# Supplementary material for: Transcriptional and translational dynamics underlying heat shock response in the thermophilic crenarchaeon Sulfolobus acidocaldarius
Source: mBio. 2023 Aug 29;14(5):e03593-22. doi: 10.1128/mbio.03593-22 (PMC10653856; doi:10.1128/mbio.03593-22)
Supplement: Data Set S1 — Overview of cultures and samples in omic experiments, RNA-seq processing parameters, and sequencing stats. [file mbio.03593-22-s0001.xlsx]

## Sheet: Blad1
Supplementary Dataset S1. Overview of cultures and samples in omic experiments, RNA-seq processing parameters and sequencing stats.

## Sheet: Overview_cultures_RNA-seq_MS
		OD600 at start experiment	Heating of ThermoMixer from 75°C to 88°C as indicated on display (prior to time point zero)	Samples	RNA		Protein
					Total RNA concentration (ng/µL) (20 µL)	RNA Integrity Number (RIN)	Total protein concentration (µg/mL) (500 µL)
Heat shock 1	MW001 - BR 1	0.446	4 min 40 sec	75°C	118.3	8.9	903.6
				15 min	196.9	9	870.533
				30 min	143.5	8.8	824.072
				60 min	96.1	8.8	642.412
	SK-1 Thα-FLAG + Thβ-6xHis + Thγ-HA - HS 1	0.171		75°C	/	/	365.738
				60 min	/	/	408.013
Heat shock 2	MW001 - BR 2	0.458	4 min 25 sec	75°C	92.8	8.6	965.548
				15 min	124	8.7	1031.68
				30 min	168.7	8.9	970.153
				60 min	258.9	9.1	1010.75
	SK-1 Thα-FLAG + Thβ-6xHis + Thγ-HA - HS 2	0.248		75°C	/	/	470.799
				60 min	/	/	749.566
Heat shock 3	MW001 - BR 3	0.493	4 min 33 sec	75°C	418.8	9.5	506.796
				15 min	220.9	8.9	1010.75
				30 min	189.7	8.9	1113.72
				60 min	229.9	9.3	1366.54
	SK-1 Thα-FLAG + Thβ-6xHis + Thγ-HA - HS 3	0.299		75°C	/	/	705.198
				60 min	/	/	1007.41
Heat shock 4	MW001 - BR 4	0.481	4 min 32 sec	75°C	231.7	9.1	1022.47
				15 min	192.6	8.9	1134.65
				30 min	246.1	9	1077.31
				60 min	438	8.9	998.615
	SK-1 Thα-FLAG + Thβ-6xHis + Thγ-HA - HS 4	0.355		75°C	/	/	851.279
				60 min	/	/	921.18

## Sheet: RNA-Seq_sequencing_stats
Sample Name	% Alignable	% Aligned	M Aligned	% Dropped	% Dups	% GC	Number of reads sequenced (million)	Average read length (bp)	Genome length (bp)	Sequencing depth (= number of reads sequenced * read length / genome length)
BR1_75	100	99.6	30.6	3	78.6	37	30.7	65	2225959	896
BR1_15	100	99.5	28.7	3.1	78.5	38	28.9	65	2225959	844
BR1_30	100	99.5	30.4	3	80.2	38	30.5	65	2225959	891
BR1_60	100	99.4	30.3	3.1	78.1	37	30.4	65	2225959	888
BR2_75	100	99.6	27.8	3	77.9	37	28	65	2225959	818
BR2_15	100	99.5	30.9	3	79.4	38	31	65	2225959	905
BR2_30	100	99.5	33.4	3	80.1	38	33.5	65	2225959	978
BR2_60	100	99.5	27.6	3.1	78.7	37	27.8	65	2225959	812
BR3_75	100	99.6	27.2	4	78.1	42	27.3	65	2225959	797
BR3_15	100	99.5	27.9	3.1	78.9	38	28.1	65	2225959	821
BR3_30	100	99.5	28.9	3	79.4	38	29.1	65	2225959	850
BR3_60	100	99.4	25.3	3	78	37	25.4	65	2225959	742
BR4_75	100	99.6	36	3	79.8	37	36.1	65	2225959	1054
BR4_15	100	99.5	29.7	2.9	80.5	38	29.9	65	2225959	873
BR4_30	100	99.5	19.8	3.2	77.2	37	19.9	65	2225959	581
BR4_60	100	99.5	27	3	79.7	37	27.1	65	2225959	791

## Sheet: RNA-Seq_processing_parameters
Task	Tool	Version	Reference	Parameters
Exploratory quality control	FastQC	0.11.9	(Andrews, 2010)
Quality trimming and filtering	Trimmomatic	0.39	(Bolger et al., 2014)
Mapping	STAR	2.5.3a	(Dobin et al., 2013)	"--outFilterType BySJout --outFilterMultimapNmax 20 --alignSJoverhangMin 8 --alignSJDBoverhangMin 1 --outFilterMismatchNmax 999 --outFilterMismatchNoverLmax 0.6 --alignIntronMin 20 --alignIntronMax 1000000 --alignMatesGapMax 1000000 --outSAMattributes NH HI NM MD --outSAMtype BAM SortedByCoordinate --quantMode TranscriptomeSAM --limitBAMsortRAM 1326205277
Read count production	RSEM	1.2.28	(Li and Dewey, 2011)
Differential expression	EdgeR	3.38.1	(Robinson et al., 2010)
