# Supplementary material for: Transcriptional and translational dynamics underlying heat shock response in the thermophilic crenarchaeon Sulfolobus acidocaldarius
Source: mBio. 2023 Aug 29;14(5):e03593-22. doi: 10.1128/mbio.03593-22 (PMC10653856; doi:10.1128/mbio.03593-22)
Supplement: Data Set S2 — Overview of RNA-seq and MS data. [file mbio.03593-22-s0002.xlsx]

## Sheet: Blad1
Supplementary Dataset S2. Overview of RNA-seq and MS data. Convenient, easily accessible lists of all genes and proteins with their corresponding expression/abundance levels at 75°C and upon heat shock and their differential expression.

## Sheet: AllData
New locus tag	Old locus tag	Accession number	Gene name	Description	arCOG (manual checked)	RNA_log2FC_BR1_15	RNA_log2FC_BR3_15	RNA_log2FC_BR4_15	RNA_log2FC_BR5_15	RNA_log2FC_BR1_30	RNA_log2FC_BR3_30	RNA_log2FC_BR4_30	RNA_log2FC_BR5_30	RNA_log2FC_BR1_60	RNA_log2FC_BR3_60	RNA_log2FC_BR4_60	RNA_log2FC_BR5_60	RNA_log2FC_avg 15	RNA_log2FC_avg 30	RNA_log2FC_avg 60	RNA_FC_avg 15	RNA_FC_avg 30	RNA_FC_avg 60	RNA_FDR 15	RNA_FDR 30	RNA_FDR 60	Protein Sum PEP	Protein # peptides	Protein # PSMs	Abundance: F1: 126, Sample, 1, 0, 75C	Abundance: F1: 128C, Sample, 3, 0, 75C	Abundance: F1: 130C, Sample, 4, 0, 75C	Abundance: F1: 132C, Sample, 5, 0, 75C	Abundance: F1: 127N, Sample, 1, 15, 88C	Abundance: F1: 129N, Sample, 3, 15, 88C	Abundance: F1: 131N, Sample, 4, 15, 88C	Abundance: F1: 133N, Sample, 5, 15, 88C	Abundance: F1: 127C, Sample, 1, 30, 88C	Abundance: F1: 129C, Sample, 3, 30, 88C	Abundance: F1: 131C, Sample, 4, 30, 88C	Abundance: F1: 133C, Sample, 5, 30, 88C	Abundance: F1: 128N, Sample, 1, 60, 88C	Abundance: F1: 130N, Sample, 3, 60, 88C	Abundance: F1: 132N, Sample, 4, 60, 88C	Abundance: F1: 134N, Sample, 5, 60, 88C	Protein_log2FC_avg 15	Protein_log2FC_avg 30	Protein_log2FC_avg 60	Protein_FC_avg 15
SACI_RS00005	Saci_0001	Q4JCP8	cdc6-3	ORC1-type DNA replication protein 3	L	-0.92138	-1.09895	-0.657188	-0.528965	-0.938567	-1.25572	-0.646829	-0.540697	-1.39029	-1.48537	-0.926694	-0.869445	-0.803422	-0.922406	-1.15807	0.572989	0.527629	0.448112	0.00990811	0.00928736	0.000215924	-0.803422	-0.922406	-1.15807	129.3	135.6	76.5	126.9	142.7	133.5	118.8	116.2	125.1	117.2	109.6	116	101.3	102	122.6	97.3	-0.029518	0.0201252	-0.0269442	0.98
SACI_RS00010	Saci_0002	Q4JCP7	Saci_0002	Conserved protein	S	-1.18441	0.418898	1.42373	0.833605	0.0614327	-0.185334	0.938134	0.821873	-2.65333	-0.262979	0.073306	-0.158951	0.186154	0.207318		1.13773	1.15454		0.845961	0.831861		0.186154	0.207318
SACI_RS00015	Saci_0003	Q4JCP6	Saci_0003	Conserved Crenarchaeal protein	S	0.796477	0.409438	0.12383	0.785776	0.80219	0.130925	0.261541	0.724576	0.846937	0.152058	0.279757	0.841049	0.53057	0.423069	0.552578	1.4445	1.34078	1.4667	0.00737706	0.0287463	0.000736485	0.53057	0.423069	0.552578
SACI_RS00020	Saci_0004	Q4JCP5	Saci_0004	Conserved Crenarchaeal protein	S	1.12969	1.31198	1.27765	0.6258	0.874347	1.8528	1.41846	1.37121	1.42262	1.94089	1.11283	1.57096	1.06848	1.32706	1.53305	2.09722	2.50891	2.89398	2.61e-07	5.44e-11	2.19e-17	1.06848	1.32706	1.53305
SACI_RS00025	Saci_0005	Q4JCP4	Saci_0005	Conserved protein	S	0.769782	-0.259174	1.82427	0.696101	0.383361	-0.0154095	0.838598	0.947404	-0.129766	-1.09305	0.073306	-0.0334203	0.684855	0.398136	-0.300201	1.60754	1.3178	0.812139	0.0371442	0.299264	0.400653	0.684855	0.398136	-0.300201	1386.4	1568.3	515.1	1328.6	1695.7	1370	1359.2	1285	1266.2	1232.5	1311.7	1196	826.3	1213.9	1368.7	1121.2	0.00132511	-0.00710461	0.0523155	1.001
SACI_RS00030	Saci_0006	Q4JCP3	Saci_0006	Transcriptional regulator ArsR family	K
SACI_RS00035	Saci_0008	Q4JCP1	Saci_0008	Carbon-nitrogen hydrolase	C	1.03798	-0.651491	2.27173	0.833605	1.47647	0.70775	1.93813	1.82187	0.931634	-1.48537	0.658269	1.25609	0.603552	1.18173	0.290793	1.51945	2.26849	1.22331	0.311532	0.0261092	0.626153	0.603552	1.18173	0.290793
SACI_RS00040	Saci_0009	Q4JCP0	nadE	NH(3)-dependent NAD(+) synthetase	H	0.400548	-0.303568	0.909159	1.00353	1.06143	-0.837411	0.938134	0.821873	-0.430936	-0.552486	-0.341731	-0.573989	0.386178	0.350442	-0.467164	1.30693	1.27495	0.723385	0.409537	0.514378	0.328883	0.386178	0.350442	-0.467164
SACI_RS00045	Saci_0010	Q4JCN9	Saci_0010	Conserved Archaeal membrane protein	S	0.665445	0.910171	0.708659	0.756529	0.118984	0.885587	0.645683	0.691025	0.509122	0.875541	0.667065	0.677884	0.752418	0.533949	0.694451	1.68461	1.44789	1.61827	3.83e-05	0.00308905	2.1e-06	0.752418	0.533949	0.694451
SACI_RS00050	Saci_0011	Q4JCN8	Saci_0011	Nucleoside-triphosphatase THEP1	F	0.58112	-0.166064	-0.728271	-0.35904	0.0614327	-0.644766	-0.0618665	0.143801	-0.167901	-1.13745	-0.604766	-0.351596	-0.1225	-0.157104	-0.482375	0.918594	0.896823	0.715798	0.776905	0.740751	0.184751	-0.1225	-0.157104	-0.482375
SACI_RS00055	Saci_0012	Q4JCN7	Saci_0012	Conserved Archaeal protein	S	-0.0157324	-0.191874	-0.885705	-0.795174	-0.0732776	-0.253423	-0.378577	-0.329674	-0.556031	-0.595176	-0.653243	-0.737761	-0.476558	-0.308512	-0.619915	0.71869	0.807474	0.650709	0.0258594	0.112475	3.26e-05	-0.476558	-0.308512	-0.619915	1870.1	2046.6	939.5	1779.6	2221.5	1843	1867	1751.2	1714.7	1694.4	1813.4	1680.8	1308.6	1711.7	1893.3	1477.1	0.0193615	0.0441205	0.0937006	1.014
SACI_RS00060	Saci_0013	Q4JCN6	nudF	ADP-ribose pyrophosphatase	V	-0.137109	-0.455571	-0.694663	-0.281872	0.198936	-0.474841	0.0636644	0.706396	0.140221	0.0145547	-0.723161	-0.00140987	-0.411902	0.0587362	-0.12607	0.751632	1.04155	0.916324	0.107357	0.856963	0.604128	-0.411902	0.0587362	-0.12607	135.3	175.7	85.1	148.3	152.8	144.7	150.7	143.1	154.4	128.9	144.1	127.8	139.4	142.8	141	125.5	-0.0362484	0.0426483	0.103161	0.975
SACI_RS00065	Saci_0014	Q4JCN5	Saci_0014	Conserved membrane protein	S	0.622941	-0.429099	-0.00511111	-0.528965	1.23136	0.689135	-1.13226	-0.026124	1.15403	-0.262979	-0.926694	-1.00695	-0.124827	0.165896	-0.2066	0.917114	1.12186	0.866577	0.821126	0.778972	0.664352	-0.124827	0.165896	-0.2066
SACI_RS00070	Saci_0015	Q4JCN4	Saci_0015	Endonuclease IV	L	0.526079	-0.318067	-0.535626	0.248642	0.302441	-0.047831	0.545816	0.459303	-0.305405	-2.58491	-0.926694	0.256086	0.0575676	0.252901	-0.574742	1.04071	1.1916	0.671406	0.908465	0.57512	0.159369	0.0575676	0.252901	-0.574742	3700.2	3765.7	1814.5	3215.7	3900.6	3289.3	3188.7	2971.3	3260.8	3059.4	2910.3	2768.4	2601	2876.8	2699.6	2573.6	-0.0908365	-0.0662686	-0.124919	0.939
SACI_RS00075	Saci_0016	Q4JCN3	Saci_0016	Conserved protein	H	-1.42542	0.374504	-1.19776	-0.713883	-2.05404	-0.644766	-2.06187	-1.10413	-2.35377	-0.262979	-1.34173	-1.40688	-0.773725	-1.54048	-1.36613	0.584905	0.343771	0.38793	0.0225643	4.09e-05	2.37e-05	-0.773725	-1.54048	-1.36613
SACI_RS00080	Saci_0017	Q4JCN2	Saci_0017	Conserved Archaeal protein	R	-1.03241	-0.166064	-0.705551	-1.1664	-0.301137	-0.533258	-1.13226	-0.663554	-2.23829	-1.07033	-1.41212	-2.96631	-0.733658	-0.621228	-1.78279	0.601377	0.650117	0.290621	0.043791	0.123847	3.36e-06	-0.733658	-0.621228	-1.78279
SACI_RS00085	Saci_0018	Q4JCN1	Saci_0018	Conserved protein	H	-1.76938	-1.16606	1.1018	-0.751358	-0.201602	-1.18533	-0.646829	0.23691	-2.23829	-1.26298	nan	-0.158951	-0.818919	-0.530176	-1.33734	0.566866	0.69247	0.395751	0.22141	0.470032	0.0432213	-0.818919	-0.530176	-1.33734
SACI_RS00090	Saci_0019	Q4JCN0	Saci_0019	Conserved Archaeal protein	K	0.400548	nan	-2.70555	-0.903361	0.0614327	-0.185334	nan	-1.50006	-1.65333	-2.26298	-3.73405	-1.48088	-1.54488	-1.41228	-2.22101	0.342724	0.375717	0.214491	0.0209194	0.0531469	0.00116981	-1.54488	-1.41228	-2.22101
SACI_RS00095	Saci_0020	Q4JCM9	Saci_0020	UPF0284 protein Saci_0020	H	1.72248	1.08769	1.27173	0.653033	1.76187	1.81467	1.6751	0.982338	1.87023	1.68044	2.16077	1.1459	1.11644	1.47336	1.64497	2.16812	2.77668	3.12742	0.000128445	7.06e-07	1.36e-10	1.11644	1.47336	1.64497	1448.3	1476	659.4	1212.7	1543.5	1276.1	1267.3	1171.5	1253.5	1174.6	1202.5	1071.6	974.2	1111.7	1096.2	1034.6	-0.0647465	-0.0469992	-0.0833417	0.956
SACI_RS00100	Saci_0022	Q4JCM7	Saci_0022	Conserved protein	S	nan	-1.75103	nan	nan	Inf	-1.7703	Inf	Inf	Inf	0.152058	Inf	Inf
SACI_RS00105	Saci_0023	Q4JCM6	nadA	Quinolinate synthase A	H	-1.6563	-1.5071	-2.32357	-1.95923	-1.92576	-1.62591	-2.1242	-2.01969	-3.0702	-2.98734	-3.22973	-2.97865	-1.86535	-1.97105	-3.04896	0.274456	0.255067	0.120829	9.8e-18	5.04e-24	1.87e-64	-1.86535	-1.97105	-3.04896
SACI_RS00110	Saci_0024	Q4JCM5	sufS	Selenocysteine lyase	E	1.10653	0.734585	0.502433	0.571297	2.06143	1.72086	2.13705	1.79806	1.49709	2.00825	1.70674	1.66235	0.721305	1.87812	1.7337	1.64867	3.67595	3.3258	0.000600951	6.33e-21	5.18e-23	0.721305	1.87812	1.7337	2650	2678.1	1560.9	2310.1	3020.4	2392.9	2371.7	2261.4	2334.8	2172.2	2209.4	2080.8	1859.6	2089.4	2111.4	1927.6	-0.0195631	-0.0291313	-0.052388	0.987
SACI_RS00115	Saci_0025	Q4JCM4	Saci_0025	Acetyl-coenzyme A synthetase	I	0.708671	-0.6713	-0.220124	-0.256593	0.53948	-0.944326	-1.13226	-0.135058	-0.760243	-1.07855	-1.198	-0.448458	-0.114986	-0.472168	-0.863802	0.923391	0.72088	0.549502	0.700699	0.101155	0.000135355	-0.114986	-0.472168	-0.863802
SACI_RS00120	Saci_0026	Q4JCM3	Saci_0026	Conserved Archaeal protein	J	Inf	2.15586	nan	1.41857	Inf	nan	nan	nan	Inf	nan	0.073306	1.84105	1.6414			3.11969			0.0735936			1.6414
SACI_RS00125	Saci_0027	Q4JCM2	Saci_0027	Conserved protein	H	1.81559	-0.751027	-0.050199	-0.281872	1.47647	-1.03333	0.201168	-2.87857	0.0836375	0.0265274	-1.24862	-0.859391	0.074004	-0.426639	-0.46822	1.05263	0.743993	0.722856	0.897382	0.461854	0.297048	0.074004	-0.426639	-0.46822	1177.3	1185.3	559.6	1028.6	1302	1013.7	1056.3	1012.8	1050.2	987.8	967.2	899.1	865.6	968.3	935	901.8	-0.0430431	-0.0308478	-0.00802453	0.971
SACI_RS00130	Saci_0028	Q4JCM1	Saci_0028	Conserved protein	S	-1.76938	nan	1.68677	-0.166395	-1.52353	-0.770297	1.35317	1.82187	-1.65333	-1.84794	-0.926694	-0.158951	-0.718754	-0.202827	-1.30918	0.607622	0.868847	0.403549	0.381923	0.825253	0.0905417	-0.718754	-0.202827	-1.30918
SACI_RS00135	Saci_0029	Q4JCM0	Saci_0029	Ferredoxin--NADP reductase 1	C	0.230623	0.505313	0.552466	-0.263692	-0.0210295	-0.132867	0.14672	-0.00124935	-1.36382	-0.930404	0.0243964	-0.728317	0.210085	-0.0675365	-0.759277	1.15676	0.954266	0.590792	0.432327	0.834005	0.00185188	0.210085	-0.0675365	-0.759277	6209	6444.2	2050.7	5281.2	7444.7	5758.4	5665.2	5235.1	5423.9	5338.6	5638	5038.2	3284.7	5295	5340.7	4791.3	0.00997712	0.0266707	0.0495826	1.007
SACI_RS00140	Saci_0030	Q4JCL9	Saci_0030	Conserved protein	J	-0.50115	-0.593486	-0.925852	-0.534127	-0.611101	-0.13982	-0.438857	-0.583579	0.360478	0.815753	0.13366	0.516865	-0.644555	-0.491208	0.471864	0.63969	0.711429	1.3869	0.00112871	0.0124808	0.00790951	-0.644555	-0.491208	0.471864
SACI_RS00145	Saci_0032	Q4JCL7	Saci_0032	Conserved protein	J	-0.336417	1.22625	0.976273	-1.3039	-0.45314	0.515105	0.353171	0.169796	-0.274816	0.737021	1.48834	0.46908	0.182335	0.070905	0.513738	1.13472	1.05038	1.42774	0.726831	0.89659	0.164663	0.182335	0.070905	0.513738	992.9	1048.9	340.4	861.6	1125.9	905.9	918.5	796.1	898	849.7	884.1	785.7	598	829.3	690	709.6	-0.047347	0.00324932	-0.118025	0.968
SACI_RS00150	Saci_0034	Q4JCL5	nep1	Ribosomal RNA small subunit methyltransferase Nep1	J	-0.597916	-0.427945	-1.10838	-0.731294	-0.475369	-0.286933	-0.690121	-0.556857	0.0880097	0.163554	-0.410504	-0.140504	-0.72268	-0.552158	-0.0588309	0.605971	0.681999	0.960042	0.00139101	0.0088487	0.776235	-0.72268	-0.552158	-0.0588309	212.1	189.5	104.7	184.9	238.2	190.3	197.2	197	189.3	194.9	211	199.4	155.5	179.5	221.8	189.7	0.0763435	0.204626	0.271058	1.054
SACI_RS00155	Saci_0035	Q4JCL4	Saci_0035	Conserved Crenarchaeal protein	S	-0.41888	0.36445	-1.60446	-1.43488	-0.173033	-0.355259	-0.79367	-0.65812	-0.302831	-0.147502	-0.710965	-0.799409	-0.717933	-0.528561	-0.469093	0.607968	0.693246	0.722419	0.0256537	0.032741	0.0285435	-0.717933	-0.528561	-0.469093	1533.1	1695.7	343.6	1406.2	1986.4	1673.3	1560	1499.1	1371.4	1444.3	1665	1450	749.6	1416.4	1732.1	1314.3	0.122576	0.12113	0.202937	1.089
SACI_RS00160	Saci_0037	Q4JCL2	Saci_0037	Uncharacterized protein	E	Inf	-0.166064	1.90916	0.833605	Inf	-1.18533	0.353171	0.23691	Inf	-0.262979	1.39523	-0.158951	1.04592		0.516916	2.06468		1.43089	0.168431		0.525067	1.04592		0.516916
SACI_RS00165	Saci_0038	Q4JCL1	Saci_0038	Conserved protein	H	0.58112	0.319363	0.324197	1.36966	0.646395	0.662662	1.04123	1.66987	0.548306	0.152058	0.225309	0.689046	0.659694	0.929143	0.403197	1.57975	1.90414	1.32243	0.0450073	0.00484016	0.217785	0.659694	0.929143	0.403197	429.2	510.8	184	413.4	536.2	446.5	407.3	381.5	374.1	406.8	398.2	361.9	215.9	362.4	525.6	330.9	-0.0261841	-0.0429997	0.0886319	0.982
SACI_RS00170	Saci_0039	Q4JCL0	Saci_0039	Probable inosine/xanthosine triphosphatase	F	0.085346	0.180586	-0.264735	0.0845663	0.438907	0.66464	0.451473	0.38747	1.27054	1.44156	0.982661	1.30048	0.0164202	0.436968	1.26581	1.01145	1.35376	2.40461	0.948513	0.0165882	2.27e-17	0.0164202	0.436968	1.26581	523.1	518.8	235.8	424.4	573.9	429.7	430.2	406.2	483.7	412.9	404.7	345	349.5	394.6	377.5	357	-0.0884016	-0.0716158	-0.108333	0.941
SACI_RS00175	Saci_0040	Q4JCK9	Saci_0040	Conserved Archaeal protein	S	1.10837	0.702691	0.464374	0.418567	0.54686	0.717368	0.831218	0.821873	0.310146	0.120349	0.513879	0.269892	0.680603	0.670765	0.307877	1.60281	1.59192	1.23788	0.00659216	0.0111366	0.224833	0.680603	0.670765	0.307877	nan	nan	nan	nan	nan	nan	nan	nan	nan	nan	nan	nan	nan	nan	nan	nan
SACI_RS00180	Saci_0041	Q4JCK8	Saci_0041	Thioredoxin	O	0.230623	nan	-0.483158	-2.75136	-0.52353	0.814666	-1.23179	-0.76309	-2.23829	0.737021	-0.189728	-1.74391	-0.917442	-0.590042	-0.843546	0.529447	0.664323	0.557272	0.217034	0.473334	0.217785	-0.917442	-0.590042	-0.843546
SACI_RS00185	Saci_0042	Q4JCK7	dtdA	D-aminoacyl-tRNA deacylase	J	1.9255	1.80794	1.05526	1.41276	1.83402	2.10534	1.50517	1.68524	3.02098	3.14398	2.4157	2.69001	1.53973	1.72792	2.82818	2.90741	3.31251	7.10177	1.04e-15	1.05e-23	8.11e-61	1.53973	1.72792	2.82818	244.7	253.9	89.1	212	276	239.7	209.3	208.2	187.3	196.5	204.6	207	137.3	186.3	212	181.4	-0.0210894	-0.0690913	-0.0295244	0.985
SACI_RS00190	Saci_0043	Q4JCK6	Saci_0043	Phosphoglycerate mutase	G	-0.0144892	1.05633	-0.313233	-1.97375	-0.616639	2.13659	0.353171	-0.985482	-0.0683656	1.95941	0.488344	-0.796381	-0.423203	0.16573	0.248649	0.745767	1.12173	1.18809	0.412968	0.772969	0.547574	-0.423203	0.16573	0.248649	nan	nan	nan	nan	nan	nan	nan	nan	nan	nan	nan	nan	nan	nan	nan	nan
SACI_RS00195	Saci_0044	Q4JCK5	Saci_0044	Conserved Archaeal protein	T	0.726318	1.37336	0.484885	0.454317	1.10688	1.47505	0.867	0.940926	1.80295	2.20973	1.79307	1.73234	0.752593	1.0479	1.89729	1.68482	2.06752	3.72512	0.000181219	5.96e-10	4.45e-30	0.752593	1.0479	1.89729	453.5	565.6	204.2	498.2	562.2	497.2	392.3	438.6	489.1	533.8	514	478.4	437.5	668.3	725.8	664.3	-0.0987633	0.179176	0.708064	0.934
SACI_RS00200	Saci_0045	Q4JCK4	Saci_0045	Conserved protein	S	0.51964	1.4341	-0.557675	-0.0839331	1.04616	1.63812	0.361612	0.767126	0.732628	1.8184	0.351998	1.05452	0.315554	0.901768	1.00222	1.24449	1.86835	2.00308	0.391492	5.51e-05	6.08e-07	0.315554	0.901768	1.00222	408	470.2	136.5	414.4	545.8	464.8	452.2	457.4	397.8	414.3	452.8	392.7	227.2	431.9	524.1	440	0.160891	0.124575	0.371691	1.118
SACI_RS00205	Saci_0046	Q4JCK3	Saci_0046	Coalescin	L	0.936231	0.856166	0.144426	0.417144	1.09756	1.28896	0.318862	0.532129	1.15612	1.21453	0.342368	0.74395	0.580717	0.7589	0.879176	1.49559	1.6922	1.83932	0.0131333	0.000352022	1.27e-06	0.580717	0.7589	0.879176	2709.7	3096.8	923.1	2705	3376	2824.3	2756.7	2673.8	2405.2	2621.4	2873.9	2658	1554.5	2720	2922.6	2582.7	0.0385772	0.076057	0.215033	1.027
SACI_RS00210	Saci_0047	Q4JCK2	Saci_0047	Nucleoside hydrolase	F	0.774539	0.940417	0.659565	0.829886	1.11603	1.25766	1.42814	1.20594	2.23851	2.44119	2.17025	2.35692	0.794323	1.20108	2.31735	1.73426	2.29911	4.98415	0.00024202	2.75e-09	6.72e-36	0.794323	1.20108	2.31735	590.9	573.5	149.7	490.6	680.2	554.4	527.9	502.4	501.1	527.7	668.5	494.1	399.5	604.9	711.9	574.7	0.038742	0.163661	0.454608	1.027
SACI_RS00215	Saci_0048	Q4JCK1	Saci_0048	Ferric uptake regulation protein	P	0.632722	0.374504	-0.622561	0.504982	0.0614327	0.399628	-0.2509	0.590547	1.14418	0.525517	0.553299	0.730018	0.270761	0.164965	0.768639	1.20644	1.12114	1.70366	0.359569	0.614247	0.000563557	0.270761	0.164965	0.768639
SACI_RS00220	Saci_0049	Q4JCK0	Saci_0049	Conserved protein	S	1.18904	1.20072	1.87119	1.61788	0.646395	0.959055	1.77638	0.899875	0.769883	0.915358	1.63624	1.28583	1.43627	0.998777	1.13151	2.7062	1.99831	2.19089	7.11e-10	0.000198018	8.61e-07	1.43627	0.998777	1.13151
SACI_RS00225	Saci_0050	F2Z6F6	nurA	DNA double-strand break repair nuclease NurA	L	-1.39387	-1.07295	-2.16123	-1.05948	-2.14802	-1.18533	-1.90986	-0.556639	-0.248072	-0.0405868	-0.302203	0.0948054	-1.38838	-1.49884	-0.116477	0.381994	0.353839	0.922437	3.26e-07	8.5e-07	0.632366	-1.38838	-1.49884	-0.116477	244.9	281.7	124.6	239.3	297.7	243.3	229	238.3	220.8	227	241.2	202.2	175.9	188.1	196.8	178.9	-0.0158804	-0.0154206	-0.175963	0.989
SACI_RS00230	Saci_0051	O33600	rad50	DNA double-strand break repair Rad50 ATPase	L	-2.6292	-0.463046	-0.721318	-0.989517	-1.23135	-1.6116	-2.58543	-1.37976	-2.5676	-1.78235	-1.45026	-1.59505	-1.10148	-1.64394	-1.83876	0.466039	0.319981	0.279562	0.000138259	9.26e-10	2.08e-14	-1.10148	-1.64394	-1.83876	1795.5	2129	592.7	1754.3	2163.4	1842.2	1801	1724.6	1557	1608.9	1729.7	1576.9	969.8	1528.7	1690.6	1394.4	-0.00137482	-0.0419292	-0.0353576	0.999
SACI_RS00235	Saci_0052	Q8NKQ0	mre11	DNA double-strand break repair protein Mre11	L	-0.991769	-1.75103	-1.63516	-1.1664	-1.16096	-1.09223	-1.96876	-2.76309	-4.46068	-0.999945	-2.66366	nan	-1.35158	-1.52367	-2.45096	0.391863	0.347801	0.182888	0.0003407	0.000352022	4.62e-08	-1.35158	-1.52367	-2.45096	1250	1276.4	402.1	1180.6	1376.6	1173.2	1105.6	1074.6	1015.1	950.9	1006.6	917.8	618.3	862.9	853.7	741.7	-0.0631327	-0.165718	-0.331885	0.957
SACI_RS00240	Saci_0053	F2Z5Z6	herA	DNA double-strand break repair helicase HerA	L	0.467662	-0.0973516	0.306163	0.687754	-0.497995	-0.150569	-1.00047	0.765289	0.294205	-0.228214	0.134707	0.841049	0.320007	-0.244085	0.265043	1.24834	0.844351	1.20167	0.204701	0.432399	0.254616	0.320007	-0.244085	0.265043	4410.1	5011.3	1623	4228.7	5671.5	4578.6	4557.2	4313.5	3924.5	4124.7	4568.8	4124.3	2434.2	4165.2	4678.5	3904.7	0.0731707	0.0612295	0.164444	1.052
SACI_RS00245	Saci_0054	Q4JCJ5	Saci_0054	Conserved protein	R	-0.190105	0.253125	-0.141467	0.0101302	0.399177	-0.0316693	-0.219408	-0.0850177	-0.523072	-0.868881	-0.330718	-0.593973	-0.0193407	-0.0323499	-0.567378	0.986684	0.977826	0.674842	0.942646	0.89239	0.000186106	-0.0193407	-0.0323499	-0.567378
SACI_RS00250	Saci_0055	Q4JCJ4	Saci_0055	Conserved protein	R	0.708671	-1.97342	0.271729	-1.75136	-0.745922	-3.99269	-1.64683	-1.34805	-0.138755	-0.900409	-1.92669	-2.74391	-0.699018	-1.80509	-1.21647	0.615991	0.286164	0.430335	0.146482	0.000481091	0.0032304	-0.699018	-1.80509	-1.21647
SACI_RS00255	Saci_0057	Q4JCJ3	nnrD	Bifunctional NAD(P)H-hydrate repair enzyme	H	-0.813577	-0.420637	-1.27761	-0.993176	-0.688024	-0.192424	-0.946389	-0.710622	-0.216688	-0.0225153	-0.259937	-0.289348	-0.876154	-0.675811	-0.181623	0.544818	0.62598	0.88171	4.49e-06	0.000112719	0.244193	-0.876154	-0.675811	-0.181623	4484.1	4531.4	1855.7	3846.7	4995.6	4082.2	3991.4	3851.1	3965.1	3662.1	3972.8	3662.8	2887.6	3743.8	3999.8	3544.1	-0.0167596	0.0147597	0.0771176	0.988
SACI_RS00260	Saci_0058	Q4JCJ2	bas1	Conserved Archaeal 2-cys peroxiredoxin	O	-0.92138	0.270035	-0.898196	-0.0883927	-0.0125679	-0.572358	-0.926937	-0.76309	0.112207	-0.443552	-1.01416	-0.241413	-0.377144	-0.566938	-0.32673	0.76996	0.675048	0.797342	0.259067	0.105272	0.274374	-0.377144	-0.566938	-0.32673	3627.3	4446.3	1436.2	3622.3	4723.7	3963.1	3644.4	3577.9	3125.1	3432.3	3532.7	3414.9	2163.3	3474.8	3921.5	3097.2	0.0330295	-0.0221037	0.106931	1.023
SACI_RS00265	Saci_0059	Q4JCJ1	ppcA	Phosphoenolpyruvate carboxylase	G	-0.576732	-0.751027	-1.29051	-0.787884	-0.630445	-0.600372	-1.23179	-0.500055	-0.187665	-0.941051	-1.51166	-0.0885618	-0.8566	-0.800089	-0.614664	0.552253	0.574314	0.653082	0.00269938	0.012071	0.0290128	-0.8566	-0.800089	-0.614664	2344	2264.9	1297.8	1928.3	2475.3	2012.5	2051.3	1843.6	2149.5	1883.6	1960.6	1730	1853.2	1889.7	1834.7	1666.9	-0.053339	0.00641611	-0.0116605	0.964
SACI_RS00270	Saci_0060	Q4JCJ0	Saci_0060	Conserved protein	R	-0.739003	0.326976	1.71324	0.070644	-0.685801	0.34518	1.3927	0.59948	0.879546	0.959413	2.07331	1.52555	0.231519	0.24042	1.25954	1.17407	1.18134	2.39419	0.513695	0.458732	4.04e-10	0.231519	0.24042	1.25954
SACI_RS00275	Saci_0061	Q4JCI9	Saci_0061	Conserved Archaeal protein	O	-1.18441	-1.16606	-1.8982	0.833605	0.0614327	-0.770297	-2.23179	1.23691	-0.3314	-0.847942	-1.51166	nan	-0.798414	-0.500942	-1.08443	0.574981	0.706645	0.471579	0.199549	0.459103	0.0594407	-0.798414	-0.500942	-1.08443
SACI_RS00280	Saci_0062	Q4JCI8	Saci_0062	Methylmalonyl-CoA mutase C-terminal domain/subunit	I	1.03798	3.00386	-0.483158	0.155533	0.0614327	2.98459	0.575563	0.406835	0.761709	2.05895	0.295698	0.162977	0.842184	0.871655	0.660959	1.79276	1.82976	1.58113	0.172537	0.183676	0.259385	0.842184	0.871655	0.660959	1050.6	1079.3	360.8	965.1	1198	990.3	979.1	918.2	920.7	934.2	983.4	916.8	615.2	882.6	971.9	841	-0.0137798	0.0450397	0.0629095	0.99
SACI_RS00285	Saci_0063			trna50-ProTGG	J
SACI_RS00290	Saci_0064	P13123	Saci_0064	DNA-binding protein 7d	L	0.35941	0.379505	0.49537	-0.151182	0.657937	-0.149355	-0.0187978	-0.15286	-0.512668	-0.644408	0.269226	-0.470719	0.257751	0.0343099	-0.331696	1.19561	1.02407	0.794602	0.217876	0.885352	0.0415651	0.257751	0.0343099	-0.331696	6308.7	6103.1	2436.4	5223.4	6549.5	5511.3	5527.6	5189.3	5731.3	5216.3	5338.4	4607.9	4493.6	5031.6	4670.7	4695.4	-0.0403021	0.0100858	-0.025357	0.972
SACI_RS00295	Saci_0065	Q4JCI6	Saci_0065	Uncharacterized protein	K	0.965333	1.38413	1.14911	1.22592	0.520864	1.81467	1.27917	0.406835	1.48622	2.57352	1.62585	1.79525	1.14806	0.936457	1.84234	2.21616	1.91382	3.58592	3.64e-07	0.000302826	7.59e-20	1.14806	0.936457	1.84234
SACI_RS00300	Saci_0066			trna49-TrpCCA	J	0.622941	-0.166064	-0.675803	0.708074	0.646395	0.136594	-0.424437	-0.76309	-0.653328	0.196452	0.073306	-0.158951	0.121946	-0.0913989	-0.032835	1.0882	0.938612	0.977498	0.830966	0.883668	0.94802	0.121946	-0.0913989	-0.032835
SACI_RS00305	Saci_0067	Q4JCI5	lysS	Lysine--tRNA ligase	J	-0.82827	-0.657917	-1.15195	-1.15272	-0.538029	-0.632793	-0.623745	-1.50006	-0.414541	-0.432904	-0.523338	-0.413765	-0.943864	-0.81986	-0.427316	0.519839	0.566497	0.743644	9.83e-07	3.16e-05	0.0111212	-0.943864	-0.81986	-0.427316	3506.6	3729.7	1867.4	3168.8	4306	3449.3	3343.2	3191.3	2983.6	3014.9	3444	3037.4	2283.2	3199.3	3647.1	2915.5	0.0423135	0.0281076	0.16836	1.03
SACI_RS00310	Saci_0068	Q4JCI4	Saci_0068	Conserved protein	O	-1.44848	-0.94723	-1.63733	-1.51217	-1.33153	-0.712399	-1.62107	-1.3719	-1.88086	-1.00202	-1.34607	-1.84176	-1.39333	-1.3014	-1.50016	0.380684	0.405732	0.353514	8.82e-14	5.5e-14	4.94e-23	-1.39333	-1.3014	-1.50016
SACI_RS00315	Saci_0069	Q4JCI3	Saci_0069	Conserved Archaeal protein	R	-0.769377	1.15586	1.1018	0.833605	-0.201602	0.814666	2.16053	0.23691	0.761709	-0.262979	1.07331	0.256086	0.37562	0.500429	0.558744	1.2974	1.41463	1.47299	0.58695	0.481167	0.336463	0.37562	0.500429	0.558744
SACI_RS00320	Saci_0070	Q4JCI2	Saci_0070	Conserved protein	R	-2.50634	-0.166064	0.101804	0.64096	-0.675533	-0.185334	1.93813	-1.17813	-1.97526	-1.84794	-0.926694	-0.573989	-0.257467	-0.0878635	-1.24719	0.836556	0.940915	0.421268	0.7437	0.912543	0.0824345	-0.257467	-0.0878635	-1.24719	342.5	349.3	102.1	297.1	387.8	300.5	308.2	303.4	282.8	284.3	283.6	273.7	183.7	299.2	307.1	275.7	-0.0189016	-0.0461518	0.100433	0.987
SACI_RS00325	Saci_0071	Q4JCI1	Saci_0071	Conserved Archaeal protein	R	0.815586	0.909885	-0.212304	0.322104	0.558932	1.34668	0.610969	0.483704	1.3036	1.49335	0.749416	0.841049	0.452647	0.695742	1.10211	1.36855	1.61972	2.14669	0.0493176	0.00049667	7.86e-11	0.452647	0.695742	1.10211
SACI_RS00330	Saci_0072	Q4JCI0	pelA	Protein pelota homolog	J	-0.790135	-1.20559	-1.28522	-0.599355	-1.36741	-0.809825	-0.734292	-0.611087	-0.497209	-0.18703	0.115126	0.256086	-0.94168	-0.947918	-0.0919291	0.520626	0.51838	0.938267	0.000277332	0.000883632	0.715358	-0.94168	-0.947918	-0.0919291	259.4	276.4	94.8	218.8	305.5	272	254.5	231.6	251.9	223.9	236.3	205.9	176.3	233	237.8	216.4	0.0860004	0.0508267	0.134043	1.061
SACI_RS00335	Saci_0073	Q4JCH9	Saci_0073	Acetyltransferase	J	1.13751	-0.90303	-2.22012	-0.903361	1.6464	-0.185334	-2.96876	0.499945	1.15403	-0.999945	-1.24862	-1.48088	-0.711941	-0.101104	-0.587627	0.610498	0.93232	0.665436	0.277483	0.894417	0.318403	-0.711941	-0.101104	-0.587627	nan	nan	nan	nan	nan	nan	nan	nan	nan	nan	nan	nan	nan	nan	nan	nan
SACI_RS00340	Saci_0074	Q4JCH8	Saci_0074	DNA-directed DNA polymerase	L	0.36933	0.597495	0.406138	0.958301	0.45312	0.872217	0.547182	1.11138	0.797656	1.11166	0.829812	1.61949	0.572432	0.683627	1.09904	1.48703	1.60617	2.14212	0.0029793	0.000135314	1.93e-12	0.572432	0.683627	1.09904	nan	nan	nan	nan	nan	nan	nan	nan	nan	nan	nan	nan	nan	nan	nan	nan
SACI_RS00345	Saci_0075	Q4JCH7	dnaG	DNA primase DnaG	L	-0.0865669	-0.439825	-0.0737675	-0.0342917	0.550471	-0.296366	-0.0820444	-0.280489	0.186207	-0.413005	-0.489289	0.36547	-0.167336	-0.0716989	-0.05085	0.890486	0.951517	0.965367	0.463649	0.78221	0.80727	-0.167336	-0.0716989	-0.05085	5350.7	5912.6	1900	5012.1	6655.6	5322.7	5278.4	5103.2	4816.4	4896.1	5337.5	4875.2	3312.3	5194.4	5887.9	4940.8	0.0445756	0.0591006	0.240139	1.031
SACI_RS00350	Saci_0076	Q4JCH6	tyrS	Tyrosine--tRNA ligase	J	0.903049	1.62535	1.77988	0.331104	0.584995	0.869113	1.5548	0.319373	0.154027	0.358509	0.658269	0.213018	1.09061	0.706287	0.302805	2.12964	1.6316	1.23354	0.000153705	0.0342387	0.338769	1.09061	0.706287	0.302805	3094.5	3285.7	1417.9	2883.3	3705	3205.6	3004	2899.7	2961.2	2835.9	3003.8	2659.3	2177	2897.7	3045.5	2455.9	0.0550014	0.0725223	0.118037	1.039
SACI_RS00355	Saci_0077	Q4JCH5	Saci_0077	Conserved protein	S	0.663583	0.708405	0.802244	1.11371	0.739505	0.229703	0.523096	1.59948	0.931634	0.852498	-0.119339	0.355622	0.840126	0.782781	0.576081	1.79021	1.72044	1.49079	0.0428228	0.103208	0.177292	0.840126	0.782781	0.576081
SACI_RS00360	Saci_0078	Q4JCH4	Saci_0078	Conserved Archaeal protein	H	0.552551	1.83394	-0.090841	0.418567	1.06143	2.39963	-0.324901	-1.76309	-1.23829	2.05895	-1.34173	-0.421986	0.457966	0.288379	-0.319155	1.3736	1.22127	0.801539	0.446715	0.696487	0.61815	0.457966	0.288379	-0.319155	498	562.2	283	472.8	583.4	490	507.6	462.2	486.2	434.5	487.4	438.6	401.9	456	462.2	323.7	0.00421272	0.0353521	-0.0554506	1.003
SACI_RS00365	Saci_0079	Q4JCH3	Saci_0079	Conserved Archaeal protein	O	-0.740808	-0.725492	0.324197	-0.230526	-0.260495	-0.744762	-0.466257	-0.894334	0.0603677	-0.900409	-1.13314	-0.158951	-0.344552	-0.613612	-0.425092	0.787553	0.653559	0.744791	0.247875	0.0509803	0.122364	-0.344552	-0.613612	-0.425092	1214.6	1256.2	562.2	1090.1	1398.9	1162.6	1157.2	1090.7	1067.1	1021.1	1151	975.4	864.8	1076.4	1111.1	867.1	0.0210458	0.008133	0.0361214	1.015
SACI_RS00370	Saci_0080	P39470	rps13	30S ribosomal protein S13	J	-0.184414	0.248973	-0.438764	-0.446503	-0.441068	0.892668	-0.324901	-0.26559	-2.15583	-0.262979	-0.467262	-1.07649	-0.219233	-0.0691324	-0.993284	0.859022	0.953211	0.502333	0.562625	0.883668	0.00583112	-0.219233	-0.0691324	-0.993284	3002	2759.1	1842.4	2400.3	2995.3	2406.3	2452.2	2394.1	2511.3	2400.5	2451	2209.2	2311.8	2271.4	2380.1	2129.1	-0.0806795	-0.000503857	0.000470086	0.946
SACI_RS00375	Saci_0081	P39467	rps4	30S ribosomal protein S4	J	-1.88485	-0.751027	-1.12059	-1.1664	0.0614327	-0.267797	-1.13226	-0.0626499	-1.03184	-0.973473	-0.926694	-2.74391	-1.13044	-0.296848	-1.35942	0.456778	0.814029	0.389738	0.00101773	0.453344	8.92e-05	-1.13044	-0.296848	-1.35942	5132.6	4939	2546.6	4029.8	5141.6	4121.4	4168.9	3984.1	4491.7	3966.5	4077.8	3647.9	3951.2	3749.3	3732.3	3340.3	-0.103724	-0.032267	-0.112685	0.931
SACI_RS00380	Saci_0082	P39469	rps11	30S ribosomal protein S11	J	-1.99177	-0.335989	-0.898196	-2.97375	-0.745922	-1.7703	0.675099	0.014518	-3.46068	-1.84794	-1.92669	-1.38134	-1.19481	-0.616198	-1.96306	0.436844	0.652388	0.256483	0.0371442	0.30617	0.000654861	-1.19481	-0.616198	-1.96306	4599.7	4305.1	4921.8	3751	4883.9	3643.5	3633.2	3559.9	4301.6	3416.5	3677.2	3442.5	5892.7	3434	3675.5	2975.2	-0.103682	-0.00664739	-0.0647152	0.931
SACI_RS00385	Saci_0083	P39471	rpo3	DNA-directed RNA polymerase subunit Rpo3	K	-1.59945	-1.16606	-3.06812	-2.86683	-3.93857	-0.770297	-2.23179	-1.87857	-2.65333	-1.04059	-2.09662	-1.27443	-1.92844	-1.89422	-1.68687	0.262713	0.269018	0.310601	5.62e-06	5.34e-05	1.44e-05	-1.92844	-1.89422	-1.68687	1895.2	2013	1120.9	1727	2205.3	1786.7	1787.4	1694.4	1722.6	1609.3	1689.4	1555.6	1401.6	1483.9	1579	1406	-0.00609776	-0.0102953	-0.0700216	0.996
SACI_RS00390	Saci_0084	P39474	rpl18e	50S ribosomal protein L18e	J	-0.184414	-0.663564	-0.00511111	-0.725823	-0.831652	-0.522369	0.0052477	-0.40052	-2.76881	-1.1475	-0.274617	-1.50687	-0.480093	-0.51221	-1.30227	0.716932	0.701147	0.405489	0.126983	0.155347	6.53e-05	-0.480093	-0.51221	-1.30227	4375.5	4484.4	1348.6	3631.6	4808.3	3839.1	3764.8	3596.9	3761	3594.5	3644.1	3264.4	2417	3366.9	3277.7	3047.2	-0.0539205	-0.0392251	-0.0978268	0.963
SACI_RS00395	Saci_0085	P39473	rpl13	50S ribosomal protein L13	J	-1.99177	-0.973419	-1.6758	-1.05948	-1.52353	0.00731058	-0.77236	-0.556639	-3.04565	-2.48537	nan	-2.27443	-1.36186	-0.717449	-2.87749	0.38908	0.608172	0.136079	3.38e-05	0.0447286	1.55e-13	-1.36186	-0.717449	-2.87749	6121.2	5307.1	2292	4501	5857.1	4717.9	4602.3	4264.5	5324.5	4468.5	4564.2	3885.9	4188.6	4051	3668.4	3567.4	-0.120232	-0.0369571	-0.224594	0.92
SACI_RS00400	Saci_0086	P39468	rps9	30S ribosomal protein S9	J	-0.546984	-0.388457	0.423732	-0.0923946	0.47647	-0.490189	0.601099	0.274385	-0.575326	-0.847942	-0.604766	-1.08495	-0.188865	0.128125	-0.762448	0.877296	1.09287	0.589495	0.582685	0.749218	0.0145251	-0.188865	0.128125	-0.762448	3668.7	3875.6	918.1	3060.4	4228.5	3347.5	3235.3	3034	2916.6	3038.1	3132.4	2821.5	1737.2	2863.5	2860.3	2681.4	-0.0285519	-0.0615637	-0.0655258	0.98
SACI_RS00405	Saci_0087	P39472	rpo10	DNA-directed RNA polymerase subunit Rpo10	K	-1.18441	-0.90303	0.101804	0.471035	-0.649061	-0.770297	1.35317	-0.026124	-1.82325	-1.84794	0.880661	-1.74391	-0.492917	-0.376283	-1.37275	0.710587	0.77042	0.386154	0.257617	0.414221	0.000716632	-0.492917	-0.376283	-1.37275	807.1	794	338.9	677.2	895.2	709.7	703.3	648.1	703.7	657.9	647.7	603.7	517.8	629	615.6	598.2	-0.0392155	-0.0348839	-0.0386294	0.973
SACI_RS00410	Saci_0088	P39478	rps2	30S ribosomal protein S2	J	-1.02092	-0.833489	0.0404036	-0.498971	-0.334496	-0.41666	0.016136	0.0563381	-0.596745	-0.494305	0.0119055	-1.24641	-0.588046	-0.239312	-0.599214	0.665243	0.847149	0.660114	0.0344159	0.458732	0.0232124	-0.588046	-0.239312	-0.599214	5197.2	5417.6	3088.3	4451.2	5627.4	4690.3	4553.8	4431.3	4620.9	4387.5	4518.6	4055.3	4169.4	4090.1	4560.5	3710.9	-0.0526268	-0.00877089	-0.0221955	0.964
SACI_RS00415	Saci_0089	Q4JCG3	Saci_0089	MEMO1 family protein Saci_0089	R	0.539951	-0.205593	0.435228	0.0306416	0.707796	0.128774	-0.00528297	-0.365754	1.18066	0.385548	0.7693	0.127353	0.176301	0.0703101	0.612654	1.12998	1.04994	1.52907	0.507439	0.82495	0.00335352	0.176301	0.0703101	0.612654	660.8	603.3	439.4	511.7	650.6	510.7	552.6	501.3	594.9	515.2	508.2	453.8	595	474.8	462.4	436.5	-0.0895933	-0.0110453	-0.100015	0.94
SACI_RS00420	Saci_0090	Q4JCG2	Saci_0090	Conserved protein	R	0.400548	0.833936	0.208719	0.784695	0.798398	0.399628	-0.347269	1.00245	-0.150828	0.152058	-0.305206	-0.0658417	0.560334	0.429389	-0.0799461	1.47461	1.34666	0.946093	0.0661242	0.240057	0.818387	0.560334	0.429389	-0.0799461	nan	nan	nan	nan	nan	nan	nan	nan	nan	nan	nan	nan	nan	nan	nan	nan
SACI_RS00425	Saci_0091	Q4JCG1	fni	Isopentenyl-diphosphate delta-isomerase	C	0.703111	-0.581102	0.34573	0.446582	0.868788	-0.793017	0.234527	0.904335	0.97894	-0.0150517	-0.0871586	1.33855	0.204801	0.217474	0.57002	1.15253	1.1627	1.48454	0.511299	0.525994	0.01985	0.204801	0.217474	0.57002	459.3	499.9	222.9	423.8	566.9	426.5	440.1	419.4	454.6	375.7	458.1	412.9	322.4	441.7	453.6	394.6	0.00529295	0.0625308	0.163439	1.004
SACI_RS00430	Saci_0092	P39464	gds	Geranylgeranyl diphosphate synthase	H	1.01722	0.0563281	1.42373	1.15553	0.987432	0.34518	1.16053	0.821873	1.54831	0.99336	1.61763	1.39125	0.854086	0.699777	1.34058	1.80761	1.62425	2.53253	0.00538729	0.0404345	2.21e-07	0.854086	0.699777	1.34058	1728	1796	905.7	1610.4	2015.9	1687.2	1643.3	1561.5	1518.5	1525.8	1646.5	1452.7	1229.4	1430.2	1609.3	1391.5	0.013956	0.0239271	0.0492935	1.01
SACI_RS00435	Saci_0093	P39465	gnpTA	Putative UDP-N-acetylglucosamine--dolichyl-phosphate N-acetylglucosaminephosphotransferase	M	1.57458	1.45366	1.56124	1.79798	1.46253	1.12954	1.314	1.39506	1.7337	1.75451	1.66683	1.99129	1.59243	1.26869	1.8045	3.01556	2.40943	3.49309	1.05e-16	4.38e-11	2.89e-26	1.59243	1.26869	1.8045	nan	nan	nan	nan	nan	nan	nan	nan	nan	nan	nan	nan	nan	nan	nan	nan
SACI_RS00440	Saci_0094	Q4JCF8	pgmB	Beta-phosphoglucomutase	G	0.400548	0.641291	0.802244	1.12311	0.383361	-0.0698573	0.523096	0.973876	0.806104	0.795914	0.596868	1.13056	0.750639	0.372161	0.842689	1.68254	1.29429	1.79339	0.0240634	0.384834	0.00762736	0.750639	0.372161	0.842689	nan	nan	nan	nan	nan	nan	nan	nan	nan	nan	nan	nan	nan	nan	nan	nan
SACI_RS00445	Saci_0095				G
SACI_RS00450	Saci_0096			trna48-SerGCT	J	nan	0.833936	Inf	Inf	1.06143	-0.185334	Inf	Inf	1.6686	2.05895	Inf	Inf			2.45511			5.48355			0.00492938			2.45511
SACI_RS00455	Saci_0097	Q4JCF7	cbaA	Cytochrome c oxidase polypeptide I DoxBCE	C	0.745398	0.631443	0.522136	0.708074	0.566302	0.530873	0.254393	0.887962	1.12964	0.963089	0.940039	1.12337	0.64593	0.510386	1.05589	1.56475	1.42443	2.079	0.000520198	0.00376614	1.23e-11	0.64593	0.510386	1.05589
SACI_RS00460	Saci_0098	Q4JCF6	Saci_0098	Conserved protein DoxBCE	C	0.493658	0.366431	0.124406	0.0446597	0.556197	0.146862	0.226259	0.526866	1.00826	0.76887	0.68336	0.701073	0.249057	0.31489	0.806454	1.18843	1.24392	1.74891	0.213071	0.0944672	5.45e-08	0.249057	0.31489	0.806454
SACI_RS00465	Saci_0099	Q4JCF5	Saci_0099	Conserved membrane protein DoxBCE	C	-0.324592	0.307867	-1.05292	-0.61118	-0.484001	0.452095	-0.974883	-0.40052	-0.141429	0.181806	-0.8786	-0.250099	-0.445834	-0.408563	-0.275737	0.73416	0.753373	0.826028	0.0734359	0.0968372	0.182783	-0.445834	-0.408563	-0.275737
SACI_RS00470	Saci_0100	Q4JCF4	Saci_0100	Conserved Archaeal protein	L	-0.546984	0.123442	-0.483158	1.94908	-2.10849	-1.03333	0.22764	1.55884	-2.23829	-1.4329	-0.926694	0.841049	0.200314	-0.392464	-0.981316	1.14895	0.761827	0.506518	0.705203	0.50077	0.0451403	0.200314	-0.392464	-0.981316	511.5	493.3	174.6	408	513.7	446.7	424.6	399.8	448.9	396.8	375.6	370.3	314.9	368.4	324	328.2	-0.0708557	-0.0603061	-0.201343	0.952
SACI_RS00475	Saci_0101	Q4JCF3	Saci_0101	Conserved protein	L	0.879716	2.59947	2.3242	3.00353	1.35689	2.49274	0.0901366	2.95938	1.4108	2.32198	1.73627	2.47332	2.12368	1.73856	1.91192	4.35805	3.33702	3.7631	2.29e-11	1.69e-06	2.53e-10	2.12368	1.73856	1.91192	1747.9	1807.4	926.8	1506.9	1885.7	1522	1590.4	1527.7	1602	1548	1509.5	1393.7	1429.2	1608.1	1491.7	1538.9	-0.0435892	0.0255526	0.140997	0.97
SACI_RS00480	Saci_0102	Q4JCF2	lrs14	Lrs14	L	-0.184414	-0.920952	0.575735	0.797079	-0.353605	-0.48079	0.270709	-0.0406236	-0.38031	-0.317427	0.073306	-0.310954	0.061356	-0.26845	-0.260798	1.04345	0.830211	0.834626	0.880409	0.444956	0.356639	0.061356	-0.26845	-0.260798	2371.6	2368.4	1585.1	2063.5	2529.7	2005.2	2092.7	1974.5	2250.9	1942.5	2059.4	1970.2	2136.4	1957	1928.6	1818.7	-0.0745676	0.0390657	0.0113791	0.95
SACI_RS00485	Saci_0103	Q4JCF1	Saci_0103	Conserved Archaeal protein	J	1.16508	1.36479	1.21692	1.18528	0.813929	1.1733	0.710723	0.728763	1.00122	1.12131	0.647152	1.04399	1.22544	0.80629	0.970068	2.33827	1.74871	1.95893	3.76e-09	4.98e-05	2.27e-08	1.22544	0.80629	0.970068
SACI_RS00490	Saci_0104	Q4JCF0	Saci_0104	Conserved protein	Q	0.330159	0.751474	0.0193419	-1.1664	-0.0454825	-0.0333314	-1.0094	-0.955735	-0.138755	0.737021	-0.189728	-0.656451	-0.0699379	-0.527913	-0.105272	0.952679	0.693557	0.92963	0.879955	0.192447	0.761156	-0.0699379	-0.527913	-0.105272
SACI_RS00495	Saci_0105	Q4JCE9	Saci_0105	Conserved protein	H	-0.92138	-0.613523	-0.79866	-0.507432	-1.2605	-0.391785	-1.64683	-0.841092	-1.97526	-1.58491	-1.92669	-2.08495	-0.721115	-1.05695	-1.86516	0.606628	0.480646	0.274492	0.0174721	0.00280229	1.72e-08	-0.721115	-1.05695	-1.86516
SACI_RS00500	Saci_0106	Q4JCE8	moeA	Molybdopterin biosynthesis protein	H	-0.184414	-0.0285608	-0.0681209	-0.751358	0.54686	-0.507263	-1.23179	0.499945	0.194669	0.321983	-0.511656	0.104083	-0.276648	-0.0972354	0.070186	0.825507	0.934823	1.04985	0.488704	0.846598	0.8497	-0.276648	-0.0972354	0.070186
SACI_RS00505	Saci_0107	Q4JCE7	Saci_0107	MobB domain-containing protein	H	0.322546	0.696432	0.387206	0.991146	-0.099032	0.525159	-0.324901	0.291358	0.384147	0.862552	-0.0198034	0.99859	0.564595	0.0132697	0.543708	1.47897	1.00924	1.45771	0.0501627	0.971702	0.0501847	0.564595	0.0132697	0.543708	213.7	269.7	71.7	211.3	262	278.6	248.3	214.5	159.3	249.5	207.4	201.3	95.9	217.5	228.2	189.2	0.124458	-0.00883211	0.138297	1.09
SACI_RS00510	Saci_0108	Q4JCE6	Saci_0108	Conserved protein	Q	0.322546	0.435386	0.444196	0.59914	-0.099032	0.571394	0.218241	0.558838	1.28857	1.43363	0.924163	1.47332	0.438231	0.252027	1.29762	1.35494	1.19088	2.45823	0.0534433	0.346249	3.53e-12	0.438231	0.252027	1.29762	78.7	110.3	42.3	83	113.5	97.7	104.9	95.9	97.7	86.6	105.5	90.8	62.8	90.9	116.1	106.1	0.203415	0.261978	0.475331	1.151
SACI_RS00515	Saci_0109	Q4JCE5	Saci_0109	Conserved protein	S	0.808699	0.516364	0.167893	0.254742	0.585592	0.475179	0.307367	0.354267	0.490407	0.306386	0.0956738	-0.00450488	0.428819	0.378408	0.234145	1.34613	1.29991	1.17621	0.0280373	0.0365031	0.145363	0.428819	0.378408	0.234145
SACI_RS00520	Saci_0110	Q4JCE4	Saci_0110	Conserved protein	S	0.941117	0.740826	0.927775	0.867552	0.0614327	0.768862	0.938134	1.18444	1.33018	1.54438	1.36876	1.59848	0.865692	0.679413	1.47361	1.82221	1.60149	2.77717	0.000484386	0.0208521	1.76e-11	0.865692	0.679413	1.47361
SACI_RS00525	Saci_0111	Q4JCE3	Saci_0111	Uncharacterized protein	S	0.400548	-0.166064	2.1018	0.319032	0.0614327	1.03706	-0.646829	0.0849073	0.931634	-1.84794	0.658269	-0.158951	0.550453	0.294943	0.0197517	1.46455	1.22684	1.01379	0.404062	0.724942	0.978783	0.550453	0.294943	0.0197517
SACI_RS00530	Saci_0112	Q4JCE2	Saci_0112	Iron dependent repressor	K	0.400548	-0.358709	0.561236	0.64096	1.23136	-0.37798	-0.0618665	1.62923	1.43413	-0.455624	-0.119339	1.16298	0.24537	0.497766	0.544641	1.1854	1.41203	1.45866	0.652963	0.377619	0.235067	0.24537	0.497766	0.544641	nan	nan	nan	nan	nan	nan	nan	nan	nan	nan	nan	nan	nan	nan	nan	nan
SACI_RS00535	Saci_0113	Q4JCE1	Saci_0113	MOFRL family protein	G	0.931063	-0.455571	0.909159	0.248642	1.17691	-1.64477	0.353171	-1.08502	0.849172	-0.262979	1.1322	0.326476	0.368776	-0.244842	0.494583	1.29126	0.843908	1.40891	0.341434	0.646985	0.153889	0.368776	-0.244842	0.494583
SACI_RS00545	Saci_0114	Q4JCE0	cysT	Sulfate transport system permease	P	1.96533	1.84632	1.57225	1.77498	1.98426	1.8992	1.36184	1.70213	1.97846	1.94513	1.46645	1.91265	1.78312	1.68829	1.8451	3.44169	3.22274	3.59279	6.97e-22	3.05e-23	1.58e-33	1.78312	1.68829	1.8451
SACI_RS00550	Saci_0116	Q4JCD9	Saci_0116	Uncharacterized protein	S	2.22818	2.38283	0.784064	1.38882	1.80618	2.75326	1.44261	1.52909	1.60482	2.37445	1.00459	1.28162	1.67259	1.81325	1.55425	3.18786	3.51434	2.93681	4.92e-12	1.29e-20	2.65e-18	1.67259	1.81325	1.55425
SACI_RS00555	Saci_0117	Q4JCD8	tpiA	Triosephosphate isomerase	G	-0.36786	-0.411177	0.311257	-0.142148	-0.146676	0.00449006	0.375539	0.63967	0.819742	0.351731	0.906196	1.13831	-0.173932	0.146444	0.817569	0.886423	1.10684	1.76243	0.469271	0.547286	2.13e-06	-0.173932	0.146444	0.817569	1116.8	1244.8	454.8	1065	1350.9	1150.1	1131.3	1009.5	1016.1	1012.8	1091.1	958.2	701.8	1046.6	1043.5	888.8	0.0244429	0.0177897	0.0602774	1.017
SACI_RS00560	Saci_0118	Q4JCD7	Saci_0118	Conserved Archaeal protein	R	0.985511	-0.90303	-0.483158	0.319032	0.0614327	-1.50726	0.768209	-1.50006	-1.65333	-0.999945	-0.189728	0.519121	0.125821	-0.336486	-0.351644	1.09113	0.791968	0.783691	0.85623	0.642267	0.549602	0.125821	-0.336486	-0.351644
SACI_RS00565	Saci_0119	Q4JCD6	Saci_0119	Conserved protein	P	-0.003842	0.267832	0.278682	-0.113928	0.224931	0.696021	0.429522	0.526417	0.297762	0.562342	0.304632	-0.0894102	0.0924049	0.415472	0.279186	1.06615	1.33374	1.21351	0.695141	0.0358083	0.12302	0.0924049	0.415472	0.279186
SACI_RS00570	Saci_0120	Q4JCD5	Saci_0120	S-formylglutathione hydrolase	V	-0.631873	-0.602163	-1.19365	-0.05948	-0.675533	-0.185334	-1.49483	0.0283238	-0.312291	-0.0861015	-1.68158	-1.05204	-0.616321	-0.633053	-0.697692	0.652332	0.64481	0.616558	0.0265567	0.0360179	0.00715246	-0.616321	-0.633053	-0.697692
SACI_RS00575	Saci_0121	Q4JCD4	nudT	7,8-dihydro-8-oxoguanine triphosphatase	V	1.09569	-0.429099	1.34973	0.248642	1.16097	-0.448369	1.05361	-0.178127	-0.460683	-1.26298	0.532738	-1.15895	0.486797	0.295542	-0.622553	1.40133	1.22735	0.64952	0.217195	0.533999	0.137295	0.486797	0.295542	-0.622553
SACI_RS00580	Saci_0122	Q4JCD3	fumC	Fumarate hydratase	G	0.18482	-0.210458	0.223795	0.123111	0.120326	-0.275532	-0.0904356	0.314913	-0.284094	-2.50002	-2.2068	-1.2134	0.0621845	-0.0556533	-1.32991	1.04405	0.962159	0.397792	0.848928	0.874069	1.09e-05	0.0621845	-0.0556533	-1.32991	3341.2	3790.7	1018	3193.8	4293.3	3472.5	3411.7	3419.7	2878	3066.6	3541.9	3257.3	1750.3	3256.2	4119.3	3076.7	0.0875674	0.0682175	0.272922	1.063
SACI_RS00585	Saci_0123	Q4JCD2	Saci_0123	Conserved protein	R	0.541411	1.62748	0.334465	-0.32686	0.490276	1.03706	0.118706	-0.338592	0.479122	1.03958	-0.204228	-0.406879	0.497143	0.268837	0.214065	1.41142	1.20484	1.15995	0.0916215	0.377619	0.400723	0.497143	0.268837	0.214065	669.4	677.1	197.7	554.2	747.4	634.3	570.1	543.4	572.8	563.9	546.7	521.9	385.4	583.2	513.5	499.1	-0.0211492	-0.0154407	0.0136462	0.985
SACI_RS00590	Saci_0124	Q4JCD1	Saci_0124	Conserved protein	M	-0.0239496	-0.306242	0.309912	0.147265	0.295898	0.452095	0.1099	-0.178127	0.182041	0.210952	0.537253	-0.158951	0.0260253	0.131304	0.184143	1.0182	1.09528	1.13614	0.925993	0.601308	0.354956	0.0260253	0.131304	0.184143	nan	nan	nan	nan	nan	nan	nan	nan	nan	nan	nan	nan	nan	nan	nan	nan
SACI_RS00595	Saci_0125	Q4JCD0	Saci_0125	Conserved membrane protein	R	0.35964	-0.031579	0.245395	0.139812	0.0614327	-0.0433155	-0.0958138	-0.156963	0.513491	0.120626	0.216897	0.164398	0.171224	-0.108161	0.270198	1.12601	0.92777	1.20597	0.413498	0.602913	0.0825197	0.171224	-0.108161	0.270198
SACI_RS00600	Saci_0127	Q4JCC9	tmcA	tRNA(Met) cytidine acetyltransferase TmcA	J	0.490746	0.852314	0.248645	0.593654	0.0379737	0.886815	0.110601	-0.178127	0.237966	0.755399	0.310345	0.559278	0.537237	0.175039	0.472147	1.45119	1.12899	1.38717	0.00866146	0.475278	0.00943439	0.537237	0.175039	0.472147	nan	nan	nan	nan	nan	nan	nan	nan	nan	nan	nan	nan	nan	nan	nan	nan
SACI_RS00605	Saci_0128	Q4JCC8	Saci_0128	Conserved Archaeal protein	R	-0.0458944	0.445082	-0.48677	-0.198338	-0.168435	0.383686	-0.549218	-0.494799	-0.255164	0.183422	-0.628036	-0.201701	-0.0801616	-0.246515	-0.210771	0.945952	0.84293	0.864075	0.7437	0.231947	0.20862	-0.0801616	-0.246515	-0.210771	127.8	145.9	120.6	119	155.2	118.1	122.6	108.6	135.7	105.4	112.8	108.4	128.4	109	108.2	98.5	-0.0551663	-0.00156058	-0.047902	0.962
SACI_RS00610	Saci_0129	Q4JCC7	Saci_0129	Exonuclease	L	-1.0913	-1.16606	-2.78572	-1.0029	-1.38603	-0.310865	-1.46396	-1.82198	-0.916362	-0.760479	-1.43571	-0.279245	-1.5172	-1.1855	-0.860588	0.349364	0.439673	0.550728	6.77e-07	5.44e-05	0.000464041	-1.5172	-1.1855	-0.860588	nan	nan	nan	nan	nan	nan	nan	nan	nan	nan	nan	nan	nan	nan	nan	nan
SACI_RS00615	Saci_0130	Q4JCC6	Saci_0130	Conserved protein	S	-1.86249	0.833936	0.101804	0.751143	0.0614327	0.34518	0.353171	0.651948	0.300868	-0.432904	0.073306	0.578014	0.037507	0.252716	0.210283	1.02634	1.19145	1.15692	0.947331	0.563714	0.562137	0.037507	0.252716	0.210283
SACI_RS00620	Saci_0131	Q4JCC5	Saci_0131	Conserved protein	S	-0.0144892	0.121916	0.28736	0.451135	0.278663	-0.0266367	0.422213	0.514691	0.97894	0.818551	1.05909	1.17479	0.204247	0.233556	1.01728	1.15208	1.17573	2.02409	0.341944	0.273532	5.1e-11	0.204247	0.233556	1.01728	1488.7	1736.3	588.9	1539.2	1991.5	1624.9	1551.1	1569.6	1351.4	1469.6	1689	1540.3	884.7	1561.5	1867.4	1373.2	0.0867205	0.10834	0.266385	1.062
SACI_RS00625	Saci_0132	Q4JCC4	Saci_0132	Uncharacterized protein	S
SACI_RS00630	Saci_0133	Q4JCC3	lrs14	Lrs14	L	-0.769377	0.0652612	0.217281	-0.983531	-1.16096	-1.53897	-2.23179	-0.580226	-1.72372	-2.78654	-1.92669	-3.3684	-0.392582	-1.27264	-2.35652	0.761765	0.413903	0.195261	0.198763	0.000157056	1.15e-12	-0.392582	-1.27264	-2.35652	1293.9	1493.9	539.8	1281	1542.9	1327.9	1326.4	1280	1147.3	1215.2	1262	1191.8	810	1212	1314.2	1106.1	0.019916	0.0111549	0.0996251	1.014
SACI_RS00635	Saci_0134	Q4JCC2	Saci_0134	Conserved Crenarchaeal protein	M	1.0615	1.4253	1.01009	0.922414	0.826216	1.46849	0.895698	0.59948	1.57906	1.80282	1.40357	1.17665	1.0926	0.894141	1.49964	2.13258	1.8585	2.82773	1.33e-09	4.34e-07	1.92e-23	1.0926	0.894141	1.49964	44.8	48.7	26.5	32.6	59	42	36.9	47.4	45.6	42.1	43.4	35.1	44.1	35.9	47.4	36	0.145469	0.17735	0.191491	1.106
SACI_RS00640	Saci_0135	Q4JCC1	dkgA	2,5-diketo-D-gluconic acid reductase A	Q	-0.573457	-0.412225	-0.568888	-0.0645156	-0.675533	-0.770297	-0.317521	-0.535679	-1.18676	-1.29155	-1.12463	-0.709148	-0.414213	-0.620585	-1.06725	0.750429	0.650407	0.477229	0.0665162	0.00746606	2.4e-07	-0.414213	-0.620585	-1.06725	2454.6	2696	986.4	2208.3	2259.4	2090.8	1720.6	1744.8	1676.9	1784.8	1475.1	1519.8	815.6	1001	909.3	885.4	-0.326926	-0.423076	-1.13022	0.797
SACI_RS00645	Saci_0136	Q4JCC0	lpdV	Dihydrolipoamide dehydrogenase	C	-0.406807	-1.0328	-0.120588	-0.640326	-0.575997	-0.969606	-0.132256	-1.01463	-1.00125	-2.89525	0.725383	-1.63288	-0.639457	-0.808241	-1.15269	0.641955	0.571078	0.449785	0.0374479	0.0202071	0.00214722	-0.639457	-0.808241	-1.15269	1751.4	1952.7	726.5	1682	2125.6	1763.8	1764.4	1744.1	1532.6	1637.3	1843.9	1597.8	1012.6	1564.9	1914.5	1516.2	0.0469989	0.0602602	0.149747	1.033
SACI_RS00650	Saci_0137	Q4JCB9	thiC	Phosphomethylpyrimidine synthase	H	1.85121	1.12672	1.53476	1.00353	1.54686	0.62202	2.11871	0.909336	0.725184	0.502555	1.33634	0.747939	1.31328	1.11523	0.749917	2.48506	2.16629	1.6817	9.12e-07	0.000283276	0.00830859	1.31328	1.11523	0.749917	2210.9	2445.9	1059.5	2014.6	2581.1	2178	2060.6	1935.7	1992.2	1980.3	1984.1	1815.2	1433.5	1771.8	1864.5	1609.8	-0.0204401	-0.0112148	-0.0815692	0.986
SACI_RS00655	Saci_0138	Q4JCB8	Saci_0138	Conserved protein	J	0.0786202	-1.10948	-0.0237268	0.374173	-0.45314	-0.659266	-0.231791	0.362441	-0.515825	-0.999945	-1.05222	0.703545	-0.201004	-0.386724	-0.453635	0.869945	0.764864	0.730201	0.576039	0.290504	0.151614	-0.201004	-0.386724	-0.453635	1469.6	1622.6	740.1	1425.6	1769.5	1454.1	1437.6	1375	1331.8	1350.7	1409.3	1316.8	943.7	1253	1404.6	1197.8	0.00453718	0.0264505	0.0335105	1.003
SACI_RS00660				prepilin peptidase	L	0.682319	0.248973	1.29445	0.129061	0.295898	0.765756	1.54582	-0.315631	0.066564	-0.16987	0.435876	0.136505	0.522983	0.501328	0.10985	1.43692	1.41552	1.07912	0.0768053	0.144953	0.7292	0.522983	0.501328	0.10985
SACI_RS00665	Saci_0140	Q4JCB6	Saci_0140	Conserved protein	S	0.0345955	0.26457	-0.272011	0.100709	-0.0113237	0.500557	0.239	-0.601339	0.595844	1.05895	0.34416	0.713293	0.0259936	0.0287273	0.693279	1.01818	1.02011	1.61695	0.925938	0.912582	6.37e-05	0.0259936	0.0287273	0.693279
SACI_RS00670	Saci_0141	Q4JCB5	Saci_0141	Conserved Archaeal protein	H	-1.40681	-0.429099	-0.657188	0.374173	-1.33088	0.317166	-0.106261	-0.315631	-1.13875	-0.38851	-0.926694	-0.448458	-0.535558	-0.389726	-0.753772	0.689892	0.763274	0.593051	0.156945	0.346249	0.0242855	-0.535558	-0.389726	-0.753772
SACI_RS00675				hypothetical protein	S	0.953089	-0.2656	-0.657188	-1.1664	0.439944	-0.185334	-0.19937	-1.44116	1.31015	-0.847942	-0.298663	-0.936559	-0.290328	-0.35681	-0.116721	0.817716	0.780889	0.922281	0.469831	0.378065	0.749612	-0.290328	-0.35681	-0.116721
SACI_RS00680				citrate transporter	G	0.959976	1.55976	0.874394	1.53404	0.62086	1.60608	0.575563	0.728763	1.69866	1.86947	1.6978	1.45576	1.23492	0.849873	1.6877	2.35369	1.80234	3.22142	1.18e-06	0.00405852	5.71e-14	1.23492	0.849873	1.6877
SACI_RS00685	Saci_0144	Q4JCB4	Saci_0144	Conserved membrane protein	G	0.698941	0.72702	0.602233	0.813931	0.794892	0.904923	0.74477	0.83161	1.1	1.18342	0.947318	1.13204	0.703989	0.768714	1.10662	1.629	1.70375	2.1534	0.000859189	9.43e-05	1.4e-10	0.703989	0.768714	1.10662
SACI_RS00690	Saci_0145	Q4JCB3	Saci_0145	Thioesterase	I	-0.631873	-0.429099	-0.483158	0.0559972	0.0614327	-0.355259	-0.646829	0.406835	0.0836375	-2.11098	-1.18973	0.162977	-0.379124	-0.21059	-0.575284	0.768904	0.864184	0.671154	0.274807	0.607713	0.0970368	-0.379124	-0.21059	-0.575284	1153.1	1231.1	318	1039.9	1418.1	1046.7	1105.9	1065.6	949.8	938.7	1129.8	1002.2	552.2	977.9	1141.1	905.7	0.0207001	-0.00377707	0.0810926	1.014
SACI_RS00695	Saci_0146	Q4JCB2	Saci_0146	Conserved protein	S	-0.184414	-0.973419	0.686767	-2.1664	-1.52353	-1.99269	1.6751	-0.178127	-0.653328	-1.48537	0.073306	-0.573989	-0.704123	-0.630808	-0.806897	0.613815	0.645815	0.57161	0.307955	0.413289	0.211294	-0.704123	-0.630808	-0.806897	537.5	532.2	169.2	443.8	551.4	446.9	437.3	411.7	382.4	406.1	391.8	344.4	195	301	269.4	246.7	-0.124734	-0.221492	-0.625324	0.917
SACI_RS00700	Saci_0147	Q4JCB1	Saci_0147	Conserved Archaeal protein	L	-0.184414	-1.1136	-0.94259	-1.1664	-0.722839	-0.730769	-1.16766	-1.12566	-0.749543	-1.11098	-1.2162	-0.743914	-0.872672	-0.970573	-0.93214	0.546135	0.510303	0.52408	0.000203734	5.34e-05	1.08e-05	-0.872672	-0.970573	-0.93214
SACI_RS00705	Saci_0148	Q4JCB0	Saci_0148	Conserved Archaeal protein	S	-1.13195	-1.38846	-0.276708	-1.22084	-0.993015	-1.32972	-1.53991	-1.61109	-1.40822	-1.84794	-0.720243	-1.32888	-1.04775	-1.37103	-1.36163	0.483721	0.386616	0.389142	0.000117485	7.26e-06	4.34e-07	-1.04775	-1.37103	-1.36163
SACI_RS00710	Saci_0149	Q4JCA9	npx	NADH peroxidase	V	0.574578	0.856303	1.68677	0.930466	0.718545	0.596025	1.11216	0.821873	1.64623	1.02242	1.86472	1.32934	0.96999	0.722743	1.43751	1.95883	1.65032	2.70854	1.44e-05	0.00241484	2.25e-13	0.96999	0.722743	1.43751	2405.9	2558.8	1135.8	2259.6	2743.1	2237.7	2363.7	2191	2255.5	2180	2276.2	2091.4	1851.7	2248.1	2419.1	2055.8	-0.0120921	0.0512898	0.158221	0.992
SACI_RS00720	Saci_0151	Q4JCA7	Saci_0151	D-glucosamine-6-phosphate 4-epimerase	G	-1.76938	-0.553087	-1.8982	-0.581433	-0.716175	-1.2728	-0.383795	0.629228	-0.653328	-0.76548	-0.78919	-0.573989	-1.07633	-0.568822	-0.690592	0.474234	0.674167	0.6196	0.00731441	0.185937	0.0515494	-1.07633	-0.568822	-0.690592	2508.6	2789.8	1141.9	2371.2	2903.7	2489.5	2404.3	2277.6	2230.2	2243	2321.4	2058.9	1550.8	2107.6	2218	1962.4	-0.0178372	-0.0259103	-0.021761	0.988
SACI_RS00725	Saci_0152	Q4JCA6	cysS	Cysteine--tRNA ligase	J	-0.801086	-1.51002	0.0193419	-1.25386	-0.877167	-1.42237	-0.00939907	-1.09566	-0.591928	-1.50002	-1.51166	-1.33952	-0.968494	-0.979557	-1.15405	0.511039	0.507135	0.449361	0.000817578	0.00219777	3.27e-05	-0.968494	-0.979557	-1.15405	1587.3	1738.8	513.7	1457.9	1893.3	1544.8	1541.2	1527.4	1413.9	1409.7	1623.9	1468.4	955.8	1482.4	1605.1	1364	0.0326743	0.0727835	0.159927	1.023
SACI_RS00730	Saci_0153	Q4JCA5	Saci_0153	ADP-ribose pyrophosphatase	F	-0.894908	-0.403564	-1.56116	-1.1664	-0.802684	-0.0269051	-0.84413	-0.819673	-0.327842	0.429512	-0.812051	-0.140573	-1.0121	-0.664636	-0.197555	0.495823	0.630848	0.872027	5.33e-07	0.000260307	0.250748	-1.0121	-0.664636	-0.197555	700	700.5	347.4	675.8	815.3	570.3	654.9	631.6	594.6	623.8	604.6	626.5	448.2	551.7	580.4	549.2	-0.0571143	0.00340485	-0.0413914	0.961
SACI_RS00735	Saci_0154	Q4JCA4	Saci_0154	Conserved membrane protein	R	0.137514	0.512008	0.853877	0.671854	-0.464636	-0.28487	0.105243	0.477918	0.107484	0.115532	-0.00469649	0.288508	0.526468	-0.102189	0.149898	1.4404	0.931618	1.10949	0.0232862	0.753517	0.525067	0.526468	-0.102189	0.149898	94.7	111.9	26.2	106.3	136.3	108.4	109.8	99.4	89.2	102	108.2	98.7	61.3	112.1	118.3	102.5	0.121404	0.112473	0.353657	1.088
SACI_RS00740	Saci_0155	Q4JCA3	gdhA	Glutamate dehydrogenase	E	0.392511	0.0278776	0.714458	0.315138	0.701437	0.288181	0.815649	0.250457	1.31015	0.975632	1.02208	1.09422	0.352704	0.460653	1.11646	1.27695	1.37616	2.16815	0.0713273	0.0128791	2.49e-14	0.352704	0.460653	1.11646	13277.8	15007.4	6479.2	13514.9	15658.7	13431.4	13659.5	13274.4	12186.6	12412.9	13080.2	12418.9	8828.4	12167.9	13108.2	11884.2	0.0126977	0.0279598	0.0944175	1.009
SACI_RS00745	Saci_0156	Q4JCA2	Saci_0156	Conserved Archaeal membrane protein	S	0.0391961	-0.00272197	-1.21003	-0.516035	-0.0819315	0.383238	-0.494383	-0.343342	0.0183325	0.011322	-1.06825	-0.416165	-0.425265	-0.184461	-0.345791	0.744702	0.879978	0.786877	0.123447	0.467971	0.0907258	-0.425265	-0.184461	-0.345791	71.4	80.4	19.6	83.6	91.5	76.6	85.2	73.1	62	63	91.2	75.2	71.4	95.6	132.5	93	0.0604161	0.0580815	0.695146	1.043
SACI_RS00750	Saci_0157	Q4JCA1	Saci_0157	Conserved protein	R	-0.810599	-0.318067	-0.120588	-0.308414	-0.695997	-0.161488	0.178084	-0.370772	-0.0348909	-0.215674	0.467585	0.180899	-0.401229	-0.317184	0.103286	0.757213	0.802635	1.07422	0.0677953	0.173466	0.604982	-0.401229	-0.317184	0.103286	263.3	276.6	57.8	233.7	296.6	238.6	206.7	209.6	188	187.4	202.8	183.6	78.7	136	148.9	113.7	-0.122153	-0.254577	-0.698695	0.919
SACI_RS00755	Saci_0158	Q4JCA0	Saci_0158	Short chain dehydrogenase	I	1.38877	1.56092	0.486468	1.316	0.163312	1.1855	0.312529	0.863693	0.0114877	0.987564	-0.213976	0.534946	1.18251	0.572308	0.336459	2.26971	1.4869	1.26265	3.97e-08	0.0128791	0.119745	1.18251	0.572308	0.336459	2295.3	2258.1	781.5	1943.6	2445.8	1943.8	1920.6	1773.3	1972.6	1860.3	1925.4	1710.1	1488.7	1799.9	1812.7	1621.1	-0.100216	-0.032014	-0.0465315	0.933
SACI_RS00760	Saci_0159	Q4JC99	Saci_0159	Type-4 uracil-DNA glycosylase	L	-1.29989	0.248973	0.101804	-2.1664	-1.05404	-1.7703	-1.96876	-1.17813	-1.18384	-0.847942	-1.66366	-1.15895	-0.753349	-1.38574	-1.14957	0.593225	0.382693	0.450759	0.107294	0.00713646	0.00658984	-0.753349	-1.38574	-1.14957	nan	nan	nan	nan	nan	nan	nan	nan	nan	nan	nan	nan	nan	nan	nan	nan
SACI_RS00765	Saci_0160	Q4JC98	Saci_0160	Conserved protein	S	-2.18441	-0.166064	-2.8982	-0.166395	-2.93857	-1.18533	nan	0.821873	-1.06837	-2.26298	-1.92669	0.426011	-1.26814	-1.80883	-1.09412	0.415196	0.285422	0.468423	0.0543238	0.0165882	0.0663694	-1.26814	-1.80883	-1.09412
SACI_RS00770	Saci_0161	Q4JC97	Saci_0161	Iron dependent repressor	K	-2.14489	-1.80349	-2.0325	-1.87767	-1.82309	-1.45664	-1.58409	-2.03827	-1.4657	-1.34787	-1.09662	-1.25725	-1.96151	-1.74993	-1.27855	0.25676	0.297317	0.41221	1.19e-25	2.62e-21	4.1e-16	-1.96151	-1.74993	-1.27855
SACI_RS00775	Saci_0162	Q4JC96	Saci_0162	Dihydrodipicolinate synthetase	E	-1.56868	-1.16606	-2.48316	-1.74382	-1.1973	-0.632793	-1.49483	-1.2637	-0.734524	-0.404335	-1.04453	-0.469593	-1.73126	-1.18612	-0.646633	0.301188	0.439484	0.638769	4.03e-17	1.06e-11	1.75e-05	-1.73126	-1.18612	-0.646633	574.8	651.5	210.4	543.5	725.3	569.9	545.7	541.1	489.3	485.2	553.6	526.1	293.9	509.9	578	456	0.0132841	-0.0178895	0.0637038	1.009
SACI_RS00780	Saci_0164	Q4JC95	Saci_0164	Conserved membrane protein	S	-0.562052	-0.451156	-1.13671	-0.966371	-0.750301	-0.387964	-0.619608	-0.427905	-0.71587	-0.344856	-0.686743	-0.732858	-0.776179	-0.595612	-0.605519	0.583911	0.661764	0.657235	3.72e-05	0.00062611	5.79e-05	-0.776179	-0.595612	-0.605519
SACI_RS00785	Saci_0165	Q4JC94	Saci_0165	Conserved protein	R	0.516025	-0.380189	-0.0356994	0.014177	0.0614327	-1.13642	-0.646829	-0.76309	0.101559	-1.31361	-0.0641975	-0.480879	0.00273722	-0.68304	-0.441003	1.0019	0.622851	0.736622	0.99275	0.0578258	0.153889	0.00273722	-0.68304	-0.441003	nan	nan	nan	nan	nan	nan	nan	nan	nan	nan	nan	nan	nan	nan	nan	nan
SACI_RS00790	Saci_0166	Q4JC93	Saci_0166	Aldehyde dehydrogenase	C	-0.270144	0.423303	-0.1242	0.151781	-0.125937	0.377398	-0.00528297	0.169796	0.965152	1.44457	0.696236	1.13268	0.0382291	0.0516243	1.07739	1.02685	1.03643	2.11022	0.882539	0.820741	3.59e-13	0.0382291	0.0516243	1.07739	7058.8	8231.5	2809.7	6885.3	8236.9	7097.7	6810.1	6737.6	5822.6	6224.3	6669.9	6161.4	3781.9	5357.8	6316	4980.9	-0.027695	-0.0661323	-0.15238	0.981
SACI_RS00795	Saci_0167	Q4JC92	Saci_0167	Uncharacterized protein	S	-0.14002	0.166511	-0.332599	-0.325093	-0.0805863	0.229703	-0.705723	-0.856199	-0.405401	0.0265274	-0.66366	-0.573989	-0.172734	-0.370224	-0.393021	0.88716	0.773662	0.761533	0.517847	0.188178	0.0878315	-0.172734	-0.370224	-0.393021
SACI_RS00800	Saci_0168	Q4JC91	Saci_0168	CoA-binding protein	R	-1.12301	-1.04053	0.542377	-0.718936	-0.140201	-0.837411	0.452707	-0.178127	-0.653328	-0.722411	-0.149086	0.239598	-0.65602	-0.290249	-0.305084	0.634627	0.817761	0.809395	0.0446673	0.432432	0.312607	-0.65602	-0.290249	-0.305084	1715	1897.5	819.3	1554.7	2002.2	1728.1	1592.2	1555.5	1557.1	1495.8	1715.2	1482.5	1343	1561.4	1766.3	1304.1	0.00147498	0.0420077	0.0991931	1.001
SACI_RS00805	Saci_0169	Q4JC90	Saci_0169	Hypothetical membrane protein	S	1.8058	1.2244	2.44861	2.30754	1.73462	1.17507	2.11501	2.2958	3.49257	3.35729	3.25018	3.68514	1.93735	1.77212	3.46905	3.83002	3.41556	11.0735	4.8e-20	7.74e-19	8.89e-92	1.93735	1.77212	3.46905	504	566	228.4	459.4	590.2	479.7	468.3	429.6	441.1	441	475.3	420.3	308.3	443.5	457.8	372.7	-0.049888	-0.0140143	-0.000803746	0.966
SACI_RS00810	Saci_0170			trna47-ArgTCT	J	Inf	nan	nan	Inf	Inf	Inf	-0.646829	Inf	nan	Inf	0.073306	nan
SACI_RS00815	Saci_0171	Q07271	tfs	Transcription factor S1	K	0.230623	1.64129	1.17219	0.511677	1.7244	1.03706	0.353171	-0.500055	0.761709	0.473986	-0.441267	0.21956	0.911294	0.717467	0.32473	1.88073	1.64429	1.25243	0.0164084	0.112475	0.433014	0.911294	0.717467	0.32473	678.2	534.9	343.7	486.5	571.8	457.1	486	448.5	689.2	455	562.8	450.2	661	473	403.5	432.8	-0.192955	0.100797	-0.101804	0.875
SACI_RS00820	Saci_0172	Q4JC88	tfs3	Transcription factor S3	K	-1.18441	nan	Inf	-0.166395	0.646395	1.39963	Inf	0.406835	-0.0683656	1.32198	Inf	-2.15895		0.703041	-0.0395278		1.62793	0.972973		0.432388	0.964474		0.703041	-0.0395278
SACI_RS00825	Saci_0173	P46217	rpo11	DNA-directed RNA polymerase subunit Rpo11	K	-0.92138	-0.90303	-0.898196	Inf	-0.675533	-0.185334	-2.23179	Inf	-0.975256	-0.584907	-0.511656	Inf	0.0569349	-0.211849	0.153623	1.04025	0.86343	1.11236	0.948475	0.803139	0.813854	0.0569349	-0.211849	0.153623	75.5	96.4	29.6	84.3	131	99.6	83.9	86.6	64.6	81.3	90.5	88	28.1	81.6	102.4	72.3	0.221985	0.100648	0.255855	1.166
SACI_RS00830	Saci_0174	Q4JC86	csl4	Exosome complex component Csl4	U	-0.731902	-0.446172	1.23931	0.319032	-0.486055	-1.10287	1.03124	0.0849073	-0.146368	-0.89101	0.838841	-0.365402	0.00546584	-0.260497	-0.198139	1.0038	0.8348	0.871674	0.988208	0.545022	0.560506	0.00546584	-0.260497	-0.198139	1191.8	1248.4	438.5	1011.1	1410.5	1142.3	1093.1	1010.6	1041.7	1015.9	1120.5	916.5	778.3	1037.2	1053.3	941.6	0.0178938	0.0137382	0.0805159	1.012
SACI_RS00835	Saci_0175	Q4JC85	Saci_0175	2-(3-amino-3-carboxypropyl)histidine synthase	J	-1.38081	-1.80652	-1.81573	-2.05948	-1.472	-2.1059	-1.8274	-1.70864	-2.18676	-2.53147	-2.2068	-2.27443	-1.74157	-1.81445	-2.26251	0.299044	0.284313	0.20841	6.21e-14	3.7e-13	1.54e-22	-1.74157	-1.81445	-2.26251
SACI_RS00840	Saci_0176	Q4JC84	rpl10e	50S ribosomal protein L10e	J	0.533186	0.916398	0.125651	-0.224498	0.817507	1.04913	0.328923	-0.178127	-0.363821	-0.028514	-0.0262296	-1.08495	0.312509	0.455919	-0.394812	1.24187	1.37166	0.760589	0.201251	0.0468411	0.0655718	0.312509	0.455919	-0.394812	6225.8	6498	2919.4	5604.9	6965.6	5797.3	5703.6	5451.5	5571.7	5262.3	5608.8	5181.6	4214.2	5139.6	5398.8	4681.9	-0.0284458	0.00551968	-0.00455187	0.98
SACI_RS00845				hypothetical protein	S
SACI_RS00850	Saci_0177	Q4JC83	Saci_0177	Conserved protein	L	1.0886	2.0666	2.97627	1.86603	0.283825	1.19318	1.46865	0.362441	0.285271	0.415093	1.48834	0.0820569	1.86473	0.705816	0.450755	3.64201	1.63107	1.36676	6.95e-11	0.0701047	0.204679	1.86473	0.705816	0.450755	nan	nan	nan	nan	nan	nan	nan	nan	nan	nan	nan	nan	nan	nan	nan	nan
SACI_RS00855	Saci_0178	Q4JC82	Saci_0178	Conserved membrane protein	S	1.46235	0.928573	1.42373	1.28476	1.18696	0.7101	1.09103	1.00185	1.93406	1.51616	1.51057	1.54536	1.26714	0.945426	1.64131	2.40684	1.92576	3.11949	2.94e-10	5.82e-07	2.75e-21	1.26714	0.945426	1.64131
SACI_RS00860	Saci_0179	Q4JC81	Saci_0179	Dinucleotide-utilizing enzymes	H	-1.47392	-0.751027	-0.980658	-0.776449	-0.813036	-0.0922251	-1.11631	-0.71418	-1.65333	-0.362515	-1.63719	-1.695	-0.973371	-0.727784	-1.32208	0.509315	0.603831	0.399957	0.000820926	0.026955	9.64e-06	-0.973371	-0.727784	-1.32208
SACI_RS00865	Saci_0180	Q4JC80	Saci_0180	2-oxoacid oxidoreductase (ferredoxin)	G	-1.46005	-0.996139	-1.95709	-1.98952	-1.87717	-1.86341	-1.48333	-1.24226	-2.59193	-2.26298	-1.87011	-1.51259	-1.52891	-1.68465	-2.02167	0.346539	0.311078	0.246274	9.71e-10	1.56e-10	9.79e-17	-1.52891	-1.68465	-2.02167	324.8	344.9	224.4	331	375.9	309.8	332.3	299.2	324.5	290.7	294.4	250.5	269.6	278.2	295.2	268.1	-0.0173697	-0.0273269	0.0126415	0.988
SACI_RS00870	Saci_0181	Q4JC79	Saci_0181	2-oxoacid oxidoreductase (ferredoxin)	G	-0.0848786	-0.790555	-0.276708	-0.812758	-0.938567	-1.07286	-0.539914	-1.34805	-1.76024	-1.22451	-0.627134	-1.15895	-0.512894	-1.04029	-1.20032	0.700815	0.486231	0.43518	0.0552073	0.000371564	3.28e-06	-0.512894	-1.04029	-1.20032	1595.6	1769.9	606.7	1553.8	2057	1605.1	1499.2	1545	1346.1	1372.8	1507.3	1331.5	828.1	1279.6	1500.9	1231.1	0.028892	-0.0583487	-0.0340667	1.02
SACI_RS00875	Saci_0182	Q4JC78	Saci_0182	Chorismate mutase/prephenate dehydrogenase	E	-0.299891	-1.69658	-0.313233	-1.38879	-0.938567	-0.637847	-1.42444	-0.663554	-0.894336	-0.793494	-0.604766	-1.15895	-0.82062	-0.929268	-0.827788	0.566198	0.525125	0.563393	0.0117296	0.0058208	0.00416503	-0.82062	-0.929268	-0.827788
SACI_RS00880	Saci_0183	Q4JC77	aroA	2-dehydro-3-deoxyphosphooctonate aldolase	E	-0.245815	0.59947	0.802244	0.708074	0.231358	0.740665	-0.646829	0.821873	0.516597	1.45949	0.243231	0.715518	0.42995	0.272257	0.721741	1.34719	1.2077	1.64917	0.160261	0.454097	0.00507659	0.42995	0.272257	0.721741	3346.1	3708.6	1872.4	3196.9	3921.3	3310.6	3218.7	3104.8	2884.5	3031.7	3135	2968.1	2307.5	3084.7	3207.2	2827.3	-0.0088288	-0.00328726	0.0952466	0.994
SACI_RS00885	Saci_0184	Q4JC76	aroB	3-dehydroquinate synthase	E	-0.686915	-0.519701	-1.57627	-0.236785	-1.7041	-1.24946	-1.64683	-1.57044	-1.15583	-1.97919	-1.0198	-0.850829	-0.683067	-1.54282	-1.18758	0.62284	0.343214	0.439038	0.0297682	1.33e-05	8.9e-05	-0.683067	-1.54282	-1.18758
SACI_RS00890	Saci_0185	Q4JC75	aroE	Shikimate dehydrogenase (NADP(+))	E	-1.76938	-1.16606	-0.635161	-0.779372	-1.52353	-1.53326	-1.38379	-1.07121	-0.916362	-1.36989	-1.02623	-1.68947	-1.04584	-1.43863	-1.20391	0.484362	0.368917	0.434096	0.000259287	9.98e-06	1.51e-05	-1.04584	-1.43863	-1.20391	173.3	175	121	143.1	180.3	152.9	158.2	135.3	156.5	137	139.9	116.1	144.2	126.2	119.9	118.8	-0.0593286	-0.0757488	-0.160558	0.96
SACI_RS00895	Saci_0186	Q4JC74	aroC	Chorismate synthase	E	0.137514	-1.04053	-0.705551	-0.751358	0.868788	-0.837411	-0.454184	0.23691	0.154027	-1.40048	-1.14909	-0.158951	-0.665977	-0.218175	-0.679527	0.630262	0.859652	0.62437	0.168159	0.703238	0.143912	-0.665977	-0.218175	-0.679527	477.1	480.3	241.8	397.8	521.5	431.4	387.3	372.7	365.4	346.5	412.4	326.5	220.3	315.1	339.5	230	-0.0779703	-0.136616	-0.366506	0.947
SACI_RS00900	Saci_0187	Q4JC73	aroK	Shikimate kinase	E	-0.184414	0.0969701	2.68677	-3.33632	0.283825	0.0776999	2.35317	-1.34805	0.569064	0.222448	1.65827	-0.521521	-0.146418	0.129064	0.257241	0.903491	1.09358	1.19519	0.850662	0.850059	0.595478	-0.146418	0.129064	0.257241
SACI_RS00905	Saci_0188	Q4JC72	aroA	3-phosphoshikimate 1-carboxyvinyltransferase	E	0.493658	-0.713552	0.101804	0.220628	0.646395	-0.0409446	-0.646829	-0.0712119	-0.390294	-0.925944	-0.341731	0.310534	-0.0126427	-0.0177737	-0.317374	0.991275	0.987756	0.802529	0.977476	0.968057	0.379099	-0.0126427	-0.0177737	-0.317374
SACI_RS00910	Saci_0189	Q4JC71	aroD	3-dehydroquinate dehydratase	E	-0.549699	-0.0803344	-1.11451	-0.655142	-0.694642	0.0328457	-1.19572	-0.491788	0.465067	0.780522	-0.738622	-0.126161	-0.627802	-0.651341	0.10599	0.647162	0.636688	1.07623	0.00335686	0.00190113	0.606997	-0.627802	-0.651341	0.10599
SACI_RS00915	Saci_0190	Q4JC70	Saci_0190	Conserved protein	P	-2.89337	-3.04648	-4.16498	-4.28741	-3.02603	-1.94022	-3.21318	-3.29914	-3.60329	-3.4329	-3.49304	-4.27997	-3.51073	-2.78183	-3.61123	0.0877332	0.145407	0.08183	3.59e-43	2.39e-31	2.94e-55	-3.51073	-2.78183	-3.61123	236.1	269.2	68.9	238.5	280.6	240.2	240.8	235.6	233	231.5	247.7	219.1	141.9	217.5	259.9	230.2	0.0132063	0.0906351	0.189898	1.009
SACI_RS00920	Saci_0191	Q4JC69	Saci_0191	Conserved protein	S	1.62294	-3.16606	-0.16123	-1.01439	1.06143	-2.18533	-0.646829	-1.34805	0.346672	-1.26298	-0.511656	-1.74391	-0.584311	-0.926065	-0.926803	0.666968	0.526292	0.526023	0.3516	0.158503	0.0887901	-0.584311	-0.926065	-0.926803	158.3	187	81.9	153.4	209.9	157.4	169.9	164.3	154.6	171.1	168.1	156.6	115.8	167.4	177.8	149.9	0.079953	0.152389	0.254819	1.057
SACI_RS00925	Saci_0192	Q4JC68	Saci_0192	ATP-dependent DNA helicase Saci_0192	L	-0.377059	-0.388457	-1.63516	-1.07329	-0.938567	-0.992689	-0.968757	-0.0850177	-0.483403	-1.07033	-1.0787	-1.74391	-0.904908	-0.712156	-1.05307	0.534067	0.610407	0.481943	0.0297682	0.126736	0.00807758	-0.904908	-0.712156	-1.05307
SACI_RS00930	Saci_0193	Q4JC67	Saci_0193	Conserved Crenarchaeal protein	O	0.363074	-0.230195	0.83877	0.949082	0.682921	-0.316579	1.41206	0.93735	1.29009	0.705312	1.34632	1.57801	0.401296	0.499742	1.17221	1.32069	1.41396	2.25357	0.236125	0.17171	4.78e-06	0.401296	0.499742	1.17221	329.7	416.1	89.1	343.7	424	364.9	342.1	334.2	277.5	327.3	324.4	324.2	148.3	302.6	346	271.5	0.0199258	-0.0285292	0.0199337	1.014
SACI_RS00935	Saci_0194	F2Z601	Saci_0194	Conserved protein	S	-0.184414	-0.166064	-0.898196	-0.42943	-0.938567	0.551631	0.353171	-1.76309	0.154027	1.15206	1.24323	0.0634413	-0.356822	-0.355534	0.577872	0.780883	0.78158	1.49265	0.602063	0.645789	0.264475	-0.356822	-0.355534	0.577872	nan	nan	nan	nan	nan	nan	nan	nan	nan	nan	nan	nan	nan	nan	nan	nan
SACI_RS00940	Saci_0195	Q08713	sod	Superoxide dismutase [Fe]	V	-0.557458	0.0778613	0.286229	-0.00942588	-0.21998	-0.166475	0.239514	-0.0361081	-0.827826	-0.488539	-0.416499	-0.353967	-0.06501	-0.120894	-0.515367	0.955939	0.919618	0.699615	0.801541	0.610675	0.00499827	-0.06501	-0.120894	-0.515367	2766.1	3609.5	1021.4	3161.6	3898.1	3292.6	3124.4	3208.9	2482.5	2827.6	3048	3064.4	1545.8	2989.2	3922.5	2925.4	0.0981417	0.0287164	0.303253	1.07
SACI_RS00945	Saci_0196	P37820	mpg1	Putative mannose-1-phosphate guanyltransferase	M	-1.18441	-0.21669	-0.428711	-0.890761	-0.757995	-0.721387	-0.539914	-1.10413	-1.75286	-0.597398	-0.103572	-0.947447	-0.676815	-0.837048	-0.849117	0.625545	0.559788	0.555124	0.0127637	0.004245	0.00105201	-0.676815	-0.837048	-0.849117	2583	2980	1013.1	2520.6	3109.9	2625.7	2534.2	2443.9	2228.1	2302.3	2437.7	2267	1485.3	2264.4	2565.8	2125.9	-0.00464089	-0.0396347	0.0461277	0.997
SACI_RS00950				hypothetical protein	S	1.40055	1.83394	-1.31323	-1.1664	1.06143	2.62202	-0.0618665	-2.17813	0.931634	2.54438	0.532738	-2.15895	0.0121968	0.282443	0.321898	1.00849	1.21625	1.24997	0.985852	0.694016	0.561828	0.0121968	0.282443	0.321898
SACI_RS00955	Saci_0198	Q4JC62	Saci_0198	Conserved protein	G	-0.0324112	-0.507101	-0.438764	-0.414323	0.00698491	-0.303979	0.307367	0.033377	-0.764359	0.0740557	0.1177	-0.406879	-0.349473	-0.0737614	-0.221535	0.78487	0.950157	0.857653	0.180161	0.822821	0.364963	-0.349473	-0.0737614	-0.221535	785.2	855	290	734.4	783.6	703.1	619.8	626.4	640.1	620.3	563.4	538.2	399.8	500.7	470.1	448.6	-0.209837	-0.24335	-0.477769	0.865
SACI_RS00960	Saci_0199	Q4JC61	Saci_0199	Short chain dehydrogenase	I	-0.658345	0.641291	-0.383623	0.553497	-0.494961	0.274097	0.069378	0.193842	-0.0877309	0.491908	0.587879	0.560941	0.0545158	-0.0610707	0.37185	1.03851	0.958552	1.29401	0.89395	0.87995	0.161721	0.0545158	-0.0610707	0.37185	1003.9	1054.6	512.4	934.1	1102.9	935.7	865.4	871.8	879.6	897.7	851.1	756.8	660.7	793.5	723.6	707.5	-0.0785914	-0.0583921	-0.164564	0.947
SACI_RS00965	Saci_0200	Q4JC60	nucS	Endonuclease NucS	L	0.593193	-1.38846	0.516842	-0.42943	-0.16096	-0.670761	0.353171	1.04427	-1.87572	-1.48537	0.947775	-1.15895	-0.0621395	0.0776501	-0.739484	0.957843	1.0553	0.598954	0.922853	0.902174	0.15796	-0.0621395	0.0776501	-0.739484
SACI_RS00970	Saci_0201	Q4JC59	Saci_0201	Conserved Archaeal membrane protein	I	1.12084	1.82736	1.61277	1.56591	-0.315422	0.814666	0.260062	0.189605	-2.39583	-2.3439	-1.72506	-1.15895	1.51237	0.184676	-1.8594	2.85279	1.13656	0.275592	7.47e-16	0.438975	3.92e-18	1.51237	0.184676	-1.8594	152.7	159.8	75.8	132.2	168.1	151.9	148.8	147.2	145.6	126.7	146.6	114.6	132.8	127.1	160.9	135	0.0639986	0.0248589	0.188432	1.045
SACI_RS00975	Saci_0202	Q4JC58	Saci_0202	Hypothetical membrane protein	S	0.0359032	0.949044	-0.255176	0.380478	-1.8733	-0.424601	-1.55568	-0.855421	-3.99572	-3.4522	-3.90594	-3.10926	0.27071	-1.2221	-3.59997	1.2064	0.428659	0.0824712	0.294065	3.02e-09	3.54e-100	0.27071	-1.2221	-3.59997
SACI_RS00980	Saci_0203	Q4JC57	Saci_0203	Conserved protein	S	-1.09695	-1.4764	-1.03906	-1.23678	-2.2016	-1.43909	-1.42924	-1.45497	-1.43094	-1.51674	-1.30856	-0.743914	-1.2033	-1.69553	-1.22811	0.43428	0.308741	0.426876	3.06e-09	4.7e-14	1.71e-10	-1.2033	-1.69553	-1.22811
SACI_RS00985	Saci_0204	Q4JC56	Saci_0204	ParA ATPase / SegA	D	-1.50634	-0.346637	-1.0502	-0.42943	-0.801064	-0.950869	-1.38379	nan	-2.1679	-4.35044	-3.24862	-1.42199	-0.801989	-1.26425	-2.42682	0.573558	0.416315	0.185975	0.0227609	0.00129164	1.3e-09	-0.801989	-1.26425	-2.42682	137.3	147.8	62.6	131	142.2	110.1	120.5	120.5	109.5	105.2	114.7	99.6	87.8	106.4	106.6	74.8	-0.167651	-0.191035	-0.285943	0.89
SACI_RS00990	Saci_0205	Q4JC55	Saci_0205	Conserved protein	C	-0.6539	-1.61352	-0.428711	-1.02889	-0.408053	-1.28487	-0.646829	-0.0406236	-1.82325	-2.16987	-1.45721	-1.48088	-0.949955	-0.696847	-1.72787	0.517648	0.616919	0.301898	0.0018692	0.0404735	4.55e-08	-0.949955	-0.696847	-1.72787	nan	nan	nan	nan	nan	nan	nan	nan	nan	nan	nan	nan	nan	nan	nan	nan
SACI_RS00995	Saci_0206	Q4JC54	glcD	Glycolate oxidase subunit	C	-1.88485	-1.93865	-1.70555	-1.33632	-0.469082	-1.84245	-2.13226	-2.93301	-1.89434	-3.2986	-2.14909	-2.10648	-1.70828	-1.59925	-2.31249	0.306024	0.330049	0.201313	2.11e-09	1.89e-06	4.96e-14	-1.70828	-1.59925	-2.31249	nan	nan	nan	nan	nan	nan	nan	nan	nan	nan	nan	nan	nan	nan	nan	nan
SACI_RS01000	Saci_0207	Q4JC53	Saci_0207	FAD-binding domain protein	C	1.96576	2.23342	1.90191	2.18351	1.85953	2.36088	2.06718	2.04786	3.27267	3.55853	2.89057	3.56916	2.06365	2.03239	3.33909	4.18043	4.09082	10.1197	2.98e-22	1.63e-24	9.34e-66	2.06365	2.03239	3.33909
SACI_RS01005	Saci_0208	Q4JC52	korB	2-oxoacid oxidoreductase (ferredoxin)	G	0.0862333	0.588823	0.834108	0.151575	0.770653	0.596025	0.874708	0.359969	0.0276035	0.306876	0.594843	0.159019	0.393237	0.58836	0.263879	1.31334	1.50354	1.2007	0.0659764	0.00265473	0.159369	0.393237	0.58836	0.263879	2200.4	2482.7	661.5	2024.3	2775.8	2187	2091	2088.7	1777	1906.9	2164.7	1911.2	1158.8	1923.5	2400.4	1754.2	0.0327942	-0.0232609	0.113541	1.023
SACI_RS01010	Saci_0209	Q4JC51	korA	2-oxoacid oxidoreductase (ferredoxin)	G	-0.211132	-0.10673	-1.00749	-0.255446	-0.0969573	-0.105015	-0.979634	-0.147965	-0.563531	-0.377539	-1.13267	-0.242609	-0.395877	-0.37688	-0.557329	0.760027	0.770101	0.679559	0.0688414	0.0558968	0.000392379	-0.395877	-0.37688	-0.557329	9222.7	9732.3	3283.1	8151.6	10497.2	8450.8	8097.6	7842.5	7820.9	7730.4	7832.8	7237.9	4931	6827.4	7369.4	6223.3	-0.0503972	-0.0558312	-0.144864	0.966
SACI_RS01015	Saci_0210	Q4JC50	Saci_0210	Conserved protein	S	0.301013	-0.388457	-0.090841	1.31903	1.7395	-0.670761	-0.646829	0.499945	0.931634	-0.485372	-0.341731	-0.158951	0.364613	0.364628	0.0947443	1.28754	1.28755	1.06788	0.49235	0.540992	0.854365	0.364613	0.364628	0.0947443	1321.3	1338.5	478.1	1130.3	1370.4	1177.3	1096.3	1011.4	1124.4	1007.3	1041.8	914.7	687.1	819.8	799.7	752.2	-0.116995	-0.12546	-0.409773	0.922
SACI_RS01020	Saci_0211	Q4JC49	Saci_0211	Conserved protein	C	-0.769377	0.418898	0.324197	-0.69691	-1.2016	0.229703	0.353171	-1.2936	-0.778859	-0.262979	0.295698	-0.689466	-0.309549	-0.581677	-0.472638	0.806894	0.668186	0.720646	0.507439	0.2633	0.255876	-0.309549	-0.581677	-0.472638	nan	nan	nan	nan	nan	nan	nan	nan	nan	nan	nan	nan	nan	nan	nan	nan
SACI_RS01025	Saci_0212	Q4JC48	Saci_0212	CBS domain protein	T	-0.546984	0.0403866	-0.598636	-1.93193	-0.445527	-0.130887	0.176293	-1.15011	-0.454019	-0.319563	-0.627134	-1.13094	-0.76402	-0.461364	-0.64807	0.588853	0.726299	0.638133	0.0156101	0.127087	0.00854708	-0.76402	-0.461364	-0.64807	5580.1	6375.4	1950.3	5577	6849.5	5811.3	5283.7	5353.9	4742.3	5024.2	5221.4	5029.4	2706.7	4827.8	5231.1	4383.8	-0.00351909	-0.0416637	-0.0172449	0.998
SACI_RS01030	Saci_0213	Q4JC47	Saci_0213	Acetoin utilization protein AcuC	Q	-0.184414	-0.340094	-0.824195	-0.255663	-0.142101	-0.435313	-0.894757	-0.121544	-0.731331	-0.474483	-0.71519	-0.673524	-0.400488	-0.450736	-0.629888	0.757602	0.73167	0.646227	0.0867086	0.0645678	0.00231919	-0.400488	-0.450736	-0.629888	967.8	1102.5	470	891.7	1107.1	1017.1	951.8	912.8	894.6	892.3	928.3	858.1	680.8	819.8	797.5	764.9	0.0223538	0.0407448	-0.0460158	1.016
SACI_RS01035	Saci_0214	Q4JC46	purT	Formate-dependent phosphoribosylglycinamide formyltransferase	F	0.630803	1.08572	0.345258	0.880602	0.517276	0.892024	-0.0689559	0.525983	0.555486	0.893297	-0.125414	0.731927	0.726049	0.416733	0.532492	1.6541	1.3349	1.44643	0.00019939	0.0250678	0.000661402	0.726049	0.416733	0.532492	8487.4	8484.7	4500.6	7217.3	9721	7347.2	7218.4	7050.2	7660.6	6833.9	7200.3	6627.2	6182.3	6863.5	7183.8	6209.5	-0.0439745	-0.00545043	0.00880741	0.97
SACI_RS01040	Saci_0215	Q4JC45	Saci_0215	Conserved protein	S	Inf	1.4189	-1.8982	-0.166395	nan	nan	-0.0618665	-0.178127	nan	1.73702	nan	nan
SACI_RS01045	Saci_0216	Q4JC44	Saci_0216	Conserved Archaeal membrane protein	S	0.25814	0.244828	-0.233987	0.00333356	0.199621	0.171179	-0.263676	0.078418	0.0427587	0.29171	-0.292647	0.00606037	0.0617197	-0.00315847	0.0280582	1.04371	0.997813	1.01964	0.830518	0.989892	0.891473	0.0617197	-0.00315847	0.0280582
SACI_RS01050	Saci_0217	Q4JC43	Saci_0217	Conserved Archaeal protein	S	0.593193	0.879739	0.287671	1.06627	0.502005	0.968994	-0.086114	0.821873	-0.836192	0.0307519	-1.16116	-0.480879	0.696095	0.491616	-0.604727	1.62011	1.40602	0.657596	0.00126307	0.0312668	0.00602233	0.696095	0.491616	-0.604727
SACI_RS01055	Saci_0218	Q4JC42	Saci_0218	Conserved protein	S	0.370175	-0.135691	-1.52896	-0.325594	0.705289	0.190814	-0.373811	0.340746	0.756063	-0.117128	-0.171806	0.0228872	-0.398015	0.148184	0.126182	0.758902	1.10817	1.0914	0.169218	0.558711	0.548743	-0.398015	0.148184	0.126182
SACI_RS01060	Saci_0219	Q4JC41	Saci_0219	Conserved Archaeal protein	E	-0.780517	-0.26228	-1.14212	-1.1827	-0.751482	-0.162251	-0.890755	-0.74697	-1.39029	-1.51674	-0.637187	-1.5054	-0.832824	-0.665849	-1.23145	0.561429	0.630318	0.425889	0.000122852	0.00158793	2.48e-10	-0.832824	-0.665849	-1.23145
SACI_RS01065	Saci_0220	Q4JC40	Saci_0220	Conserved protein	R	-0.631873	-0.429099	-0.635161	-1.4559	-0.52353	-0.600372	-0.0618665	-0.467634	-0.560219	-0.847942	-0.926694	-0.618383	-0.816069	-0.451105	-0.680773	0.567987	0.731482	0.623831	0.0177416	0.247405	0.0365732	-0.816069	-0.451105	-0.680773
SACI_RS01070	Saci_0221	Q4JC39	moaB	Molybdopterin-binding domain protein	H	-0.326433	-0.233179	-0.187703	-0.329894	-0.0805863	0.564687	-0.521298	-0.815557	-0.129766	0.277589	-0.862564	-0.0121098	-0.278484	-0.185555	-0.138033	0.824457	0.879311	0.908757	0.304999	0.569705	0.591862	-0.278484	-0.185555	-0.138033	994.4	961.9	406.7	861.2	1135.6	885.1	917.5	882.4	878.4	736.1	927.5	796.5	644.3	802.2	805.6	612.8	0.0252339	0.00687219	-0.0889069	1.018
SACI_RS01075	Saci_0222	Q4JC38	Saci_0222	Conserved membrane protein	R	0.746873	1.17379	1.1151	0.734069	0.635168	1.02412	0.902064	0.973876	0.920407	1.51838	0.918331	1.15655	0.922396	0.825712	1.14228	1.89526	1.77241	2.2073	5.63e-06	6.63e-05	3.41e-10	0.922396	0.825712	1.14228
SACI_RS01080	Saci_0223	Q4JC37	Saci_0223	Conserved Archaeal protein	S	-1.92138	-2.55838	-1.8982	-1.93193	-3.2605	-3.57765	-1.86922	-1.26559	-2.75286	-2.07033	-3.14909	-2.24641	-2.03122	-2.47318	-2.49419	0.244647	0.180094	0.17749	7.75e-10	6.77e-10	5.4e-13	-2.03122	-2.47318	-2.49419
SACI_RS01085	Saci_0224	Q4JC36	Saci_0224	Conserved Archaeal protein	S	-0.836491	-2.07295	-2.01367	-3.48832	-2.398	-3.09223	-2.02534	-2.50006	-2.11276	-2.58491	-3.04217	-1.48088	-1.82652	-2.41659	-2.25939	0.281945	0.187298	0.20886	1.24e-05	5.44e-07	7.32e-08	-1.82652	-2.41659	-2.25939
SACI_RS01090	Saci_0225	Q4JC35	Saci_0225	2-dehydro-3-deoxy-phosphogluconate/2-dehydro-3-deoxy-6-phosphogalactonate aldolase	G	0.937576	-0.111617	0.0314148	-1.3039	0.295898	-0.362212	0.0052477	-0.315631	0.903065	-0.105438	0.324845	-0.296455	-0.139546	-0.166491	0.187049	0.907805	0.891007	1.13843	0.70916	0.604855	0.448561	-0.139546	-0.166491	0.187049	1733.6	2007	551.7	1686	2082.3	1755.3	1761.5	1631.4	1545.9	1612.7	1632.1	1497	1006.8	1636.5	1699.8	1540.9	0.00372726	-0.0190142	0.112412	1.003
SACI_RS01095	Saci_0226	Q4JC34	kdgK	2-keto-3-deoxygluconate kinase	G	0.6446	0.119338	0.284282	0.652579	0.982959	0.327735	0.23499	0.2437	1.41301	1.14074	0.467937	0.907544	0.421238	0.402199	1.00184	1.33908	1.32152	2.00256	0.0323331	0.0363795	1.05e-10	0.421238	0.402199	1.00184	1362.1	1506	568	1283	1647	1379.8	1378.4	1295.3	1239.4	1272.2	1377.7	1257.3	916.9	1295.8	1402.7	1183.6	0.0461166	0.07714	0.166352	1.032
SACI_RS01100	Saci_0227	Q4JC33	Saci_0227	Glyceraldehyde-3-phosphate dehydrogenase	G	1.12593	0.429545	1.06704	1.09988	1.41758	0.367207	1.09014	0.897822	1.7689	1.06535	1.22015	1.52641	0.904917	0.854828	1.39875	1.87244	1.80854	2.63673	2.93e-05	0.00015202	7.12e-14	0.904917	0.854828	1.39875	3437.2	3720.2	1396.4	3069	3900.8	3305.2	3166.9	3063.8	3240.9	3056.7	3092.2	2837.4	2267.1	2846.8	2939.6	2620.5	-0.0167389	0.025708	-0.0165602	0.988
SACI_RS01105	Saci_0228	Q4JC32	Saci_0228	Conserved protein	S	1.33016	0.833936	0.0587354	0.364119	0.991043	1.14809	-0.486364	0.23691	1.95435	1.80741	0.395234	1.57801	0.606446	0.417992	1.44076	1.5225	1.33607	2.71465	0.0140411	0.129036	4.72e-13	0.606446	0.417992	1.44076	701.6	814.7	139.5	688.5	905.4	750.6	717.1	695.3	545.3	708.1	735.2	642.3	271.3	642.1	841.2	605.8	0.0644743	0.0147477	0.174538	1.046
SACI_RS01110	Saci_0229	Q4JC31	Saci_0229	Uncharacterized protein	S	0.318086	0.297883	0.808073	0.388194	0.430667	0.0441474	0.234527	0.0698004	1.04711	0.737021	0.756116	0.841049	0.442491	0.139834	0.860344	1.35895	1.10178	1.81547	0.0691675	0.652078	3.24e-05	0.442491	0.139834	0.860344
SACI_RS01115				hypothetical protein	S	1.13751	1.4189	0.686767	-1.1664	-0.938567	1.39963	nan	nan	-1.65333	1.32198	0.073306	nan	0.626668			1.544			0.470925			0.626668
SACI_RS01120	Saci_0230	Q4JC30	Saci_0230	Conserved Archaeal protein	M	-1.03241	0.293367	-0.675803	0.133165	-0.408053	0.274097	0.855671	-0.0712119	-1.50132	-0.455624	-0.189728	-1.05204	-0.306082	0.0571414	-0.874818	0.808835	1.0404	0.545323	0.469271	0.903322	0.019087	-0.306082	0.0571414	-0.874818
SACI_RS01125	Saci_0231	Q4JC29	Saci_0231	Conserved protein	P	1.37528	1.12151	1.17395	0.974086	1.41311	1.32712	1.24269	0.886003	1.40557	1.29822	1.15859	1.1586	1.15161	1.16638	1.26982	2.22162	2.24448	2.41131	1.23e-10	7.57e-12	7.45e-18	1.15161	1.16638	1.26982	4171.4	4776.7	1684.2	3949.1	5237.6	4350.7	4182.8	4097.4	3798.3	4051.2	4383.3	3940	2554.4	4127.6	4590.8	3637	0.0593062	0.0942314	0.199542	1.042
SACI_RS01130	Saci_0232	Q4JC28	Saci_0232	Conserved protein	S	0.519454	0.958631	-0.657188	0.204972	0.819072	1.19933	0.361345	0.428728	0.0135456	0.776549	-0.206217	0.376645	0.256834	0.653794	0.251956	1.19485	1.5733	1.19082	0.345607	0.000289959	0.141993	0.256834	0.653794	0.251956
SACI_RS01135	Saci_0233	Q4JC27	Saci_0233	Conserved membrane protein	E	4.49387	4.02213	4.69647	4.51481	3.87219	3.41335	3.41828	3.5429	5.40676	4.6237	4.32769	5.00656	4.42432	3.51071	4.85826	21.471	11.398	29.0056	8.46e-70	1.43e-58	9.95e-108	4.42432	3.51071	4.85826
SACI_RS01140	Saci_0234			MFS transporter	R	5.93018	5.44284	5.66205	5.52676	5.35478	4.82312	4.58478	4.67364	5.61087	4.99829	4.58008	4.93967	5.63313	4.80783	5.04649	49.6296	28.0091	33.048	1e-89	1.73e-80	7.74e-107	5.63313	4.80783	5.04649
SACI_RS01145	Saci_0236	Q4JC26	Saci_0236	Conserved Archaeal protein	S	3.3053	3.21641	5.04301	3.75788	2.98109	2.2647	3.38292	2.47792	2.53781	2.20579	3.25211	2.62954	3.71586	2.64797	2.59214	13.1397	6.26785	6.02993	1.12e-57	2.47e-39	1.89e-45	3.71586	2.64797	2.59214	1422.1	1417.1	648.9	1170.7	2116.6	1551.6	1624.6	1502.5	1767.2	1567.7	1755	1568.6	1976.1	2177.2	2272.7	2070.3	0.34429	0.500096	0.969428	1.27
SACI_RS01150	Saci_0237	Q4JC25	Saci_0237	Conserved Archaeal protein	O	2.28229	1.92543	2.71511	2.124	2.45375	2.02968	2.86774	2.00474	2.72364	2.70226	2.90981	2.81647	2.2295	2.26194	2.78717	4.68971	4.79635	6.90273	6.72e-30	3.51e-32	7.34e-62	2.2295	2.26194	2.78717	nan	nan	nan	nan	nan	nan	nan	nan	nan	nan	nan	nan	nan	nan	nan	nan
SACI_RS01155	Saci_0238	Q4JC24	Saci_0238	Short chain dehydrogenase	I	1.31201	1.37826	0.83877	0.833605	1.53948	1.53348	0.706808	0.634246	2.09391	2.0347	1.51809	1.61278	1.06897	1.05821	1.82128	2.09793	2.08234	3.53396	4.39e-07	1.46e-06	9.36e-24	1.06897	1.05821	1.82128	870.6	1003.8	335.4	851.4	1079.4	897.8	935.8	872.4	781.5	831.7	911	833.3	514.8	858.7	968.3	802.5	0.0640164	0.067509	0.210921	1.045
SACI_RS01160	Saci_0239	Q4JC23	Saci_0239	Haloacid dehalogenase-like hydrolase	H	1.57086	1.52535	0.738686	0.983352	2.03352	2.03984	1.58757	1.48656	2.71319	3.02209	2.08857	2.53263	1.1961	1.73582	2.60307	2.2912	3.33068	6.07577	6.13e-08	2.39e-18	7.71e-44	1.1961	1.73582	2.60307
SACI_RS01165	Saci_0240	Q4JC22	Saci_0240	Conserved Archaeal protein GrsB GDGT ring formation https://www.pnas.org/content/116/45/22505	M	-0.883245	-0.464406	-1.98566	-1.39317	-0.701528	-0.563846	-1.25317	-0.872024	-0.98495	-0.503987	-1.29534	-1.03342	-1.17079	-0.894327	-0.940297	0.444177	0.537998	0.521126	4.18e-07	1.37e-06	1.23e-08	-1.17079	-0.894327	-0.940297	100.9	125.5	40.8	105	128.3	102.1	99.9	102.4	114	96.1	110.7	94.8	81	90.7	105.6	84.5	-0.0251019	0.0934221	0.0245679	0.983
SACI_RS01170	Saci_0241	Q4JC21	Saci_0241	Conserved Archaeal membrane protein	S	0.815586	-0.335989	0.324197	0.911607	0.968323	0.732203	-0.0618665	1.11138	0.931634	1.32198	0.810272	1.19469	0.490264	0.680654	1.09334	1.4047	1.60287	2.13367	0.2162	0.0955127	0.000670434	0.490264	0.680654	1.09334
SACI_RS01175	Saci_0242	Q4JC20	czcD	Cation efflux integral membrane protein	P	0.740398	1.23045	0.134819	0.371039	0.705289	1.59656	0.669746	0.861401	0.874149	1.31214	0.552038	0.676748	0.610769	0.907529	0.865743	1.52707	1.87583	1.82228	0.00302219	3.19e-07	8.38e-09	0.610769	0.907529	0.865743
SACI_RS01180	Saci_0243	Q4JC19	cisY	Citrate synthase	G	-1.20678	-0.613523	-0.792843	-0.393806	-1.05404	-0.632793	-0.713943	-0.119233	-1.19996	-0.328568	-0.801163	-0.53446	-0.757191	-0.693559	-0.709903	0.591647	0.618327	0.611361	0.000151493	0.000353236	3.16e-05	-0.757191	-0.693559	-0.709903	4456.4	4696.4	1799.1	3824.8	5029	4028.8	3999	3814.9	3773.8	3773.9	3767.9	3424.5	2664.3	3719.3	3698.9	3384.5	-0.0332995	-0.0470651	0.00271694	0.977
SACI_RS01190	Saci_0244	Q4JC18	Saci_0244	Methylisocitrate lyase	G	0.879716	1.4189	1.42373	0.72669	0.923929	1.21321	1.44063	0.47395	0.410802	0.277589	0.980197	0.121157	1.06146	0.910947	0.383975	2.08704	1.88028	1.30493	0.000466563	0.00885004	0.265371	1.06146	0.910947	0.383975	4234.3	3937.1	1785.5	3272.9	4159.9	3430.4	3400.2	3087.9	3707	3104.1	3207.7	2854.4	2752.5	3027.5	2697.2	2733.9	-0.110153	-0.063378	-0.166459	0.926
SACI_RS01195	Saci_0245	Q4JC17	Saci_0245	MmgE family protein	G	-0.0588834	1.15586	-0.657188	-0.0883927	0.689464	0.952169	-0.521298	0.352388	0.0571653	1.16998	0.257731	-0.328876	0.130481	0.349444	0.302706	1.09466	1.27407	1.23346	0.755251	0.368436	0.350295	0.130481	0.349444	0.302706	6177.7	6899.8	2983.9	5833.1	7406.8	6089.2	5869.9	5756.3	5367.4	5450.4	5929.7	5367.1	3833.8	5312	5772.2	4636.2	-0.00290384	-0.0068482	-0.0055563	0.998
SACI_RS01200	Saci_0246	P11386	mdh	Malate dehydrogenase	G	0.18668	0.330767	1.38191	0.079182	0.690595	0.512637	1.37024	0.488747	-0.578366	-0.311889	0.850914	-0.609117	0.413126	0.640442	-0.246172	1.33157	1.55881	0.843131	0.0611419	0.000922995	0.219973	0.413126	0.640442	-0.246172	9617.1	10262.3	3475.1	8750.1	11451.5	9072.3	8922.5	8509.8	8569.6	8562.8	8715.2	8156.6	6186.4	8720.8	9122.8	7898.1	-0.00868796	0.0159175	0.110386	0.994
SACI_RS01205	Saci_0247	Q4JC15	Saci_0247	D-isomer specific 2-hydroxyacid dehydrogenase	C	-0.361292	-0.528634	-0.735924	-0.388788	-0.938567	-0.279971	-0.869221	-0.779031	-1.00799	-0.655297	-1.18973	-0.833856	-0.488873	-0.752743	-0.892086	0.712582	0.593474	0.538834	0.0172164	0.000282284	1.11e-06	-0.488873	-0.752743	-0.892086	984.2	1160.1	530.1	953.5	1180	956.6	961.8	940.1	913.8	909.1	967.6	915.4	728.9	922.4	1018.1	838.6	-0.0271617	0.0286044	0.107573	0.981
SACI_RS01210	Saci_0248	Q4JC14	Saci_0248	Conserved Archaeal protein	R	1.88598	1.74083	-0.395696	1.41857	1.19894	2.33823	0.29177	0.821873	0.931634	1.54438	-0.511656	1.74794	1.03603	1.00664	0.895703	2.05057	2.00923	1.86052	0.00907264	0.0112138	0.0143503	1.03603	1.00664	0.895703	355.1	380.2	92.2	319	405.7	350.2	340.8	331.6	273.8	292.1	344.3	324.1	155.4	321.4	408.5	302.9	0.028557	-0.00948193	0.224969	1.02
SACI_RS01215	Saci_0249	Q4JC13	Saci_0249	Conserved Archaeal aspartate aminotransferase	E	-1.99177	-0.166064	-0.483158	-0.635881	-0.630445	-0.433262	-0.0618665	-0.178127	-1.34521	-1.18898	-0.0522249	-1.15895	-0.750067	-0.435827	-1.01105	0.594576	0.73927	0.496185	0.0374032	0.247774	0.00186416	-0.750067	-0.435827	-1.01105	1461.4	1659.1	556.7	1340.2	1823.6	1448.8	1396.8	1336.2	1191.2	1246.7	1429.5	1277.8	755.6	1233.3	1405.8	1142	0.0150739	-0.0266988	0.0250588	1.011
SACI_RS01220	Saci_0250	Q4JC12	Saci_0250	NADH dehydrogenase	C	-0.395918	0.390329	-0.721318	0.0104825	0.0614327	-0.185334	-0.585428	-0.242257	-0.589198	0.0418753	-1.05794	0.175468	-0.194122	-0.286935	-0.332116	0.874105	0.819642	0.794371	0.543637	0.392178	0.235713	-0.194122	-0.286935	-0.332116	nan	nan	nan	nan	nan	nan	nan	nan	nan	nan	nan	nan	nan	nan	nan	nan
SACI_RS01225	Saci_0251	Q4JC11	Saci_0251	Membrane protein	S	-0.425422	0.759935	1.3242	-0.488323	-2.63901	-0.185334	1.35317	-0.915093	-0.0318397	-1.26298	1.65827	-0.0214476	0.21736	-0.519592	0.0694864	1.1626	0.697569	1.04934	0.62551	0.329449	0.866966	0.21736	-0.519592	0.0694864
SACI_RS01230	Saci_0252	Q4JC10	leuD	3-isopropylmalate dehydratase small subunit	E	-0.506342	-0.335989	1.27173	-1.4465	-0.260495	-1.35526	0.938134	-1.68063	-0.805331	-0.625549	2.16077	-1.24641	-0.474974	-0.855152	-0.378973	0.71948	0.552807	0.768985	0.246775	0.0578396	0.323207	-0.474974	-0.855152	-0.378973	1980.8	2362.4	564.9	1924.8	2187.7	2006.3	1775	1719.9	1416	1682.4	1566.9	1489	686.5	1197	1127.8	1011.6	-0.114661	-0.258256	-0.643858	0.924
SACI_RS01235	Saci_0253	Q4JC09	leuC	3-isopropylmalate dehydratase large subunit	E	-1.36499	-2.02856	-0.705551	-1.1664	-0.704102	-0.752375	-0.0618665	-0.593165	-1.74079	-1.41498	-0.412121	-1.31095	-1.32836	-0.623754	-1.24982	0.398221	0.64898	0.4205	5.6e-07	0.0232718	5.03e-07	-1.32836	-0.623754	-1.24982	4420.6	4592.8	2057.3	3772.8	4414.8	3832.2	3539.7	3276.5	3343.6	3365.7	3157.8	2975	2157	2661.8	2499.3	2258	-0.176011	-0.225279	-0.520127	0.885
SACI_RS01240	Saci_0254	Q4JC08	tatC	Sec-independent protein translocase protein TatC	U	0.386742	1.04895	0.807061	0.457041	0.289702	0.255238	0.115011	0.699882	0.832099	0.952034	0.304632	0.489576	0.660594	0.295195	0.676445	1.58073	1.22705	1.5982	0.00289322	0.261351	0.000898319	0.660594	0.295195	0.676445	1107.9	1095.2	307.9	867.9	1163.9	911.9	906.6	827.2	867.9	826.8	754.3	747.8	539.9	739.9	664.8	651.7	-0.100854	-0.170979	-0.308683	0.932
SACI_RS01245	Saci_0255	Q4JC07	Saci_0255	Conserved protein	U	-1.64385	-0.668565	-0.090841	-0.544907	-0.813036	-1.68783	-0.0618665	-1.2936	-1.3054	-2.02851	-0.926694	-0.689466	-0.713466	-1.1033	-1.23083	0.609853	0.465452	0.426072	0.0697877	0.0140922	0.00172637	-0.713466	-1.1033	-1.23083
SACI_RS01250	Saci_0256	Q4JC06	Saci_0256	Conserved Archaeal protein	U	-0.518833	-0.685438	-0.090841	-1.3039	-0.404231	-1.80424	-1.06187	-0.789562	-0.926347	-2.22981	-0.534377	-1.94031	-0.706352	-1.05602	-1.40081	0.612868	0.480956	0.378715	0.00539365	0.00015529	2.62e-08	-0.706352	-1.05602	-1.40081	nan	nan	nan	nan	nan	nan	nan	nan	nan	nan	nan	nan	nan	nan	nan	nan
SACI_RS01255	Saci_0257	Q4JC05	Saci_0257	ABC transporter	P	0.609135	0.106954	-0.357628	0.441287	0.54686	0.439156	-0.298906	0.517018	1.60971	0.933418	0.421229	1.30671	0.17388	0.230124	1.0715	1.12809	1.17294	2.10162	0.575202	0.473334	1.29e-06	0.17388	0.230124	1.0715
SACI_RS01260	Saci_0258	Q4JC04	Saci_0258	ABC transporter	P	1.29648	1.20898	1.58261	0.951441	1.15355	1.22406	0.930938	0.91114	1.94217	1.70281	1.83058	1.39498	1.24362	1.00342	1.72288	2.36791	2.00474	3.30096	8.83e-12	2.81e-09	2.72e-30	1.24362	1.00342	1.72288
SACI_RS01265	Saci_0260	Q4JC03	pycA	Pyruvate carboxylase subunit A	I	-0.184414	-1.44617	-0.535626	-0.388788	-0.353605	-0.950869	-0.869221	0.336446	-0.653328	-1.76548	-0.412121	-1.38134	-0.709479	-0.618436	-1.01781	0.611541	0.651377	0.493866	0.0934545	0.181994	0.0120962	-0.709479	-0.618436	-1.01781	1282.6	1472.7	660.4	1195.9	1470.8	1266.3	1191.4	1185.8	1082.2	1064.2	1168.2	1078.1	686.4	939.9	1031	830.6	-0.0366125	-0.0776395	-0.232961	0.975
SACI_RS01270	Saci_0261	Q4JC02	Saci_0261	Conserved protein	I	-0.184414	-0.581102	0.101804	-0.651822	-3.10849	-2.18533	nan	-1.98548	-1.50132	0.0589488	0.395234	-2.96631	-0.336317	-2.60414	-0.920868	0.792061	0.164466	0.528191	0.548365	0.000769103	0.0898103	-0.336317	-2.60414	-0.920868	391.1	422.7	135.6	352.4	447.8	346.6	367.7	319.1	318.5	297.9	327	311.4	190.5	260.2	293.3	213.9	-0.0712992	-0.126141	-0.348517	0.952
SACI_RS01275	Saci_0262	Q4JC01	pccB	Propionyl-CoA carboxylase beta chain	I	-1.73303	-1.28501	-1.51291	-1.04086	-1.576	-1.44629	-1.09161	-1.31563	-1.893	-1.52394	-1.73405	-0.845793	-1.39925	-1.41044	-1.48128	0.379127	0.376198	0.35817	1.01e-13	4.67e-15	4.38e-19	-1.39925	-1.41044	-1.48128	1405.4	1527.9	706.9	1321.9	1614.5	1343.2	1286.6	1263.7	1235	1208.7	1274.1	1188.2	948.5	1154.5	1181.1	1001.9	-0.0408898	-0.0275498	-0.088369	0.972
SACI_RS01280	Saci_0263	Q4JC00	hel308	ATP-dependent DNA helicase Hel308	L	-0.269303	-0.437366	-0.772665	-0.502444	-0.286491	-0.337338	-0.175523	-0.196986	-0.339668	-0.326173	-0.298663	-0.275991	-0.485684	-0.305004	-0.295612	0.714158	0.80944	0.814727	0.0191461	0.159118	0.112612	-0.485684	-0.305004	-0.295612	50.9	63.2	24.9	50.5	58.5	44.3	46.1	54.5	46.2	45.6	40.7	41.2	28.3	41.6	45.9	40.2	-0.104936	-0.151699	-0.0972338	0.93
SACI_RS01285	Saci_0264	Q4JBZ9	Saci_0264	Conserved protein	K	2.13751	-0.166064	2.1018	-0.166395	1.06143	0.399628	1.93813	1.23691	3.15403	0.321983	0.073306	0.256086	0.737179	0.926586	1.02193	1.66691	1.90077	2.03063	0.286766	0.190935	0.0932711	0.737179	0.926586	1.02193	531.5	636.6	235	559.3	629	546.6	527.8	499.6	484.4	489.9	470.5	435.8	333.4	398.3	389.5	365.4	-0.0589521	-0.109614	-0.316408	0.96
SACI_RS01290	Saci_0265	Q4JBZ8	Saci_0265	Phosphate transporter	P	0.256158	0.634921	-0.20895	0.290578	0.10463	0.599142	0.125592	0.412229	0.286224	0.75125	0.268322	0.605312	0.237335	0.259683	0.492746	1.17881	1.19722	1.40712	0.345834	0.248463	0.00602257	0.237335	0.259683	0.492746
SACI_RS01295	Saci_0266	Q4JBZ7	Saci_0266	Conserved Archaeal protein	P	-2.1564	-1.77548	-2.37393	-2.02438	-1.73652	-1.49519	-1.45014	-1.55068	-1.26686	-0.967972	-1.31496	-1.50597	-2.07847	-1.60647	-1.24431	0.236765	0.328401	0.422111	6.84e-27	1.7e-18	5.82e-15	-2.07847	-1.60647	-1.24431	1413.7	1252.4	342.1	1073.2	1356.5	1219.7	1120	1036.7	1335.8	1091.2	1138.1	969.1	886.1	1048.6	864.5	957.8	-0.0668886	0.0426533	-0.113331	0.955
SACI_RS01300	Saci_0267	Q4JBZ6	Saci_0267	Conserved protein	S	-0.123014	-0.528634	-0.898196	-0.959944	-0.374666	-3.94022	-0.646829	-3.87857	-0.928963	-1.21051	-0.441267	-1.39996	-0.568548	-1.69844	-1.00976	0.674295	0.308119	0.49663	0.0543238	0.000464192	0.000391636	-0.568548	-1.69844	-1.00976
SACI_RS01305	Saci_0268	Q4JBZ5	Saci_0268	Conserved protein	R	0.101518	0.0853588	0.154378	0.0692627	0.311317	0.499228	0.378236	0.0885185	0.797434	1.30356	0.82389	0.991315	0.0955704	0.270084	0.993896	1.06849	1.20588	1.99156	0.712402	0.231372	2.07e-08	0.0955704	0.270084	0.993896
SACI_RS01310	Saci_0269	Q4JBZ4	Saci_0269	Putative inactivated transposase	X	-1.02687	-1.25146	-1.73691	-0.716082	-0.639007	-0.438453	-1.6314	-0.836339	-0.266305	-0.313605	-0.710965	-0.407772	-1.17682	-0.92077	-0.406533	0.442324	0.528227	0.754434	9.75e-09	2.73e-06	0.0144759	-1.17682	-0.92077	-0.406533	232.1	254.7	151.8	202.7	251.3	193.8	184	177.1	214.5	169.4	183	165.8	171.9	170.2	154.9	130.4	-0.190905	-0.148513	-0.33716	0.876
SACI_RS01315	Saci_0270	Q4JBZ3	Saci_0270	Conserved Archaeal protein	R	-0.184414	-0.751027	-0.483158	0.319032	0.798398	-0.448369	-0.646829	-1.50006	-0.916362	0.321983	-0.926694	-0.158951	-0.221149	-0.174042	-0.293069	0.857882	0.886356	0.816164	0.71451	0.804591	0.586642	-0.221149	-0.174042	-0.293069
SACI_RS01320	Saci_0271	Q4JBZ2	Saci_0271	Conserved protein	R	0.00823083	-1.04053	-0.313233	0.181528	0.0614327	-0.837411	-0.383795	-0.315631	0.12428	-0.915056	-1.44127	-1.03342	-0.256582	-0.430922	-0.766558	0.837069	0.741788	0.587818	0.548365	0.354411	0.0526696	-0.256582	-0.430922	-0.766558	422.8	494.2	170.2	416	546.9	484.4	440.2	421.5	423.7	422.5	435.6	392.6	270.2	399.6	406.2	345.5	0.094404	0.0974057	0.0525592	1.068
SACI_RS01325	Saci_0272	Q4JBZ1	rbsK	Ribokinase	G	0.722476	-1.04053	0.101804	-0.050918	0.0614327	0.162589	0.793744	0.696342	-0.3314	0.277589	-0.412121	-0.158951	-0.0188702	0.390511	-0.0994833	0.987005	1.31086	0.933367	0.971003	0.355049	0.803174	-0.0188702	0.390511	-0.0994833	359	384	231.6	351.3	379.5	342.5	329	312.7	311.3	319.7	322.3	302.4	251.3	285.9	289.5	261	-0.0938336	-0.0358506	-0.124924	0.937
SACI_RS01330	Saci_0273	Q4JBZ0	thiD	Phosphomethylpyrimidine kinase	H	0.400548	0.0265808	-0.675803	-1.33632	-1.52353	-0.407727	-0.646829	-1.34805	-0.0683656	-0.748406	-1.18973	-3.32888	-0.343244	-0.887096	-0.984854	0.788267	0.540701	0.505277	0.500628	0.105543	0.039779	-0.343244	-0.887096	-0.984854	1207.5	1227.9	435.6	1061.3	1321	1087.8	1081.4	1048	1040.8	1002.3	1047.2	1013.6	706.3	998.9	1073.9	953.5	-0.0357905	-0.00114909	0.0561423	0.975
SACI_RS01335	Saci_0274	Q4JBY9	Saci_0274	CRISPR-associated exonuclease Cas4	V	-0.0144892	0.418898	-0.260766	0.248642	0.0614327	-0.185334	-1.23179	1.23691	0.594599	-0.678017	-0.637187	0.578014	0.0708102	-0.0982271	0.0336596	1.05031	0.93418	1.02361	0.892565	0.866452	0.939683	0.0708102	-0.0982271	0.0336596	77.8	83.7	58.9	79.7	77.3	75	69.3	74.3	80	60.5	68.1	73.1	74.9	79.6	82.9	60	-0.114302	-0.0178015	0.133142	0.924
SACI_RS01340	Saci_0275	Q4JBY8	Saci_0275	N-acetylglucosaminyltransferase	M	-0.00932754	0.418898	0.0726578	0.307536	0.236519	0.399628	-0.898368	-0.178127	0.199831	0.766768	-0.361097	0.371564	0.191731	-0.12096	0.277485	1.14213	0.919576	1.21208	0.469559	0.708975	0.228308	0.191731	-0.12096	0.277485
SACI_RS01345	Saci_0276	Q4JBY7	Saci_0276	Conserved protein	S	-1.39498	-0.519701	-1.04021	-0.910556	-1.23402	-1.46097	-1.4769	-1.43686	-4.99318	-4.78654	-3.60477	-3.90311	-0.93608	-1.4465	-4.30935	0.522651	0.36691	0.0504379	1.3e-05	1.45e-11	5.42e-55	-0.93608	-1.4465	-4.30935
SACI_RS01350	Saci_0277	Q4JBY6	Saci_0277	UPF0282 protein Saci_0277	R	-0.368839	-0.474423	-1.00465	-0.544439	-0.598912	-0.506024	-1.12984	-0.758413	-0.611958	-0.303196	-0.70862	-0.580248	-0.602485	-0.79474	-0.534427	0.658618	0.576447	0.690433	0.00212419	3.94e-06	0.000453745	-0.602485	-0.79474	-0.534427	152.3	166.1	72.9	141.6	164.8	144.1	130.7	116.6	117.4	107.8	130.2	113	72.6	96.6	102.6	79.1	-0.143363	-0.209277	-0.467338	0.905
SACI_RS01355	Saci_0278	Q4JBY5	Saci_0278	Conserved Archaeal membrane protein	P	-1.2345	-0.680021	-1.78919	-1.38994	-1.83074	-1.02654	-2.03382	-1.65891	-4.93195	-4.51886	-4.93547	-4.63304	-1.28074	-1.68866	-4.73907	0.411585	0.310215	0.0374453	3.78e-07	4.04e-14	6.3e-108	-1.28074	-1.68866	-4.73907
SACI_RS01360	Saci_0279	Q4JBY4	Saci_0279	Conserved Archaeal protein	R	-1.81245	-0.803494	-3.06812	-3.33632	-3.02603	-1.99269	-2.81675	-2.34805	-2.04035	-1.26298	-2.51166	-1.52152	-1.90731	-2.59233	-1.77712	0.26659	0.165818	0.291765	2.72e-07	9.7e-10	7.48e-08	-1.90731	-2.59233	-1.77712	344.8	460.2	204	396.5	511.6	416.9	384.3	426.2	296.7	372	393.3	398.9	175.3	382.9	461.1	352.4	0.12667	0.0473197	0.25794	1.092
SACI_RS01365	Saci_0280	Q4JBY3	queC	7-cyano-7-deazaguanine synthase	F	-0.841527	-0.825027	-0.691745	-0.420152	-0.836688	-0.391785	-0.259806	-1.13232	-2.31044	-1.46943	-0.305206	-1.41271	-0.69256	-0.695374	-1.40606	0.618755	0.617549	0.377342	0.00707955	0.0157519	2.62e-07	-0.69256	-0.695374	-1.40606	2193.7	2458.7	722.7	2044.7	2646.8	2118.5	1948.1	1883.8	1796	1836.1	1951.9	1834.6	982.1	1811	2133.6	1560.3	-0.0573022	-0.0838305	-0.0271175	0.961
SACI_RS01370	Saci_0281	Q4JBY2	Saci_0281	DEAD box helicase	A	0.604082	0.155864	0.165934	-0.618907	0.923929	-0.0154095	-0.19937	-0.878567	0.0571653	0.0589488	-0.138198	-0.158951	0.0141626	-0.0763855	-0.0416541	1.00987	0.948431	0.97154	0.972323	0.863097	0.897277	0.0141626	-0.0763855	-0.0416541
SACI_RS01375	Saci_0282	Q4JBY1	Saci_0282	Probable membrane transporter protein	P	1.40055	0.833936	1.25381	1.07753	1.43994	1.08768	1.04123	1.2178	3.15403	2.67562	2.53274	2.34801	1.12352	1.13556	2.6625	2.17878	2.19704	6.33127	2.81e-05	0.000132276	1.11e-33	1.12352	1.13556	2.6625	160.9	182.2	59.3	175.6	208.4	176.8	178	166.9	148	155.2	190.8	160.8	103.2	177.6	241.1	159.8	0.0814203	0.0963792	0.40015	1.058
SACI_RS01380	Saci_0283	Q4JBY0	Saci_0283	Conserved membrane protein	S	0.931063	0.133496	0.779876	1.31903	0.283825	0.362153	0.118706	0.3073	1.56906	1.08098	0.795772	1.87667	0.797174	0.216339	1.36663	1.73769	1.16178	2.57868	0.0096859	0.604969	2.38e-07	0.797174	0.216339	1.36663
SACI_RS01385	Saci_0284	Q4JBX9	Saci_0284	Uncharacterized protein	S	1.81559	1.00386	2.3242	1.57057	0.761872	1.2741	2.01614	1.82187	1.5166	0.906946	1.94778	1.42601	1.61112	1.3263	1.40109	3.0549	2.50759	2.64101	1.46e-06	0.00057231	3.65e-05	1.61112	1.3263	1.40109
SACI_RS01390	Saci_0285	Q4JBX8	Saci_0285	Conserved membrane protein	S	-0.101952	0.496901	-0.16123	-0.507432	0.0614327	-0.448369	-0.00939907	0.033377	-1.28136	0.321983	0.151309	-0.706439	-0.0775369	-0.121055	-0.367164	0.947674	0.919515	0.775305	0.851269	0.780019	0.275717	-0.0775369	-0.121055	-0.367164
SACI_RS01395	Saci_0286	Q4JBX7	Saci_0286	Conserved DedA family protein	M	0.00823083	-0.809921	-0.898196	0.0451089	0.646395	-0.829191	-0.816754	-0.104127	0.12428	-0.447404	-1.28926	-0.499988	-0.42639	-0.346396	-0.489391	0.744122	0.786546	0.712326	0.180072	0.343339	0.0958751	-0.42639	-0.346396	-0.489391
SACI_RS01400	Saci_0287	Q4JBX6	Saci_0287	Conserved protein	S	1.53805	0.641291	1.42373	2.06627	1.43994	1.1839	1.16053	1.08491	2.27267	1.54438	1.2957	1.68905	1.43514	1.16624	1.71774	2.70409	2.24426	3.2892	3.07e-07	0.000135314	9.24e-12	1.43514	1.16624	1.71774
SACI_RS01405	Saci_0288	Q4JBX5	Saci_0288	Conserved CBS domain protein	R	0.885975	-0.0836022	0.534764	0.897735	0.739505	0.186634	0.201168	0.362441	3.00202	2.0246	1.90113	2.77393	0.526811	0.297999	2.43635	1.44074	1.22944	5.4127	0.105865	0.444956	1.83e-26	0.526811	0.297999	2.43635	423.6	465.5	212	395.6	529.5	429.6	416.8	386.9	373.3	388.6	411.9	385.1	306.3	380	441.3	337.4	0.0408898	0.0464708	0.108864	1.029
SACI_RS01410	Saci_0289	Q4JBX4	Saci_0289	Conserved Archaeal protein	R	-0.769377	1.00386	-0.535626	-1.75136	-0.108492	-0.185334	-0.646829	-2.76309	-1.82325	-0.678017	-1.73405	-1.74391	-0.549034	-0.717295	-1.53194	0.683478	0.608237	0.345813	0.264053	0.172463	0.00116168	-0.549034	-0.717295	-1.53194	290.2	352.2	130.1	303.2	423.9	311.8	328.2	305.3	254.3	295.2	345.2	313.7	194	325.7	368.2	260.3	0.11738	0.115132	0.266798	1.085
SACI_RS01415	Saci_0290	Q4JBX3	etfB	Electron transfer flavoprotein	C	-0.611835	-0.209133	0.00869469	0.229533	-0.0946865	-0.0248698	0.160526	0.3813	-0.415168	-0.028514	0.282759	-0.236954	-0.141259	0.0355253	-0.123204	0.906728	1.02493	0.918147	0.621914	0.906543	0.606997	-0.141259	0.0355253	-0.123204	2565.6	2902.9	843.9	2380.1	2978.6	2494.6	2439.3	2372	2189.9	2236.1	2437	2289.7	1303.1	2119.9	2546.2	1960.5	-0.0197709	-0.0094668	0.0152164	0.986
SACI_RS01420	Saci_0291	Q4JBX2	etfA	Electron transfer flavoprotein	C	-0.438171	0.00386068	0.00226842	0.328369	-0.500446	-0.725903	-0.231791	0.532366	-0.478241	-0.870662	-0.133145	0.551542	-0.0361709	-0.327187	-0.221339	0.97524	0.797089	0.857769	0.917937	0.306873	0.408696	-0.0361709	-0.327187	-0.221339	4284	4671.3	1868.3	3944.7	4777.6	3996	3889.7	3730.4	3617.6	3716.8	3778.4	3547.3	2464.3	3468.5	3738.1	3186.1	-0.0661114	-0.0473927	-0.0481302	0.955
SACI_RS01425	Saci_0292	Q4JBX1	Saci_0292	Dehydrogenase	C	-0.556383	0.0108134	-0.290513	-0.509283	-0.697559	-0.7547	-0.547293	-0.556639	-0.790832	-0.114116	-0.704302	-0.158951	-0.346572	-0.687502	-0.433613	0.78645	0.620928	0.740405	0.122234	0.00193527	0.0298323	-0.346572	-0.687502	-0.433613	4659.3	5385.7	1667.7	4560.5	5704.4	4655.1	4560.5	4440.7	4022.6	4310.2	4544.2	4222.7	2536.9	4243	4890.5	3970.8	-0.00543307	-0.0048519	0.105319	0.996
SACI_RS01430	Saci_0293	Q4JBX0	Saci_0293	Ferredoxin-like protein	C	0.178156	0.471366	0.0278035	1.69159	0.0614327	0.551631	0.616205	2.21419	1.76814	2.39999	1.60936	3.14483	0.600609	0.804942	2.23251	1.51636	1.74708	4.6995	0.0979388	0.0301579	1.55e-19	0.600609	0.804942	2.23251	873.3	909.6	421.8	755.3	993.3	803.9	807.5	724.9	779.1	758.6	791.7	661	706	721.5	759.1	694.8	-0.0223007	0.00254388	0.0443422	0.985
SACI_RS01435	Saci_0294	Q4JBW9	Saci_0294	glgP Glycosyl transferase	G	-0.0324112	-0.286359	0.156252	0.55797	0.646395	-0.507263	0.697125	-0.00124935	-0.0158982	-0.206396	0.372866	-0.0386569	0.118252	0.15471	0.0245217	1.08542	1.1132	1.01714	0.718052	0.670246	0.93567	0.118252	0.15471	0.0245217
SACI_RS01440	Saci_0295	Q4JBW8	Saci_0295	Conserved membrane protein	G	1.00055	1.05135	1.25662	0.880147	0.493384	0.865891	1.06742	0.534992	1.07818	1.23235	1.42203	1.21865	1.03412	0.684308	1.24618	2.04787	1.60693	2.37212	4.23e-09	0.000126804	7.17e-17	1.03412	0.684308	1.24618
SACI_RS01445	Saci_0296	Q4JBW7	Saci_0296	Predicted Fe-S oxidoreductases	R	0.552551	0.281395	1.1018	-0.166395	-0.386026	0.603161	0.838598	-1.59316	-0.238291	-0.552486	-0.0786971	-0.351596	0.377132	-0.0812317	-0.298124	1.29876	0.94525	0.813309	0.279161	0.872141	0.401494	0.377132	-0.0812317	-0.298124
SACI_RS01450	Saci_0297	Q4JBW6	Saci_0297	Uncharacterized protein	S	1.02274	0.901399	0.498951	0.700338	0.603326	0.409824	-0.181866	0.336446	1.3625	0.930625	0.391164	0.810417	0.77308	0.243631	0.892824	1.70891	1.18397	1.85681	2.7e-05	0.232718	1.17e-08	0.77308	0.243631	0.892824
SACI_RS01455	Saci_0298	Q4JBW5	Saci_0298	Conserved protein	S	-0.525451	-0.791669	-0.150962	-0.27331	-0.486055	-0.547905	0.0052477	-0.737555	-1.31629	-0.930404	-0.926694	-1.10833	-0.443212	-0.49223	-1.0663	0.735495	0.710925	0.477541	0.0472387	0.0361747	1.78e-07	-0.443212	-0.49223	-1.0663
SACI_RS01460	Saci_0299	Q4JBW4	dld	D-lactate dehydrogenase	C	-1.3137	-1.123	-0.782719	0.0966392	-1.16096	-0.981801	-2.64683	-0.0406236	-3.19765	-1.84794	-1.7043	-1.89592	-0.785883	-1.08521	-2.16787	0.579997	0.471325	0.222539	0.00861693	0.000698657	3.31e-12	-0.785883	-1.08521	-2.16787	2993.2	3284.4	883.4	2878.3	3610.3	2985.5	2950.4	2897.7	2455.7	2672.8	3172.6	2682.4	1524.3	2700.2	2955.6	2475.7	0.0302957	0.0235162	0.0905724	1.021
SACI_RS01465	Saci_0300	Q4JBW3	Saci_0300	Nicotinamide-nucleotide adenylyltransferase 1	H	-1.76938	-0.973419	0.101804	-1.58143	nan	-2.99269	0.938134	nan	-2.23829	-2.07033	0.658269	-1.15895	-1.19587	-2.32447	-1.34509	0.436524	0.199647	0.39363	0.0408181	0.00197082	0.0179734	-1.19587	-2.32447	-1.34509	797.4	1015.6	233	814	1017.3	914.4	827.4	825.2	687.2	823.4	876	800.5	434.4	875.2	928.1	776	0.043006	0.047117	0.241752	1.03
SACI_RS01470	Saci_0301	Q4JBW2	Saci_0301	Conserved Archaeal membrane protein	S	0.596644	1.01534	0.278127	0.359674	0.495006	0.932317	0.0491648	0.425944	0.931634	1.18354	0.537974	0.798757	0.553987	0.42774	0.878559	1.46814	1.34513	1.83854	0.00566433	0.0195874	1.6e-08	0.553987	0.42774	0.878559
SACI_RS01475	Saci_0302	Q4JBW1	Saci_0302	Haloacid dehalogenase-like hydrolase	H	0.862891	1.1335	0.101804	0.174642	0.40247	0.637788	-0.259806	-1.08502	0.194669	-0.0565284	-0.379206	-0.258487	0.59141	0.023286	-0.0884611	1.50672	1.01627	0.940525	0.0508057	0.955784	0.793349	0.59141	0.023286	-0.0884611	201.3	223.6	86.6	231.8	231.4	222.9	210.6	228	190.1	137	214.1	219.6	133.9	207	151.7	103.7	0.0361952	-0.0440827	-0.29666	1.025
SACI_RS01480	Saci_0303	Q4JBW0	Saci_0303	Conserved MIase like protein	H	0.395368	0.868424	0.08134	0.395484	-0.155798	0.628654	-0.167219	0.429555	-0.203802	0.737021	-0.21846	-0.0434739	0.423453	0.12767	0.0755327	1.34113	1.09253	1.05375	0.0379975	0.577309	0.69299	0.423453	0.12767	0.0755327	429.4	615.3	182.3	539.6	712.5	602.1	552.8	576.3	436.4	548.2	610.2	577.3	262.5	551.4	776.5	529.8	0.22528	0.224681	0.486643	1.169
SACI_RS01485	Saci_0304	Q4JBV9	Saci_0304	Conserved membrane protein	S	0.169223	0.229864	0.534764	1.056	0.213436	0.424719	-0.0618665	1.11138	0.877187	0.189533	0.751378	0.993052	0.43615	0.324486	0.691266	1.35299	1.25222	1.6147	0.160497	0.374887	0.0116802	0.43615	0.324486	0.691266
SACI_RS01490	Saci_0305	Q4JBV8	Saci_0305	Methanethiol oxidase	C	0.0379782	-0.0505871	-0.675803	-0.166395	-1.52353	-0.267797	-0.909863	-0.878567	-0.0683656	-0.574923	-0.653675	-0.0180886	-0.185702	-0.878837	-0.273946	0.879221	0.543806	0.827054	0.489665	0.00120423	0.235713	-0.185702	-0.878837	-0.273946	362.9	383.9	135.1	327	219.5	220.8	173.9	159.7	125.9	148.7	106.8	116.4	87.5	90.9	97.1	86.6	-0.892555	-1.35175	-1.70245	0.539
SACI_RS01495	Saci_0306	Q4JBV7	Saci_0306	Acetyl-coenzyme A synthetase	I	-0.1028	-0.0848405	0.357061	-0.194852	-0.215408	-0.750932	-0.303345	-0.768736	-1.55736	-1.97601	-1.19907	-1.71601	-0.0222713	-0.567821	-1.61298	0.984681	0.674635	0.326923	0.930753	0.00178481	2.3e-25	-0.0222713	-0.567821	-1.61298	8719.8	10025.3	3533.1	8639	10516.6	9268.3	8879.5	8740.4	7865.4	8249.1	8841.7	8150.2	5584.8	7921.3	9048.8	7432.3	0.0406888	0.0409271	0.0954795	1.029
SACI_RS01500	Saci_0307	Q4JBV6	Saci_0307	Biotin/lipoate A/B protein ligase family protein	H	-0.0324112	-0.581102	0.101804	1.09664	-1.10849	-2.18533	-0.646829	-0.500055	-2.23829	-0.678017	-2.92669	-1.48088	0.246027	-1.02442	-1.7133	1.18594	0.491608	0.304962	0.645332	0.104443	0.00325696	0.246027	-1.02442	-1.7133
SACI_RS01505	Saci_0308	Q4JBV5	Saci_0308	Conserved protein	S	-2.64385	-1.97342	-0.898196	-1.75136	-1.81304	-0.407727	0.0901366	nan	-1.3054	-1.07033	-2.51166	-0.743914	-1.83121	-1.05115	-1.18688	0.281029	0.482585	0.439251	0.00105125	0.0699252	0.0168185	-1.83121	-1.05115	-1.18688
SACI_RS01510	Saci_0309	Q4JBV4	lipA	Lipoyl synthase	H	-0.714929	-1.54458	0.364839	-1.26593	-2.63901	-1.30081	-0.383795	-3.08502	-2.03184	-0.641491	-0.248622	-2.06584	-0.804301	-1.63719	-1.19821	0.57264	0.321482	0.435816	0.0441038	0.000529691	0.00198263	-0.804301	-1.63719	-1.19821
SACI_RS01515	Saci_0310	Q4JBV3	Saci_0310	Biotin/lipoate A/B protein ligase family protein	H	0.137514	-1.33599	-0.675803	-0.166395	-0.938567	-0.770297	-0.231791	-1.63756	-1.06837	-2.4329	-0.511656	-2.03342	-0.484301	-0.820732	-1.36533	0.714843	0.566155	0.388145	0.31346	0.124625	0.00475071	-0.484301	-0.820732	-1.36533	231.2	248.6	123	229.9	247.6	230.7	235.2	209.5	223.6	213.8	204	195.4	182.8	184	208.5	169.4	-0.0312778	0.0018297	-0.0779627	0.979
SACI_RS01520	Saci_0311	Q4JBV2	Saci_0311	Membrane protein	S	0.953089	2.83394	-0.898196	1.41857	0.54686	3.39963	-0.0618665	1.55884	1.41706	2.73702	0.188783	1.25609	0.816423	1.00488	1.15912	1.76103	2.00677	2.23321	0.136317	0.06581	0.0094704	0.816423	1.00488	1.15912
SACI_RS01525	Saci_0312	Q4JBV1	citE	Citryl-CoA lyase beta subunit-like protein	G	0.841738	0.765917	0.583956	0.772851	1.11327	1.30145	1.01252	1.1046	1.4608	1.58713	1.35341	1.59869	0.73713	1.08247	1.51789	1.66686	2.11766	2.86373	4.98e-05	1.39e-10	6.14e-24	0.73713	1.08247	1.51789	1982.3	2226.1	690.8	1955.2	2514.1	2025.1	2010.3	2000.3	1721.8	1817.3	2048.6	1887.5	1148.6	1935.3	2253.5	1849	0.058909	0.0429797	0.230786	1.042
SACI_RS01530	Saci_0313	Q4JBV0	Saci_0313	Conserved Archaeal protein	Q	0.499724	0.838275	-0.0251531	0.549812	0.418589	0.80157	-0.181706	0.438544	0.183821	0.333525	-0.38956	0.0216211	0.458542	0.319529	0.052483	1.37415	1.24792	1.03705	0.0280373	0.0958165	0.757565	0.458542	0.319529	0.052483
SACI_RS01535	Saci_0314	Q4JBU9	Saci_0314	Uncharacterized protein	S	1.46766	-0.519701	1.99489	0.995876	0.424003	-0.249465	1.13078	0.336446	1.18317	0.571011	1.93838	0.874996	0.940211	0.272427	1.05545	1.91881	1.20784	2.07837	0.00356436	0.454097	1.37e-05	0.940211	0.272427	1.05545
SACI_RS01540	Saci_0315	Q4JBU8	Saci_0315	Electron transfer flavoprotein	C	0.286891	0.894965	0.718475	0.668974	0.613228	0.604099	0.461231	0.378266	-0.230117	0.419539	-0.441267	0.179851	0.636863	0.464455	0.0303487	1.55494	1.3798	1.02126	0.0008495	0.0130451	0.878032	0.636863	0.464455	0.0303487	10715.6	10523.9	5784.6	8843.3	11278.2	9091.9	8880.7	8518.3	9479.6	8627.9	8508.6	7908	8015.2	8344.7	8227.5	7558.1	-0.0839563	-0.0339811	-0.0508621	0.943
SACI_RS01545	Saci_0316	Q4JBU7	Saci_0316	FixC	C	0.0469113	0.59001	0.460885	0.392095	0.687618	0.229703	0.874003	-0.204599	-0.47645	0.127811	-0.240803	0.0596891	0.369532	0.348785	-0.102209	1.29193	1.27349	0.931605	0.0975041	0.148873	0.644326	0.369532	0.348785	-0.102209	9210.4	10253.3	2813.7	8620.4	11229.1	9003.8	8805	8745.1	7926.9	8416.8	8946.1	8380.4	4612.3	8449.3	9433.8	7845.7	0.0149439	0.029174	0.136479	1.01
SACI_RS01550	Saci_0317	Q4JBU6	Saci_0317	Ferredoxin-like protein	C	-0.425422	-0.449857	-0.383623	-0.547485	-0.700408	-0.237802	-0.244731	-0.52605	0.631125	1.05895	0.374476	0.509427	-0.461903	-0.474513	0.64965	0.726028	0.71971	1.56879	0.0472387	0.0637142	0.000762883	-0.461903	-0.474513	0.64965	198.2	174.9	140.5	165	216.5	134.2	160.1	147.3	150.8	148.2	169.4	137.1	184.1	151.8	154.9	133.6	-0.1382	-0.064581	-0.0248751	0.909
SACI_RS01555	Saci_0318	Q4JBU5	fdhD	Sulfur carrier protein FdhD	C	0.500712	0.539192	0.580972	0.803231	0.798398	1.04599	0.938134	0.484838	1.10051	1.5885	1.18878	1.587	0.601824	0.778487	1.38513	1.51763	1.71533	2.61195	0.00297928	9.03e-05	2.33e-16	0.601824	0.778487	1.38513
SACI_RS01560	Saci_0319	Q4JBU4	Saci_0319	Conserved protein	S	-0.0144892	0.0563281	-2.8982	-1.3039	-0.353605	-0.185334	-1.3249	-1.63756	0.253563	1.05895	-0.926694	-0.158951	-0.834406	-0.838928	0.107127	0.560814	0.559059	1.07708	0.0911739	0.0983647	0.797383	-0.834406	-0.838928	0.107127
SACI_RS01565	Saci_0320	Q4JBU3	fdhF	Formate dehydrogenase	C	-0.362751	-0.776118	0.175805	0.140266	-0.194907	-1.13642	0.192706	-0.25613	-0.435737	-0.728643	-0.31664	-0.0145612	-0.241728	-0.451232	-0.382003	0.845732	0.731418	0.767372	0.359274	0.0950381	0.0828828	-0.241728	-0.451232	-0.382003	3075.9	3521.1	1451.7	2882.5	3510.3	3224.6	2878.2	2795	2831.6	2879.3	2755.2	2511	2013.8	2673.6	2597.9	2361.4	-0.0212727	-0.0202375	-0.0462281	0.985
SACI_RS01570	Saci_0321	Q4JBU2	Saci_0321	Uncharacterized protein	R	0.400548	0.418898	0.561236	0.611212	0.646395	0.0370579	0.938134	0.014518	0.154027	0.321983	-0.119339	0.618656	0.499807	0.360439	0.312316	1.41402	1.28382	1.2417	0.289593	0.520433	0.508022	0.499807	0.360439	0.312316
SACI_RS01575	Saci_0322	Q4JBU1	Saci_0322	Conserved protein	S	1.2079	2.00386	Inf	2.67011	1.96832	0.984591	Inf	1.71496	1.96138	2.54438	Inf	2.6484	2.42936	1.89147	2.63998	5.38656	3.71013	6.23323	2.87e-11	2.84e-06	1.52e-16	2.42936	1.89147	2.63998
SACI_RS01580	Saci_0323	Q4JBU0	Saci_0323	Conserved protein	S	1.40055	-0.581102	2.56124	1.24864	1.06143	0.136594	2.93813	-0.76309	2.34667	1.54438	3.07331	1.84105	1.1142	0.88611	2.07848	2.16474	1.84819	4.22362	0.0390226	0.158279	5.76e-07	1.1142	0.88611	2.07848
SACI_RS01585	Saci_0324	Q4JBT9	Saci_0324	Probable membrane transporter protein	P	1.96916	2.00579	2.39057	2.25846	1.97528	2.22099	2.2666	2.11688	3.86659	4.08393	3.48424	4.09788	2.14772	2.09063	3.90023	4.43128	4.25933	14.9309	5.26e-28	5.89e-30	4.61e-87	2.14772	2.09063	3.90023
SACI_RS01590	Saci_0325	Q4JBT8	hdrB	Heterodisulfide reductase B	C	0.599857	0.503787	1.35814	1.62802	0.782279	0.659015	1.40564	1.60323	2.58614	2.14178	2.40588	3.20299	0.996988	1.02491	2.59658	1.99583	2.03483	6.04851	6.41e-06	6.59e-07	1.16e-52	0.996988	1.02491	2.59658	233.2	284.8	73.2	293.7	282.2	274.8	269.4	252.1	255.4	244.2	276.2	257.2	122.1	197.1	186.4	199.6	0.00742144	0.118845	-0.207173	1.005
SACI_RS01595	Saci_0326	Q4JBT7	Saci_0326	4Fe-4S binding domain protein	C	-0.574361	-0.613523	0.494122	-1.1664	-0.727063	-1.18533	0.812603	-1.94366	-0.731331	-0.362515	0.880661	0.00151352	-0.565949	-0.798582	-0.168596	0.675511	0.574914	0.889708	0.0428789	0.0171406	0.518518	-0.565949	-0.798582	-0.168596	1193.9	1268.6	607.3	1126.7	1324	1151.1	1113.5	1063.4	991.8	1041.2	1039.4	981.3	681.2	876	939.6	834.2	-0.037752	-0.0581772	-0.174512	0.974
SACI_RS01600	Saci_0327	Q4JBT6	Saci_0327	Conserved protein	S	0.0450676	-1.04053	0.686767	0.286117	-0.272986	-1.22973	-1.28426	-0.519164	0.597215	-0.353177	0.353414	-0.197425	0.0107591	-0.820364	0.113279	1.00749	0.566299	1.08168	0.975758	0.00560463	0.651399	0.0107591	-0.820364	0.113279	nan	nan	nan	nan	nan	nan	nan	nan	nan	nan	nan	nan	nan	nan	nan	nan
SACI_RS01605	Saci_0328	Q4JBT5	hdrA	Heterodisulfide reductase A	C	-0.769377	-0.338901	0.246194	-0.139428	-0.656796	-1.43909	0.0121341	-0.906048	-0.653328	-1.21718	-0.31664	-0.979981	-0.280899	-0.844686	-0.815527	0.823078	0.556832	0.568201	0.247875	0.000740547	0.000101013	-0.280899	-0.844686	-0.815527	2042.6	2493.2	889.5	2157.6	2540.9	2212.2	2171.9	2154.1	1856.2	1987.5	2310.9	2097	1275.1	1920.4	2107.2	1728.8	0.0329352	0.0675203	0.0461904	1.023
SACI_RS01610	Saci_0329	Q4JBT4	Saci_0329	Conserved protein	C	-0.184414	-0.394333	0.703255	-0.106586	-0.643824	-1.03509	0.289606	-0.833479	-1.31229	-1.64325	-0.480894	-1.34615	-0.0254064	-0.629969	-1.21031	0.982544	0.64619	0.432175	0.925906	0.00252744	3.09e-13	-0.0254064	-0.629969	-1.21031	763.1	809.9	312.9	712.1	679.6	664.5	542.8	494.8	506.4	519	587.3	452.8	245	331	322.8	226.6	-0.359847	-0.384877	-1.13139	0.779
SACI_RS01615	Saci_0330	Q4JBT3	Saci_0330	Conserved protein	S	0.652087	0.297883	1.54403	0.743407	0.912289	-0.202013	1.18716	0.708216	0.758486	0.651629	1.00918	0.996327	0.748221	0.544392	0.841526	1.67972	1.45841	1.79195	0.000330155	0.0169984	6.45e-07	0.748221	0.544392	0.841526	2312.3	3131.4	985	2497.7	3620.3	3089.2	2986.2	2932.7	2393.9	2895.6	3582.1	2983.3	1721.2	3590.8	4903.4	3307.1	0.267555	0.340598	0.825606	1.204
SACI_RS01620	Saci_0331	Q4JBT2	Saci_0331	Pyridine nucleotide-disulphide oxidoreductase	I	0.274074	0.343724	0.592439	0.887154	0.861355	0.13085	0.541243	0.721471	0.44205	0.423429	-0.0505656	1.227	0.515671	0.509346	0.545607	1.42966	1.42341	1.45963	0.00707955	0.00576637	0.00110825	0.515671	0.509346	0.545607	7915.5	9420.5	4077.3	8341	9628.2	8705	8393.7	8568.5	7585.5	8046.9	8719.6	8185.5	5598.6	8182.9	8904.1	7524.9	0.0521269	0.108793	0.20265	1.037
SACI_RS01625	Saci_0332	Q4JBT1	Saci_0332	Conserved Archaeal protein	C	-0.324592	-0.246984	0.82427	0.437676	0.0879049	-0.211807	0.616205	0.3073	0.146373	0.125586	0.705574	0.519121	0.136028	0.101443	0.351137	1.09888	1.07285	1.27557	0.614059	0.710999	0.0761626	0.136028	0.101443	0.351137	1341.8	1611.9	625.8	1347.7	1530.5	1409.9	1402.6	1207.8	1182.7	1254.4	1298.3	1089.9	783.9	987.2	995.7	825.4	-0.0406268	-0.0668928	-0.351723	0.972
SACI_RS01630	Saci_0333	Q4JBT0	Saci_0333	Conserved protein	S	-0.0144892	-0.11797	0.516842	0.134774	-0.0905704	-0.260623	0.16351	-0.152592	0.126282	0.263769	0.304632	0.400016	0.117803	-0.139675	0.284925	1.08508	0.907724	1.21835	0.5933	0.513384	0.0743799	0.117803	-0.139675	0.284925	4351.4	4741.5	2391.6	4214.7	4729.2	4297	4257.9	4234.9	4069.3	4134.3	4039.7	3945.6	3105.3	4077.1	4040.2	3901.5	-0.0117387	0.0494204	0.117882	0.992
SACI_RS01635	Saci_0334	Q4JBS9	hdrC	Metabolism heterodisulfide reductase C	C	0.604082	0.319363	0.496664	0.092339	0.631748	0.325627	-0.0441645	0.014518	0.302278	-0.227355	0.318419	-0.133416	0.355076	0.186916	0.0720823	1.27905	1.13833	1.05123	0.115385	0.469458	0.751482	0.355076	0.186916	0.0720823	164.4	173.2	67.7	139.9	179.7	147.1	145.9	137.2	137.6	136.3	146.4	131.6	95.7	106.8	102	86.6	-0.0574397	-0.0212375	-0.429409	0.961
SACI_RS01640	Saci_0335	Q4JBS8	Saci_0335	Conserved protein / Predicted redox protein, regulator of disulfide bond formation https://d-nb.info/1049578309/34	O	0.123708	-0.0629708	0.101804	0.606194	0.128547	-0.48079	0.237694	-0.178127	0.239757	0.0265274	-0.234816	0.0109739	0.209187	-0.143416	0.046344	1.15604	0.905373	1.03264	0.483927	0.689393	0.869495	0.209187	-0.143416	0.046344	2172.5	1885.9	1216.1	1704.6	2318	1808.6	1962.6	1758	1869.5	1714.1	1940.6	1652.4	1668	1705.4	1855.3	1600	0.0352629	0.0857205	0.108564	1.025
SACI_RS01645	Saci_0336	Q4JBS7	Saci_0336	Conserved protein	C	0.0250391	0.00386068	0.596569	0.236569	-0.0316767	-0.649282	0.575563	-0.115391	-0.349547	-0.56254	-0.243168	-0.402877	0.194397	-0.133166	-0.387491	1.14425	0.911828	0.764458	0.381559	0.60134	0.0370765	0.194397	-0.133166	-0.387491	246.7	268	153	228.6	311.5	251.1	253.6	252.1	237.7	226.1	270.7	231.4	214.3	225.7	324.2	235.3	0.111403	0.142467	0.325958	1.08
SACI_RS01650	Saci_0337	Q4JBS6	Saci_0337	Conserved protein	R	1.01722	1.0666	2.53476	1.49257	1.19894	0.885055	2.16053	1.3813	1.17449	1.05895	2.4238	1.29356	1.38929	1.22702	1.35664	2.61949	2.34083	2.56088	3.22e-08	4.2e-06	5.6e-09	1.38929	1.22702	1.35664	1018.2	1090.4	414.7	932.5	1139.2	1017.4	977.2	958.8	1001.8	966.6	1017.4	893.5	752.1	916.4	953.7	881.6	0.0193792	0.117427	0.121233	1.014
SACI_RS01655	Saci_0338	Q4JBS5	pdhD	Dihydrolipoamide dehydrogenase	C	1.00001	1.54443	1.49412	1.10662	1.68946	0.878796	0.812603	0.558838	0.931634	0.737021	1.07331	0.715518	1.2752	0.986763	0.870389	2.42033	1.98173	1.82816	5.16e-06	0.00315449	0.00325618	1.2752	0.986763	0.870389
SACI_RS01660	Saci_0339	Q4JBS4	Saci_0339	Conserved protein	S	0.400548	1.15586	Inf	-0.488323	0.0614327	0.399628	Inf	-1.50006	-0.653328	0.321983	Inf	-2.48088	0.545511	0.38243	-0.256201	1.45954	1.30354	0.83729	0.469189	0.667285	0.747222	0.545511	0.38243	-0.256201	nan	nan	nan	nan	nan	nan	nan	nan	nan	nan	nan	nan	nan	nan	nan	nan
SACI_RS01665	Saci_0340	Q4JBS3	Saci_0340	Thioredoxin	O	-0.246878	0.0428826	-0.705551	-0.108292	-0.499282	0.302766	-0.25255	-0.0460236	-0.67799	-0.137448	-0.471014	-0.178851	-0.257304	-0.178761	-0.366218	0.83665	0.883462	0.775814	0.238673	0.419361	0.0358467	-0.257304	-0.178761	-0.366218	149.2	140.5	106.3	135.4	164.8	147.3	123	124.4	150.1	118.7	127.4	116.4	147.7	126.2	133.9	114.9	-0.0220722	0.0288523	0.0807001	0.985
SACI_RS01670	Saci_0341	Q4JBS2	Saci_0341	Uncharacterized protein	S	0.0964379	0.432419	-0.364047	0.0592392	0.433114	0.627831	0.349224	0.0523567	0.231458	0.653119	0.251093	0.299447	0.0496167	0.318903	0.371993	1.03499	1.24738	1.29414	0.851279	0.099078	0.0188301	0.0496167	0.318903	0.371993
SACI_RS01675	Saci_0342	Q4JBS1	Saci_0342	Conserved protein	S	0.938968	0.220959	0.831157	1.74614	0.897934	0.323679	0.805683	1.43485	1.09391	1.05895	1.14731	1.94341	0.928273	0.78256	1.30171	1.903	1.72018	2.4652	0.000213708	0.00193987	3.84e-10	0.928273	0.78256	1.30171
SACI_RS01680	Saci_0343	Q4JBS0	Saci_0343	Radical SAM domain protein	R	-0.0969514	-0.407072	-0.313233	-0.69691	-0.353605	0.0211164	-0.424437	0.928788	-0.952888	-0.503987	-0.341731	0.462537	-0.351126	0.0370196	-0.287124	0.783972	1.02599	0.819534	0.353163	0.934746	0.426911	-0.351126	0.0370196	-0.287124
SACI_RS01685	Saci_0344	Q4JBR9	Saci_0344	Radical SAM domain protein	R	0.58112	-0.794096	-0.1097	0.17064	0.198936	-0.813366	-0.0187978	-0.104127	0.779631	-0.89101	-0.0641975	-0.0849506	-0.0274124	-0.253576	-0.0255209	0.981179	0.838815	0.982466	0.948513	0.535011	0.943147	-0.0274124	-0.253576	-0.0255209
SACI_RS01690	Saci_0345	Q4JBR8	Saci_0345	Biotin/lipoate A/B protein ligase family	H	-0.184414	-0.0405334	0.587231	0.0966392	-0.228074	-0.837411	0.201168	-0.0850177	-0.942835	-0.400483	-0.66366	-1.25849	0.0799805	-0.30726	-0.808643	1.057	0.808175	0.570919	0.859585	0.50931	0.0348003	0.0799805	-0.30726	-0.808643
SACI_RS01695	Saci_0347	Q4JBR6	Saci_0347	Conserved protein	S	-0.269303	0.0563281	-0.730073	-0.268576	-0.260495	0.0751931	-0.191825	-0.117754	0.155988	0.022423	-0.347145	-0.0751196	-0.305115	-0.171445	-0.0398395	0.809378	0.887953	0.972763	0.146495	0.407102	0.824241	-0.305115	-0.171445	-0.0398395
SACI_RS01700	Saci_0348	Q4JBR5	Saci_0348	Conserved protein	R	-0.884854	1.15586	0.294449	0.0559972	-0.469082	0.62202	0.0052477	1.04427	1.31866	2.26058	1.02084	2.34355	0.04849	0.133181	1.67069	1.03418	1.09671	3.18366	0.930753	0.809753	3.55e-08	0.04849	0.133181	1.67069
SACI_RS01705	Saci_0349	Q4JBR4	gcvH3	Probable glycine cleavage system H protein 3	E	0.493658	-0.335989	0.324197	-0.166395	-2.2605	-1.35526	-1.23179	nan	-0.975256	-1.11098	-0.926694	-1.15895	0.025345	-1.77719	-1.02235	1.01772	0.291752	0.492313	0.968544	0.00695741	0.0530484	0.025345	-1.77719	-1.02235	nan	nan	nan	nan	nan	nan	nan	nan	nan	nan	nan	nan	nan	nan	nan	nan
SACI_RS01710	Saci_0350	Q4JBR3	gcvH2	Probable glycine cleavage system H protein 2	E	0.230623	0.486012	1.29445	0.229533	0.0614327	-0.11822	0.246256	0.033377	-0.916362	-0.954857	0.587879	-0.236954	0.490473	-0.0347076	-0.421338	1.40491	0.97623	0.746732	0.0888119	0.928914	0.18616	0.490473	-0.0347076	-0.421338	1007.8	1027.4	697.3	1117	1137.2	966.1	901.4	899	952	862.8	845.9	846	889.6	821.8	881.2	753.2	-0.105525	-0.0814815	-0.098144	0.929
SACI_RS01715	Saci_0351	Q4JBR2	Saci_0351	Biotin/lipoate A/B protein ligase	H	1.5691	1.5709	1.42245	1.8135	1.14235	1.57605	1.56642	1.46713	2.30742	1.98926	1.80676	2.21591	1.58726	1.38691	2.09715	3.00478	2.61518	4.27862	2.88e-14	1.13e-12	1e-31	1.58726	1.38691	2.09715	1081.4	1284.5	323.9	1127.6	1278.4	1131.5	1059.9	1060.5	924.2	1003.5	977.9	1030.5	477.6	910.6	978.5	840.6	-0.0341453	-0.0600733	-0.0914797	0.977
SACI_RS01720	Saci_0352	Q4JBR1	Saci_0352	Conserved protein	S	-0.406807	0.248973	1.68677	-0.751358	-1.16096	-0.770297	0.353171	-0.76309	-0.290758	-0.847942	1.65827	-0.158951	-0.0193697	-0.807369	-0.127957	0.986664	0.571423	0.915127	0.975871	0.224255	0.814292	-0.0193697	-0.807369	-0.127957
SACI_RS01725	Saci_0353	Q4JBR0	Saci_0353	Conserved Archaeal protein	R	-1.18441	0.0265808	-0.898196	-0.166395	0.0614327	-1.40773	0.0901366	nan	-0.0683656	-2.07033	-0.926694	-0.895917	-0.360254	-0.79406	-0.884881	0.779027	0.576719	0.541532	0.554653	0.237614	0.123313	-0.360254	-0.79406	-0.884881
SACI_RS01730	Saci_0354	Q4JBQ9	Saci_0354	Conserved protein	S	-0.184414	1.4189	0.101804	1.41857	2.38336	1.81467	-0.231791	2.40684	1.34667	2.05895	-2.51166	1.42601	0.571005	1.26259	0.602863	1.48556	2.39926	1.51873	0.509338	0.102962	0.442453	0.571005	1.26259	0.602863
SACI_RS01735	Saci_0355	Q4JBQ8	Saci_0355	Conserved protein	K	1.1995	1.5709	1.25935	1.20486	1.19573	1.61217	1.36698	0.546238	2.99755	3.31625	2.52768	2.75628	1.28057	1.11839	2.90457	2.42936	2.17104	7.48793	1.46e-10	1.2e-07	4.22e-65	1.28057	1.11839	2.90457	1026.2	1170.9	587.7	972.7	1108.5	946.1	938.5	902.8	923.5	873.9	830.5	820.4	693.9	778.7	742.8	662.6	-0.111274	-0.110596	-0.272901	0.926
SACI_RS01740	Saci_0356	Q4JBQ7	Saci_0356	Conserved protein	S	-0.184414	-0.291595	-1.09084	-0.0408643	-0.397999	-0.448369	-0.646829	-0.637559	-0.11276	-0.847942	-0.604766	0.381617	-0.338461	-0.561874	-0.213323	0.790884	0.677421	0.862548	0.406713	0.20138	0.571977	-0.338461	-0.561874	-0.213323	80.9	84.4	63.4	79.3	90	82.8	65.7	78.7	71.8	61.7	71.9	60.8	65.9	73	65.3	66.9	-0.042618	-0.116963	0.00872704	0.971
SACI_RS01745	Saci_0357	Q4JBQ6	Saci_0357	Conserved Archaeal protein	S	0.0786202	0.418898	0.381912	0.777021	-0.038103	-0.185334	-0.454184	0.291358	-1.75286	-2.4329	-0.412121	-0.537463	0.420859	-0.145334	-1.21889	1.33872	0.90417	0.429613	0.187002	0.741078	0.000839548	0.420859	-0.145334	-1.21889	184.5	285.8	60.8	229.9	223.6	232	201.7	200.9	145.1	190.7	181.5	192.5	100.8	177.2	230.5	186	-0.0951143	-0.201474	0.0385713	0.936
SACI_RS01750	Saci_0358	Q4JBQ5	Saci_0358	Hypothetical membrane protein	S	1.90956	1.26589	2.37361	2.43117	1.37222	1.25667	1.44683	1.46472	3.10976	2.52085	2.49054	2.83471	1.99794	1.33013	2.76323	3.99431	2.51425	6.78913	9.62e-23	1.11e-13	3.58e-65	1.99794	1.33013	2.76323
SACI_RS01755	Saci_0359	Q4JBQ4	Saci_0359	Universally conserved protein	R	0.910743	0.590665	0.340992	1.18612	0.42643	0.52654	0.329324	0.769405	0.441829	0.773858	0.30244	1.4174	0.751575	0.452655	0.750592	1.68363	1.36856	1.68248	0.000197722	0.0214655	1.55e-05	0.751575	0.452655	0.750592	159.2	163.7	78.7	137.4	178.2	163.2	159.1	139.8	128.3	136.9	137.4	129.3	112.4	143.4	167.7	125.3	0.0662636	-0.0228796	0.180312	1.047
SACI_RS01760	Saci_0360	Q4JBQ3	Saci_0360	Conserved protein	R	-0.606054	-0.53152	-0.535626	-0.0757927	-0.513682	-0.806047	-0.753744	-0.178127	-1.0358	-1.33539	-0.943972	-0.470895	-0.444199	-0.625941	-0.932295	0.734992	0.647997	0.524024	0.0225643	0.000626797	1.07e-08	-0.444199	-0.625941	-0.932295
SACI_RS01765	Saci_0361	Q4JBQ2	gatA	Glutamyl-tRNA(Gln) amidotransferase subunit A	J	-0.425422	-0.166064	0.227335	-0.517868	-0.179575	-0.360421	0.215667	-0.687141	-0.309374	-0.8687	0.899277	-0.120477	-0.264306	-0.343677	-0.145959	0.832599	0.78803	0.903778	0.341434	0.260959	0.583361	-0.264306	-0.343677	-0.145959	4152.2	4437.6	1838.3	3787.7	4667.9	3933.1	3808.9	3654.7	3589.5	3618.7	3699.4	3476.3	2590.8	3429.6	3709.1	3301.6	-0.0359372	-0.0155256	0.0190654	0.975
SACI_RS01770	Saci_0362	P13125	Saci_0362	DNA-binding protein 7e	L	-0.227483	-0.220003	-0.103515	-0.422409	-0.753012	-0.976239	-0.676576	-1.21375	-3.41886	-2.38731	-2.37148	-2.14727	-0.25571	-0.955493	-2.52493	0.837575	0.515665	0.173749	0.206945	5.62e-07	1.76e-36	-0.25571	-0.955493	-2.52493	2506.4	2360.6	1722.8	2079.7	2581.5	2080.2	2111.8	2008.5	2567.8	2037.7	1859.7	1782.7	2506.7	1911.1	1568.4	1744.5	-0.0733377	0.00221252	-0.148245	0.95
SACI_RS01775	Saci_0363	Q4JBQ0	Saci_0363	Molybdopterin oxidoreductase	C	-0.0144892	0.374504	0.208719	0.364119	-0.275602	1.30943	-0.347269	-0.540697	-0.193896	0.737021	0.180221	-1.52152	0.203074	0.0408876	-0.104009	1.15115	1.02875	0.930444	0.523392	0.921491	0.748738	0.203074	0.0408876	-0.104009
SACI_RS01780	Saci_0364	Q4JBP9	Saci_0364	Transporter protein	P	2.08958	1.93855	1.9562	1.88078	2.08061	1.90832	1.81517	1.89364	1.54742	1.66281	1.26919	1.31214	1.95878	1.87378	1.46305	3.88733	3.66493	2.7569	3.08e-20	5.36e-21	6.65e-17	1.95878	1.87378	1.46305
SACI_RS01785	Saci_0365	Q4JBP8	Saci_0365	Conserved protein	S	0.187555	-0.166064	0.101804	-0.166395	0.617826	-0.583884	-0.0993412	0.641301	-0.933436	-1.31361	-1.04217	0.00151352	-0.0295541	0.048311	-0.797014	0.979723	1.03405	0.575539	0.934304	0.902174	0.00803845	-0.0295541	0.048311	-0.797014	1510.1	1706.1	517.8	1445.2	1840.9	1434.9	1439.4	1390.8	1241	1320.1	1378.6	1306.9	723.1	1252.9	1296.2	1142.5	-0.0251891	-0.0617204	-0.0716542	0.983
SACI_RS01790	Saci_0366	Q4JBP7	Saci_0366	Glutaconate CoA-transferase	I	0.358484	0.179323	-0.313233	-0.331981	-0.0823028	0.205856	-0.180261	-0.267764	0.270051	0.00595575	-0.256843	-0.116138	-0.0349668	-0.126264	-0.00676175	0.976054	0.916201	0.995324	0.894226	0.542205	0.970252	-0.0349668	-0.126264	-0.00676175	nan	nan	nan	nan	nan	nan	nan	nan	nan	nan	nan	nan	nan	nan	nan	nan
SACI_RS01795	Saci_0367	Q4JBP6	Saci_0367	Coenzyme A transferase	I	-0.387948	-0.560179	-0.636704	-0.599355	-0.134833	-0.382091	-0.416531	-0.336079	-0.224123	0.0919067	-0.281359	-0.0860196	-0.551362	-0.36721	-0.106304	0.682376	0.77528	0.928965	0.00281268	0.0416642	0.512323	-0.551362	-0.36721	-0.106304
SACI_RS01800	Saci_0368	Q4JBP5	oplA	5-oxoprolinase	Q	-0.06412	0.340896	-0.0136731	0.681602	-0.214202	0.424719	-0.440378	1.23691	0.55103	0.774495	0.799131	1.29171	0.230383	0.214092	0.84621	1.17315	1.15997	1.79777	0.463649	0.559448	0.000409656	0.230383	0.214092	0.84621	2323.6	2696.4	936.7	2499.6	2947.1	2411.7	2393.1	2431.7	2072.6	2137.4	2425.5	2488.8	1304.5	2225.7	2783	2206.1	0.025847	0.0423356	0.197735	1.018
SACI_RS01805	Saci_0369	Q4JBP4	oplA	5-oxoprolinase	Q	-0.268479	0.468651	-0.191927	0.257412	-0.381086	0.374093	-0.502439	0.271676	-0.251966	0.161519	-1.13023	-0.38722	0.0556179	-0.116218	-0.354619	1.0393	0.922603	0.782076	0.850662	0.674914	0.101566	0.0556179	-0.116218	-0.354619	2609.3	2700.6	1090	2269.8	2889.9	2366.5	2331.4	2221.3	2254	2248	2390.2	2121.1	1619.1	2223.3	2252.3	2020.8	-0.0402455	0.0177081	0.0431397	0.972
SACI_RS01810	Saci_0370	Q4JBP3	Saci_0370	Methyltranfer_dom domain-containing protein	Q	0.593193	-2.16606	-0.898196	-0.166395	0.0614327	-1.18533	-0.161402	-1.2936	0.239757	-1.04059	0.073306	-0.859391	-0.46435	-0.698456	-0.409553	0.724798	0.616232	0.752857	0.331352	0.150281	0.307853	-0.46435	-0.698456	-0.409553	nan	nan	nan	nan	nan	nan	nan	nan	nan	nan	nan	nan	nan	nan	nan	nan
SACI_RS01815	Saci_0371	Q4JBP2	Saci_0371	Conserved Archaeal membrane protein	G	0.248545	1.4662	1.49412	1.26245	0.324467	1.44693	0.353171	1.12143	1.17449	1.90695	1.80123	1.35006	1.05061	0.749523	1.51088	2.0714	1.68124	2.84984	0.000267444	0.0241053	6.92e-10	1.05061	0.749523	1.51088
SACI_RS01820	Saci_0372	Q4JBP1	ape2	Aminopeptidase	E	-1.09953	-1.02311	-1.58925	-1.45019	-0.968011	-1.00211	-1.12796	-1.25756	-0.890367	-0.929079	-0.873842	-0.786397	-1.28915	-1.13154	-0.85287	0.409193	0.456429	0.553682	9.01e-13	1.88e-11	5.91e-09	-1.28915	-1.13154	-0.85287	9656.2	10936.7	3773.7	9325.5	11901.7	9934.7	9699	9596.9	8669.8	8882	10141	9092.4	5794.2	8892.4	10773.1	8682.2	0.0482434	0.0639464	0.182051	1.034
SACI_RS01825	Saci_0373	Q4JBP0	leuS1	Leucine--tRNA ligase 1	J	-0.0913048	0.0938028	0.268162	-0.247014	-0.038103	0.121327	0.109245	0.298311	-0.111758	0.0740557	0.281893	0.0723744	-0.0102567	0.0661268	0.0815126	0.992916	1.0469	1.05813	0.969431	0.78221	0.661035	-0.0102567	0.0661268	0.0815126	3971.5	4397.1	1734.5	3750.4	4615.7	3932.8	3947.2	3714.3	3632.4	3588.9	3840.1	3495.3	2911.1	3756.3	4023.2	3567.5	0.00924297	0.0317716	0.169729	1.006
SACI_RS01830	Saci_0374	Q4JBN9	Saci_0374	Conserved Archaeal protein	R	-1.6539	-0.625496	-0.511173	-1.06686	-1.93857	-0.737876	-0.646829	-0.985482	-1.50132	-1.40048	-1.30521	-1.50687	-0.998792	-1.14083	-1.41977	0.500419	0.453498	0.373772	0.000467199	0.00036505	2.88e-07	-0.998792	-1.14083	-1.41977
SACI_RS01835	Saci_0375	Q4JBN8	Saci_0375	Peptidase	E	-0.447449	0.196506	-0.313233	-0.651822	0.798398	-0.407727	-0.324901	0.59948	0.6686	0.251594	-1.11934	0.355622	-0.275563	0.110884	0.0991665	0.826128	1.07989	1.07115	0.573942	0.846598	0.823976	-0.275563	0.110884	0.0991665	1851.6	2018.2	701.3	1756.1	2278.6	1814.4	1857.4	1827.4	1606.4	1691.7	1868	1734.1	1019.4	1716.6	1926.3	1599.8	0.0542705	0.0598667	0.159653	1.038
SACI_RS01840	Saci_0376	Q4JBN7	Saci_0376	Conserved protein	S	-1.45743	-2.10466	-2.57627	-1.23053	-1.79655	-1.12393	-2.06187	-1.11673	-1.05188	-1.46461	-1.75677	-1.36059	-1.72487	-1.54553	-1.32568	0.302526	0.342569	0.398962	3.95e-08	3.8e-06	2.98e-06	-1.72487	-1.54553	-1.32568	876.2	964.2	311.7	807.5	1064.4	853	873.9	871.9	782.8	779.1	886.2	835.3	522.6	832.1	944.4	761.3	0.057348	0.0771855	0.200155	1.041
SACI_RS01845	Saci_0377	Q4JBN6	Saci_0377	Conserved Archaeal protein	S	0.593193	0.124984	-0.408145	0.256296	0.646395	0.336012	-0.0457468	0.496103	0.557239	0.16052	-0.483564	0.405401	0.130462	0.298928	0.178194	1.09464	1.23023	1.13147	0.587165	0.132575	0.324154	0.130462	0.298928	0.178194
SACI_RS01850	Saci_0378	Q4JBN5	Saci_0378	PP-loop family protein	J	-0.248545	0.155864	Inf	1.46587	0.23831	-0.0978717	Inf	1.20038	-0.928963	-0.262979	Inf	0.767048	0.847183	0.606609	0.0566998	1.79898	1.52268	1.04008	0.0702008	0.125459	0.886382	0.847183	0.606609	0.0566998	nan	nan	nan	nan	nan	nan	nan	nan	nan	nan	nan	nan	nan	nan	nan	nan
SACI_RS01855	Saci_0379	Q4JBN4	Saci_0379	Conserved Archaeal protein	E	-1.76938	-1.45557	-2.25183	-1.57357	-2.38603	-0.69057	-2.00047	-2.78694	-1.51582	-1.13745	-1.36279	-1.56613	-1.76099	-1.82858	-1.38196	0.295046	0.281542	0.383697	1.48e-14	4.53e-12	1.03e-11	-1.76099	-1.82858	-1.38196	332.4	387.5	164	323.7	384.2	344.3	330.8	307.5	328.8	291.6	298.4	280.1	240.5	290	324.1	286.1	-0.0195773	-0.032718	0.0523788	0.987
SACI_RS01860	Saci_0380	Q4JBN3	sfsA	Sugar fermentation stimulation protein homolog	G	-0.0834853	0.0223808	-0.563777	-0.328146	-0.00269765	0.496925	0.337404	0.449904	-0.369535	0.650606	-0.00731243	0.136505	-0.242908	0.262574	0.102894	0.84504	1.19962	1.07393	0.290826	0.232718	0.610556	-0.242908	0.262574	0.102894
SACI_RS01865	Saci_0381	Q4JBN2	cobB	NAD-dependent protein deacetylase	O	0.815586	0.798016	0.221386	0.580486	0.53948	0.872613	0.0245483	0.645716	-0.114908	0.701101	-0.359653	0.0846059	0.591745	0.463341	0.0835016	1.50707	1.37873	1.05959	0.00226944	0.015234	0.658898	0.591745	0.463341	0.0835016	138.1	173.5	65.3	152.3	155.3	144.5	120.1	122.5	109.7	120.1	118.7	119.9	57.8	89.4	102	80.6	-0.185405	-0.215675	-0.507299	0.879
SACI_RS01870	Saci_0382	Q4JBN1	Saci_0382	Hypothetical membrane protein	S	2.81559	1.83394	0.686767	-0.751358	1.6464	1.39963	-0.324901	0.558838	3.5946	1.73702	0.532738	-0.743914	0.864109	0.567755	1.10927	1.82021	1.48222	2.15737	0.130975	0.402551	0.0267619	0.864109	0.567755	1.10927
SACI_RS01875	Saci_0383	Q4JBN0	Saci_0383	Permease	E	1.13751	1.10458	0.635783	0.895005	0.887403	0.987133	0.977662	1.22114	0.817978	1.36707	0.845896	1.22438	0.945062	0.964388	1.0854	1.92527	1.95124	2.12197	4.88e-07	6.53e-08	1.33e-11	0.945062	0.964388	1.0854	517.9	631.8	223.8	512.6	630.5	527.5	560.5	562.9	487.7	508.9	614.7	589.8	357.3	533.9	607.1	474.6	0.0518201	0.170155	0.221713	1.037
SACI_RS01880	Saci_0384	Q4JBM9	Saci_0384	Conserved Archaeal protein	S	0.674032	1.27451	0.433318	0.863662	0.459517	1.30943	0.740901	0.993484	-0.0197556	0.978029	0.375869	0.646233	0.812604	0.823415	0.506708	1.75638	1.76959	1.4208	2.46e-05	3.88e-06	0.00220872	0.812604	0.823415	0.506708	69.4	98.2	21.9	78.9	94.1	89.7	83.4	83.6	56.3	78.7	83	77.2	37.8	72.3	97.5	75.8	0.113482	0.0243504	0.26027	1.082
SACI_RS01885	Saci_0385	Q4JBM8	Saci_0385	3-hydroxyisobutyrate dehydrogenase	I	1.71511	0.222247	2.35154	1.98584	2.17488	1.34061	1.96563	2.20325	2.43752	1.42703	1.65404	2.39528	1.58051	1.87328	1.99528	2.99076	3.66364	3.98694	4.04e-06	4.05e-18	6.84e-24	1.58051	1.87328	1.99528	3368.9	3557.1	1317.6	3041.6	4016.2	3248.1	3166.9	3065.1	2973.9	3000.6	3219.8	2954	2190.6	3015	3502.1	2988.1	0.0231683	0.0526512	0.193899	1.016
SACI_RS01890	Saci_0386	Q4JBM7	Saci_0386	Conserved protein	S	0.564047	0.174973	0.864305	0.57057	0.877008	0.367207	0.545816	0.689423	0.89264	0.502555	0.640991	0.878524	0.52236	0.562431	0.747959	1.4363	1.47676	1.67942	0.0119418	0.00617504	2.43e-05	0.52236	0.562431	0.747959	1338.4	1782.5	531.9	1491.1	1537.2	1460.7	1302.4	1342.6	1051.3	1266.7	1261.1	1209.9	642.5	997.3	1157.7	937.8	-0.110641	-0.174449	-0.308725	0.926
SACI_RS01895	Saci_0387	Q4JBM6	Saci_0387	Uncharacterized protein	S	0.593193	1.51201	0.542377	-0.166395	1.06143	1.39963	-0.869221	0.014518	0.446208	0.737021	-0.274617	-0.966306	0.524847	0.407233	-0.0554455	1.43878	1.32614	0.962297	0.183256	0.384683	0.897277	0.524847	0.407233	-0.0554455	737.9	819.3	283.2	684.1	896.2	724.6	749.3	691	574.6	686.6	731.8	655.2	392.6	633.8	824.5	623.1	0.0377972	0.0041207	0.148295	1.027
SACI_RS01900	Saci_0388	Q4JBM5	Saci_0388	Conserved Archaeal membrane protein	V	1.95355	2.22567	2.33769	2.21715	1.76031	2.13659	2.07103	1.92316	2.57305	2.75235	2.41334	2.61172	2.17458	1.91904	2.60379	4.51456	3.7817	6.07883	1.89e-27	5.83e-25	5.27e-48	2.17458	1.91904	2.60379
SACI_RS01905	Saci_0389	Q4JBM4	Saci_0389	ABC transporter	V	0.0379782	0.0969701	0.101804	-0.602494	0.283825	-0.699908	-0.0618665	-0.894334	0.221141	0.938655	-0.119339	-0.59505	-0.160853	-0.360831	0.0978544	0.894496	0.778716	1.07018	0.676834	0.395863	0.778662	-0.160853	-0.360831	0.0978544	127.2	157	49.2	130.1	175	135.8	149.3	142.1	125.7	128.9	127	118.3	64.9	115.2	153.1	116	0.130658	0.0418265	0.148385	1.095
SACI_RS01910	Saci_0390	Q4JBM3	Saci_0390	Conserved protein	O	-0.313697	-0.248526	-0.590074	-1.09239	0.180077	-0.267797	-0.39529	-0.6187	0.346672	0.181806	-0.109558	0.207831	-0.540216	-0.287596	0.193637	0.687668	0.819266	1.14364	0.0340749	0.307396	0.387273	-0.540216	-0.287596	0.193637	198.6	246.8	60.3	230.4	237.3	205	227.9	206.1	178.4	193.6	186.1	191.5	108.2	169.5	186.6	162.4	-0.0309325	-0.0802697	-0.115555	0.979
SACI_RS01915	Saci_0391	Q4JBM2	Saci_0391	Conserved Archaeal protein	H	-0.103114	0.463567	0.0810455	0.00352977	-0.0470918	0.0409414	0.154625	0.101981	1.07104	1.14865	1.30158	1.47664	0.10601	0.00301879	1.25743	1.07625	1.00209	2.3907	0.667703	0.990136	1.34e-14	0.10601	0.00301879	1.25743
SACI_RS01920	Saci_0392	Q4JBM1	Saci_0392	Conserved Archaeal membrane protein	S	0.43458	0.68725	0.0898776	0.272561	0.450099	0.905458	0.513386	0.59692	1.76702	1.80755	1.32382	1.6797	0.364061	0.56629	1.66049	1.28704	1.48071	3.16123	0.1345	0.00854269	2.21e-19	0.364061	0.56629	1.66049
SACI_RS01925	Saci_0393	Q4JBM0	Saci_0393	Uncharacterized protein	S	-1.28395	-1.88227	-0.618088	-1.28187	-1.14502	-1.38697	-0.869221	-1.07121	-1.75286	-0.879651	-0.341731	-0.537463	-1.23371	-1.16931	-0.86809	0.425222	0.444635	0.547872	2.11e-05	0.000243723	0.00174686	-1.23371	-1.16931	-0.86809
SACI_RS01930	Saci_0394	Q4JBL9	Saci_0394	Methyltransferase	H	-0.473921	-0.625496	-1.38362	-1.04086	-1.398	-0.644766	-1.13226	-1.63756	-1.5278	-1.40048	-1.41212	-1.03342	-0.811799	-1.1419	-1.30393	0.569671	0.453164	0.405022	0.0472154	0.01366	0.00138432	-0.811799	-1.1419	-1.30393	130.9	159.3	50.5	125.6	152.9	138.7	133.1	137.1	118.1	115.2	168.9	141.1	59.7	116.2	139.5	103.6	0.0313879	0.141352	0.0495835	1.022
SACI_RS01935	Saci_0395	Q4JBL8	Saci_0395	Methylase	H	0.230623	0.0563281	0.561236	-0.33632	-1.52353	0.229703	-0.646829	-1.34805	-0.823253	-0.0405868	0.073306	-1.32888	0.101866	-0.750943	-0.529159	1.07316	0.594215	0.692959	0.850372	0.180595	0.246569	0.101866	-0.750943	-0.529159	902.4	1020.2	453.3	885.3	1171.5	936.5	907.9	895.1	834.3	851.8	938.6	831.6	591.6	904.4	959.4	802.7	0.0632954	0.0659081	0.187713	1.045
SACI_RS01940	Saci_0396	Q4JBL7	cbiT	Probable cobalt-precorrin-6B C(15)-methyltransferase (decarboxylating)	H	-0.0144892	-1.6255	0.423732	-1.1664	-0.616639	-2.64477	1.16053	-0.76309	-2.65333	-1.40048	-1.92669	-0.421986	-0.632472	-0.804746	-1.40457	0.64507	0.572463	0.37773	0.228867	0.177202	0.00697569	-0.632472	-0.804746	-1.40457	1254.4	1361.4	512.6	1159.5	1476.1	1145.8	1178.9	1190.7	1132.8	1109.3	1162.9	1089.1	865.5	1193.2	1203.2	1081.7	-0.0103512	0.0191801	0.14644	0.993
SACI_RS01945	Saci_0397	Q4JBL6	cbiD	Cobalt-precorrin-5B C(1)-methyltransferase	H	-0.506342	-1.88227	-0.050199	0.0746129	-0.45314	-1.7089	0.353171	0.362441	0.0247438	-1.46461	-1.24862	-1.03342	-0.658919	-0.557996	-0.865025	0.633353	0.679245	0.549037	0.115925	0.218887	0.0194221	-0.658919	-0.557996	-0.865025
SACI_RS01950	Saci_0398	Q4JBL5	Saci_0398	Methylase	H	-0.184414	-0.487992	-2.48316	-0.680968	0.0614327	-0.185334	-1.23179	-0.178127	0.154027	-1.58491	-0.704302	-0.895917	-0.791229	-0.407656	-0.76384	0.577852	0.753847	0.588927	0.104728	0.446448	0.0913567	-0.791229	-0.407656	-0.76384
SACI_RS01955	Saci_0399	Q4JBL4	Saci_0399	Precorrin-8X methylmutase	H	-1.18441	-0.989187	-2.0357	-0.82936	-0.938567	-2.12393	-0.936336	-1.42605	-1.97526	-2.78654	-2.38613	-1.59952	-1.14574	-1.37817	-2.09401	0.451958	0.384706	0.234229	0.000335069	0.000165139	1.42e-09	-1.14574	-1.37817	-2.09401	516.9	627.2	325	504.8	641.3	521.3	467.3	489	386.4	430.1	426.1	408	301	347.1	392.4	343.3	-0.0508533	-0.227766	-0.339159	0.965
SACI_RS01960	Saci_0400	Q4JBL3	Saci_0400	Precorrin-8X methylmutase	H	1.81559	1.24897	0.83877	-1.1664	2.06143	-1.7703	0.938134	-1.17813	2.25356	1.15206	0.488344	1.6484	0.78755	0.454255	1.42718	1.72614	1.37007	2.6892	0.17958	0.534988	0.0025664	0.78755	0.454255	1.42718	200	220.4	99.2	174.1	239	200	183.7	181.1	210.6	197.6	199.8	173.4	170.4	192.9	180	172.3	0.0241037	0.162533	0.143544	1.017
SACI_RS01965	Saci_0401	Q4JBL2	cbiG	Cobalamin biosynthesis protein	H	0.400548	0.181859	1.34973	-0.0143921	0.324467	-0.322838	1.26006	-0.178127	1.02474	0.669907	1.93129	0.194686	0.353618	0.135431	0.831887	1.27776	1.09842	1.78001	0.336164	0.77974	0.00632197	0.353618	0.135431	0.831887
SACI_RS01970	Saci_0402	Q4JBL1	Saci_0402	Asparaginase	E	0.263045	0.319363	0.686767	-0.794426	0.771926	0.885055	0.0052477	-0.26559	1.72013	1.11553	1.35341	0.611567	0.0791929	0.346882	1.19818	1.05643	1.27181	2.29451	0.862888	0.393605	1.31e-05	0.0791929	0.346882	1.19818	1635.9	1349	1828.3	1132.9	1430.7	1188.5	1138.7	1052.4	1575	1128.1	1071.3	1012.2	2198.6	1104.1	951.8	982.3	-0.177602	-0.0240302	-0.162087	0.884
SACI_RS01975	Saci_0404	Q4JBL0	Saci_0404	Uncharacterized protein	S	0.544514	0.235676	0.369737	0.84768	0.681585	0.718907	0.308317	1.06831	1.47443	1.36115	0.922121	1.60325	0.49359	0.639213	1.35797	1.40794	1.55748	2.56324	0.00993879	0.000282284	1.16e-19	0.49359	0.639213	1.35797
SACI_RS01980	Saci_0405	Q4JBK9	Saci_0405	Uncharacterized protein	S	1.24948	0.87833	0.50332	0.892498	1.14741	0.634844	-0.205124	0.781231	1.50814	0.965839	0.651073	1.17097	0.869183	0.540432	1.0906	1.82663	1.45441	2.12963	6.23e-06	0.00850966	1.13e-11	0.869183	0.540432	1.0906
SACI_RS01985	Saci_0406	Q4JBK8	Saci_0406	Uncharacterized protein	S	-0.60972	-0.00736657	-1.15195	-0.35904	-0.738269	-0.326197	-1.07746	-0.119233	-1.68435	-1.29693	-1.18045	-0.789717	-0.49156	-0.596528	-1.20547	0.711256	0.661344	0.433629	0.0441038	0.0143411	3.73e-08	-0.49156	-0.596528	-1.20547
SACI_RS01990	Saci_0407	Q4JBK7	Saci_0407	Uncharacterized protein	S	-1.18441	-1.48799	0.101804	1.41857	-1.93857	-0.9223	-0.646829	nan	-0.3314	-0.999945	1.07331	0.841049	-0.255111	-1.32761	-0.0437164	0.837923	0.398427	0.970153	0.75471	0.12256	0.949493	-0.255111	-1.32761	-0.0437164
SACI_RS01995	Saci_0408	Q4JBK6	Saci_0408	Uncharacterized protein	S	0.230623	0.0749438	0.686767	1.33611	0.798398	0.262124	-1.23179	2.04427	-0.501325	0.18448	0.1322	0.578014	0.559398	0.39824	0.109104	1.47365	1.3179	1.07856	0.113465	0.386804	0.776049	0.559398	0.39824	0.109104
SACI_RS02000				hypothetical protein	S	1.5861	0.998995	1.72629	1.61284	1.6464	0.792639	0.990601	1.22713	3.07299	2.00551	2.17951	1.83127	1.46043	1.08095	2.23922	2.7519	2.11543	4.7214	9.17e-12	1.69e-06	6.04e-33	1.46043	1.08095	2.23922
SACI_RS02005	Saci_0410	Q4JBK4	Saci_0410	Zinc-binding dehydrogenase	E	-1.55787	-1.10765	-2.46648	-1.88886	-1.562	-1.24622	-1.68078	-0.698959	-2.02679	-2.13745	-1.73825	-2.88142	-1.71879	-1.33653	-2.13242	0.303803	0.395973	0.228074	7.28e-16	1.76e-12	4.79e-32	-1.71879	-1.33653	-2.13242	911	1123.1	228.7	922.7	1184.1	985	986.1	955.6	814.8	896.2	1052.1	954.1	404.2	957.9	1030.4	903	0.0680835	0.0957684	0.235635	1.048
SACI_RS02010	Saci_0412	Q4JBK2	cobS	Adenosylcobinamide-GDP ribazoletransferase	H	1.17816	0.50136	1.1018	1.36198	0.878569	0.48209	0.838598	1.25072	0.836998	0.141411	0.781125	1.14061	1.01665	0.781273	0.728144	2.02322	1.71865	1.65651	1.03e-05	0.001546	0.00115692	1.01665	0.781273	0.728144
SACI_RS02015	Saci_0413	Q4JBK1	cobQ	Probable cobyric acid synthase	H	1.57047	1.55976	1.40136	1.09664	1.55329	1.72894	1.14458	1.25483	1.65045	1.56014	1.63965	1.35201	1.38422	1.36662	1.55555	2.6103	2.57866	2.93946	9.5e-09	8.94e-08	5.17e-12	1.38422	1.36662	1.55555
SACI_RS02020	Saci_0414	Q4JBK0	Saci_0414	GMP synthetase	F	0.680971	0.724707	0.0808038	0.670415	0.869247	1.6035	1.2246	0.93319	2.00879	2.27987	1.78334	2.29063	0.533416	1.10808	2.10586	1.44735	2.15558	4.30454	0.018349	3.97e-08	3.13e-31	0.533416	1.10808	2.10586	3154.4	3124.4	1485.3	2770.8	3394.9	2778.4	2703.3	2580.4	2823.2	2544.2	2698.9	2375.1	2083.9	2501.9	2494.1	2195	-0.0741008	-0.029081	-0.068528	0.95
SACI_RS02025	Saci_0415	Q4JBJ9	htpX2	Protease HtpX homolog 2	O	-0.251528	-0.146165	-0.105638	-0.293507	0.524833	0.244653	-0.431816	0.446833	0.462149	0.121685	-0.210487	0.32399	-0.20592	0.159929	0.204587	0.866986	1.11723	1.15236	0.339307	0.480787	0.261938	-0.20592	0.159929	0.204587	nan	nan	nan	nan	nan	nan	nan	nan	nan	nan	nan	nan	nan	nan	nan	nan
SACI_RS02030	Saci_0416	Q4JBJ8	Saci_0416	CBS domain protein	T	0.0786202	1.83394	0.686767	0.155533	0.90943	2.81467	0.353171	-1.17813	-0.653328	2.05895	2.65827	0.162977	0.433133	0.808846	0.743981	1.35016	1.75181	1.67479	0.53269	0.240057	0.204731	0.433133	0.808846	0.743981	1475.4	1714.5	879.5	1475.4	1886.6	1521.4	1471.6	1444.3	1380.3	1391.3	1459.2	1339.1	1036.1	1400.7	1541.6	1284.8	0.0252326	0.0237398	0.120673	1.018
SACI_RS02035	Saci_0417	Q4JBJ7	Saci_0417	Uncharacterized protein	S
SACI_RS02040	Saci_0418	Q4JBJ6	Saci_0418	Conserved membrane protein	S	0.901216	0.877328	1.20692	1.16721	0.825135	0.863392	1.07156	1.35509	1.40266	1.42811	1.58956	1.70267	1.02854	0.972128	1.54257	2.03996	1.96173	2.91314	1.36e-08	1.3e-08	7.56e-24	1.02854	0.972128	1.54257
SACI_RS02045	Saci_0419			BadF-type ATPase, related to human N-acetylglucosamine kinase (FBPA) (Central carbon metabolism) https://freidok.uni-freiburg.de/fedora/objects/freidok:149267/datastreams/FILE2/content	C	-0.238862	0.266895	0.749502	-0.240396	-0.445527	-0.4198	-0.094288	-0.915093	0.146373	0.321983	-0.189728	-0.0885618	0.0918234	-0.521734	0.0654576	1.06572	0.696534	1.04642	0.772278	0.0901598	0.803174	0.0918234	-0.521734	0.0654576
SACI_RS02050	Saci_0421	Q4JBJ5	Saci_0421		M	0.980923	2.11247	1.78253	1.5818	0.739505	2.26923	1.45553	1.39173	1.5348	2.883	2.12027	1.80683	1.56671	1.3674	2.03773	2.96229	2.58005	4.10599	9.18e-15	5.84e-12	6.69e-34	1.56671	1.3674	2.03773
SACI_RS02055	Saci_0422	Q4JBJ4	Saci_0422	UTP--glucose-1-phosphate uridylyltransferase	C	1.57047	0.626131	1.04666	0.694628	0.99217	1.5864	1.70367	0.014518	2.22319	1.32198	1.83884	1.16885	0.969015	1.05002	1.62905	1.9575	2.07056	3.09308	7.67e-06	7e-06	4.1e-19	0.969015	1.05002	1.62905	879.7	896.3	403.6	760.4	1021.5	775.8	732.3	734.8	777.9	726.5	817.4	691.3	612.5	745.9	739.7	677	-0.0550651	0.0144171	0.0357418	0.963
SACI_RS02060	Saci_0423	Q4JBJ3	agl3	UDP-sulfoquinovose synthase	M	-0.442212	0.386477	0.33313	0.32341	-0.228074	0.47256	0.0390624	0.22148	-0.552045	-0.295401	0.277665	0.394984	0.140217	0.0775859	-0.0449012	1.10207	1.05525	0.969356	0.591298	0.78221	0.848518	0.140217	0.0775859	-0.0449012	4663.9	5133.6	1865	4440.4	5549.2	4563.7	4479.4	4238.4	4188.4	4071.5	4420.6	4139.4	3080.9	4193.3	4700.5	3793.3	-0.0104085	0.00744908	0.0940185	0.993
SACI_RS02065	Saci_0424	Q4JBJ2	Saci_0424	Oxidoreductase	G	-0.324592	-0.560343	-1.33877	-0.782252	-0.201602	0.233618	-0.646829	-0.0607702	0.534299	0.737021	0.310805	0.895044	-0.749371	-0.216345	0.638125	0.594863	0.860743	1.55631	0.000248022	0.29803	2.98e-05	-0.749371	-0.216345	0.638125	1775.4	2222.6	544.5	1891.2	2255.3	1957.2	1895.5	1868.5	1562	1790.9	1836.7	1743.3	880.6	1749.1	1929.2	1710.1	0.0314076	0.00429824	0.139634	1.022
SACI_RS02070	Saci_0425	Q4JBJ1	Saci_0425	Gamma-glutamyltranspeptidase	E	-0.078199	0.349718	-0.598806	-0.155653	-0.436788	0.0716382	-0.851603	-0.409171	-0.565433	-0.160825	-0.982296	-0.558972	-0.127652	-0.45624	-0.551334	0.91532	0.728884	0.682389	0.636618	0.0325914	0.00195558	-0.127652	-0.45624	-0.551334	1832	2028.2	825.1	1705	1940.5	1741.5	1703	1574.7	1569	1556.8	1551.9	1413	1177.2	1480.7	1395.1	1262.3	-0.0864884	-0.102382	-0.163596	0.942
SACI_RS02075	Saci_0426	Q4JBJ0	Saci_0426	Conserved protein	S	-2.99177	-1.33599	-1.8982	1.8336	-1.74592	-3.35526	-1.64683	2.82187	nan	nan	nan	0.841049	-1.11726	-1.16177	-3.33718	0.460968	0.446964	0.0989483	0.0913792	0.118239	2.69e-05	-1.11726	-1.16177	-3.33718	884.6	1006.2	696.2	853.4	1089.3	896.8	905.1	913.1	781.9	777.4	906.5	863	712.6	842.6	971.4	734.4	0.0613739	0.0442387	0.150762	1.043
SACI_RS02080	Saci_0427	Q4JBI9	Saci_0427	Conserved Archaeal protein	R	-0.184414	nan	-0.313233	0.248642	0.646395	nan	-1.64683	nan	-0.653328	-1.84794	nan	-0.158951	-0.503555		-1.08028	0.705367		0.472938	0.546046		0.175644	-0.503555		-1.08028	nan	nan	nan	nan	nan	nan	nan	nan	nan	nan	nan	nan	nan	nan	nan	nan
SACI_RS02085	Saci_0428	Q4JBI8	tmcA	tRNA(Met) cytidine acetyltransferase TmcA	J	-0.101952	-0.377568	0.79212	0.348178	-0.566599	0.677162	0.726629	0.184443	1.19781	1.09777	1.59115	0.999478	0.15274	0.205125	1.2044	1.11168	1.15279	2.30441	0.561635	0.439381	4.37e-12	0.15274	0.205125	1.2044	155.9	171	96	133.5	169	147.7	145.8	139.1	146	145.8	138.3	112.2	118.8	127.1	108.3	137.2	-0.0192041	0.000581568	-0.0414267	0.987
SACI_RS02090	Saci_0430	Q4JBI7	Saci_0430	Conserved membrane protein	S	-0.63676	-0.277096	-1.20932	-0.76422	-0.655677	-0.204545	-0.813801	-0.512917	-0.279925	0.216437	-0.357585	-0.144793	-0.727027	-0.596223	-0.126346	0.604147	0.661483	0.916149	0.000681455	0.00260483	0.507002	-0.727027	-0.596223	-0.126346	nan	nan	nan	nan	nan	nan	nan	nan	nan	nan	nan	nan	nan	nan	nan	nan
SACI_RS02095	Saci_0431	Q4JBI6	Saci_0431	Conserved protein	S	-0.184414	-0.751027	1.68677	0.248642	2.06143	-0.185334	-0.646829	-0.76309	-0.0683656	-0.262979	1.07331	0.578014	0.235698	0.466633	0.297588	1.17748	1.38188	1.22909	0.777222	0.579989	0.676772	0.235698	0.466633	0.297588	nan	nan	nan	nan	nan	nan	nan	nan	nan	nan	nan	nan	nan	nan	nan	nan
SACI_RS02100	Saci_0432	Q4JBI5	Saci_0432	Conserved Archaeal membrane protein	S	0.260618	0.093695	0.252047	0.315257	0.744044	0.415893	0.396498	0.271676	0.334497	0.0995908	-0.0268581	0.134549	0.224858	0.406076	0.15519	1.16866	1.32508	1.11357	0.253552	0.0261049	0.340503	0.224858	0.406076	0.15519	2525.5	2783.9	726.8	2495.7	3144.3	2496.8	2463.8	2452.6	2142.7	2280.9	2402.5	2306	1150.8	2262.9	2508	2165.9	0.0206271	-0.00785748	0.0921516	1.014
SACI_RS02105	Saci_0433	Q4JBI4	Saci_0433	Uncharacterized protein	S
SACI_RS02110	Saci_0434	Q4JBI3	Saci_0434	Protein-L-isoaspartate(D-aspartate) O-methyltransferase	O	0.476099	-0.0405334	0.00869469	0.0768759	0.355164	0.677162	-0.398901	-0.885946	0.696256	1.03248	0.377087	0.08432	0.13219	-0.0898201	0.52895	1.09596	0.93964	1.44288	0.61738	0.78221	0.01027	0.13219	-0.0898201	0.52895
SACI_RS02115	Saci_0435	Q4JBI2	Saci_0435	DNA helicase	L	0.910743	-0.0240453	0.516842	0.763215	0.508892	-0.583884	1.06099	0.59948	-0.357872	0.0489647	-0.374153	-0.381344	0.535118	0.335472	-0.224137	1.44906	1.26179	0.856107	0.0421831	0.294699	0.410062	0.535118	0.335472	-0.224137	377.3	351.7	189.4	290.4	390.6	327.2	307.1	288	349.1	312.8	299.7	260.4	277.1	266.9	270.1	253.3	-0.0445424	0.0273584	-0.0958533	0.97
SACI_RS02120	Saci_0436	Q4JBI1	Saci_0436	Conserved protein	S	0.985511	0.374504	-0.535626	0.833605	0.231358	0.262124	0.246256	0.991798	0.738989	0.084944	0.435876	1.16298	0.489759	0.356073	0.622524	1.40421	1.27994	1.53957	0.207108	0.423133	0.0734738	0.489759	0.356073	0.622524
SACI_RS02125	Saci_0437	Q4JBI0	Saci_0437	Conserved Archaeal protein	R	-1.40681	-0.166064	-1.48316	0.248642	-1.16096	0.229703	0.0901366	-0.76309	-0.290758	-0.262979	-1.51166	-1.74391	-0.696932	-0.422502	-0.634817	0.616883	0.74613	0.644023	0.296771	0.56033	0.293999	-0.696932	-0.422502	-0.634817
SACI_RS02130	Saci_0439	Q4JBH8	Saci_0439	Conserved protein	S	1.13751	-0.166064	-1.70555	0.64096	1.38336	1.2297	-0.869221	0.406835	2.43413	0.959413	0.265951	0.162977	-0.141646	0.323034	0.88967	0.906484	1.25096	1.85275	0.852004	0.631899	0.0544775	-0.141646	0.323034	0.88967
SACI_RS02135	Saci_0440	Q4JBH7	Saci_0440	Peptidase family M50 protein	O	2.70921	2.2235	2.1607	2.92399	2.28987	2.22609	1.85198	2.71208	4.39278	3.94647	3.28896	4.20465	2.49469	2.21276	3.96606	5.63607	4.6356	15.628	5.52e-35	2.61e-35	1.4e-86	2.49469	2.21276	3.96606	nan	nan	nan	nan	nan	nan	nan	nan	nan	nan	nan	nan	nan	nan	nan	nan
SACI_RS02140	Saci_0441	Q4JBH6	Saci_0441	Membrane protein	O	1.25919	1.02297	1.7863	2.12484	1.27556	1.2152	1.27374	1.3813	2.1037	1.77967	2.08613	2.51198	1.52815	1.2193	2.12443	2.88415	2.32834	4.36031	3.47e-11	1.53e-07	4.82e-27	1.52815	1.2193	2.12443
SACI_RS02145	Saci_0443	Q4JBH4	Saci_0443	Putative adenylate kinase	F	0.815586	-2.97342	-0.898196	nan	0.0614327	nan	-1.64683	-0.76309	nan	-2.07033	nan	-1.74391	-1.61453	-2.00109	-2.28594	0.32657	0.249811	0.205052	0.0428214	0.0266907	0.00561499	-1.61453	-2.00109	-2.28594
SACI_RS02150	Saci_0444	Q4JBH3	Saci_0444	Iron-sulfur cluster carrier protein	D	0.259192	-0.727943	0.271729	-0.42943	-0.122992	-0.495675	0.626189	-0.026124	-0.25279	-0.0472506	0.575806	-0.421986	-0.187872	-0.102678	-0.0764142	0.8779	0.931303	0.948412	0.534823	0.767574	0.774383	-0.187872	-0.102678	-0.0764142	1506.6	1610.3	801.5	1406.6	1687.3	1450.5	1379.7	1340	1306.8	1307.6	1409.6	1288.7	999.3	1301	1331.1	1154.6	-0.0394857	-0.00162986	0.00623134	0.973
SACI_RS02155	Saci_0445	Q4JBH2	Saci_0445	Conserved protein	S	-0.669841	-0.90303	-0.675803	-1.48832	-2.74592	0.662662	-0.646829	-0.500055	0.12428	-0.262979	-1.18973	0.326476	-0.844464	-0.536098	-0.170078	0.556918	0.689634	0.888795	0.11334	0.386804	0.733419	-0.844464	-0.536098	-0.170078
SACI_RS02160	Saci_0446	Q4JBH1	Saci_0446	Transcriptional regulator Lrs14 family, AbfR1	L	1.89359	2.67524	2.80224	2.28612	2.19529	2.84441	2.24626	2.15891	2.16543	2.75197	2.86586	2.46349	2.34926	2.29031	2.51574	5.09563	4.89162	5.71892	9.01e-24	3.8e-22	1.25e-31	2.34926	2.29031	2.51574	3588.5	4154.5	779.5	3541.9	5189.2	3912.3	3858.4	3863.6	3521.1	3742.4	4276.6	4019.1	1849	4775.1	5747.2	4412.5	0.159173	0.228414	0.662435	1.117
SACI_RS02165	Saci_0447	Q4JBH0	Saci_0447	5-formyltetrahydrofolate cyclo-ligase	H	2.74687	2.62053	2.54962	2.23826	2.80007	2.93568	2.85817	2.29201	2.59283	2.84555	2.6079	2.58627	2.52242	2.65714	2.66791	5.74544	6.30781	6.35507	6.94e-40	1.08e-47	4.63e-61	2.52242	2.65714	2.66791	85.6	95.3	37.1	80.1	83	74.6	62.8	70.2	63.4	65.5	70.8	63.6	34.1	53.8	68.2	48.6	-0.257336	-0.219999	-0.361219	0.837
SACI_RS02170	Saci_0448	Q4JBG9	Saci_0448	Conserved membrane protein	E	0.330159	-0.198486	0.271729	-0.488323	0.713509	0.180793	0.626189	-0.0850177	-0.0232777	-0.110976	0.216264	-0.365402	-0.0252496	0.321192	-0.065918	0.982651	1.24936	0.955337	0.933715	0.188716	0.774545	-0.0252496	0.321192	-0.065918
SACI_RS02175	Saci_0449	Q4JBG8	Saci_0449	SRSR-binding protein	K	1.15439	1.36157	0.126188	0.579848	1.01106	1.53656	0.432898	0.153079	-0.0311327	0.669907	-0.128738	-0.242783	0.800389	0.744872	0.074864	1.74157	1.67583	1.05326	0.000175816	0.000161877	0.679122	0.800389	0.744872	0.074864	1768.8	2072.7	554.8	1763.6	2010.4	1768.5	1702.6	1714.9	1378.4	1583.9	1587.4	1478.4	688.6	1272.2	1451.7	1164.3	-0.0473037	-0.128198	-0.266125	0.968
SACI_RS02180	Saci_0450	Q4JBG7	trpS	Tryptophan--tRNA ligase	J	1.78793	1.89376	1.66843	1.56437	1.48217	2.06259	1.69464	1.28754	2.20654	2.47457	1.88222	1.99254	1.719	1.57861	2.15192	3.29209	2.98682	4.4442	1.3e-18	7.26e-17	2.49e-34	1.719	1.57861	2.15192	3202.1	3235.9	1148.7	2905.7	3664	2893.4	2921.2	2800.2	2890.3	2635.7	2839.4	2573.8	1907.1	2668.5	2742.2	2277.6	-0.021458	-0.00752518	-0.0210983	0.985
SACI_RS02185	Saci_0451	Q4JBG6	cdvB1	Cell division protein B1	D	-1.19426	-0.585082	-0.63796	-0.809363	-2.38335	-1.4177	-1.78769	-1.52153	-4.853	-4.37449	-3.5456	-4.12385	-0.818053	-1.82803	-4.26151	0.567207	0.281649	0.0521384	1.04e-05	2.05e-23	1.53e-101	-0.818053	-1.82803	-4.26151	3716.6	3198.6	1184.3	2763.9	4718.3	3377.2	3138.3	2877.8	3763	3269.4	2933.3	2762.8	1509.6	2063.5	1898.5	1686.8	0.119215	0.160624	-0.507996	1.086
SACI_RS02190				alanyl-tRNA editing protein	J	-0.47987	-0.639996	-0.181989	-0.82936	-0.52353	-0.659266	-0.0618665	-1.42605	-1.40822	-1.09948	-1.27462	-1.94745	-0.564447	-0.692071	-1.42437	0.676215	0.618965	0.372583	0.0336806	0.0243912	2.06e-07	-0.564447	-0.692071	-1.42437
SACI_RS02195	Saci_0453	Q4JBG5	Saci_0453	Conserved Archaeal GtrA-like protein	I	0.552551	0.599924	0.289876	0.277661	0.239908	0.616499	0.339409	0.335426	0.907689	1.10002	0.63989	0.579034	0.423099	0.331829	0.821758	1.3408	1.25861	1.76756	0.0327578	0.0814319	4.58e-07	0.423099	0.331829	0.821758
SACI_RS02200	Saci_0454	Q4JBG4	Saci_0454	Aminotransferase	E	0.599857	-0.166064	0.542377	-0.265931	-1.10849	0.229703	0.353171	-0.0850177	0.0347279	5.51e-05	0.850914	0.519121	0.197691	-0.19913	0.319785	1.14686	0.871076	1.24814	0.580365	0.644103	0.296662	0.197691	-0.19913	0.319785
SACI_RS02205	Saci_0455	Q4JBG3	Saci_0455	Conserved HTH domain protein	K	-3.43234	-0.680637	-1.48316	-3.75136	-1.60153	-0.699908	-0.909863	-1.17813	-3.90126	-0.999945	-0.704302	nan	-2.01557	-1.16775	-2.1111	0.247317	0.445114	0.231471	2.29e-05	0.00745443	3.29e-06	-2.01557	-1.16775	-2.1111
SACI_RS02210	Saci_0456	P00219	zfx	Zinc-containing ferredoxin	C	0.0270899	1.09697	-0.181989	0.485681	0.513945	0.765756	0.069378	0.751484	-0.316293	0.289562	0.353414	-0.158951	0.391645	0.483924	0.0504941	1.31189	1.39854	1.03562	0.199549	0.118239	0.869495	0.391645	0.483924	0.0504941	636.7	722.7	263.6	589	707.7	613.5	603.4	502.7	478.9	573.4	416.7	447.5	339.8	549.8	442.1	543.5	-0.0970093	-0.263943	-0.0822732	0.935
SACI_RS02215	Saci_0457			trna46-HisGTG	J	Inf	nan	-0.313233	nan	nan	1.39963	-0.646829	-0.178127	Inf	1.73702	-0.926694	-0.158951			0.748653			1.68022			0.364963			0.748653
SACI_RS02220	Saci_0458	Q4JBG1	coaBC	Coenzyme A biosynthesis bifunctional protein CoaBC	H	-1.03241	-0.326529	-0.457623	-0.388788	-0.0210295	-0.732822	-1.13226	-0.52605	-0.179397	0.0126552	-1.27462	-0.796381	-0.511349	-0.613528	-0.479358	0.701566	0.653597	0.717297	0.0863914	0.072227	0.0986041	-0.511349	-0.613528	-0.479358	1922.7	1839.3	803.1	1598.7	2007.2	1661.2	1630.1	1531.5	1634.1	1561	1629.6	1431	1268.2	1515.8	1545.4	1444.3	-0.0624042	-0.00982715	0.0163798	0.958
SACI_RS02225	Saci_0459	Q4JBG0	Saci_0459	N-alpha-acetyltransferase	R	-1.68691	-0.651491	0.324197	-1.01439	-1.21868	-0.822764	-0.0618665	-0.540697	-0.418863	-0.369894	-0.189728	-0.743914	-0.778666	-0.75407	-0.44304	0.582905	0.592928	0.735583	0.0361722	0.0593816	0.184299	-0.778666	-0.75407	-0.44304	1607.6	1677.2	852.7	1385.3	1680.8	1441.9	1424.8	1316	1419.7	1343	1315.5	1186.3	1194.8	1258.6	1236.7	1074.1	-0.081381	-0.0603302	-0.123273	0.945
SACI_RS02230	Saci_0460	Q4JBF9	Saci_0460	Uncharacterized protein	S	-0.0588834	-0.594908	-1.69656	-0.123327	0.338967	0.0776999	-0.445195	0.169796	1.07046	0.0995908	-0.140098	0.320217	-0.606934	-0.0312197	0.3738	0.656591	0.978593	1.29576	0.0344894	0.913404	0.0844971	-0.606934	-0.0312197	0.3738
SACI_RS02235	Saci_0461	Q4JBF8	Saci_0461	Conserved Archaeal protein	H	0.92411	1.22388	0.00622644	0.446582	0.520864	1.1855	0.277222	0.821873	1.65045	1.37089	0.58232	1.52177	0.634081	0.643052	1.29475	1.55195	1.56163	2.45334	0.00789147	0.00428163	5.28e-12	0.634081	0.643052	1.29475
SACI_RS02240	Saci_0462	Q4JBF7	Saci_0462	Conserved Archaeal protein	R	0.330159	-0.358709	-0.16123	-1.90336	0.254078	-0.185334	-0.646829	0.3073	0.539317	-2.26298	0.188783	-1.15895	-0.418875	-0.0895598	-0.348949	0.748008	0.939809	0.785156	0.388884	0.875197	0.426911	-0.418875	-0.0895598	-0.348949
SACI_RS02245	Saci_0463	Q4JBF6	Saci_0463	Conserved Archaeal protein	R	-0.506342	0.0454398	-1.48316	-0.265931	-0.560056	-0.433262	-1.11631	0.615422	-1.1679	-1.18898	-1.28926	-0.480879	-0.517373	-0.448878	-1.02467	0.698643	0.732612	0.491523	0.119581	0.212894	0.000743733	-0.517373	-0.448878	-1.02467	22.9	32.5	19.1	26.1	32.3	22.3	30.5	30.4	28.3	25.6	22	26.7	30.8	24	25.9	23.4	0.0950823	0.106319	0.124186	1.068
SACI_RS02250	Saci_0464	Q4JBF5	Saci_0464	Uncharacterized protein	S	Inf	-1.16606	-1.8982	0.418567	nan	-1.18533	-3.64683	1.40684	Inf	-1.26298	-1.92669	0.841049	-0.80309	-1.28018	-0.824552	0.57312	0.411744	0.564657	0.263793	0.122682	0.217092	-0.80309	-1.28018	-0.824552	290.2	336.2	94.2	307.4	357.4	290.3	336.2	347.4	264.3	288.7	326	316.8	140.8	352	389.1	297.8	0.101086	0.119662	0.411158	1.073
SACI_RS02255	Saci_0465	Q4JBF4	Saci_0465	Uncharacterized protein	S	0.400548	Inf	Inf	1.41857	-0.353605	Inf	Inf	nan	-0.0683656	Inf	Inf	nan	0.87768	0.852381	0.563579	1.83742	1.80548	1.47793	0.328831	0.38343	0.518518	0.87768	0.852381	0.563579
SACI_RS02260	Saci_0467	Q4JBF3	Saci_0467	Conserved Archaeal protein (toxin)	V	-0.184414	Inf	Inf	0.833605	1.6464	Inf	Inf	nan	0.346672	Inf	Inf	nan													32.4	40.2	22.6	30.8	41.2	29.4	31.3	28	38.3	37.2	37.8	27.1	27.3	30.1	32.1	28.2	-0.0865307	0.202067	0.0772704	0.942
SACI_RS02265	Saci_0468	Q4JBF2	Saci_0468	Putative antitoxin Saci_0467	V	0.815586	-0.166064	nan	0.833605	nan	-0.185334	nan	nan	-0.653328	0.737021	Inf	-1.15895
SACI_RS02270	Saci_0470			trna1-GluTTC	J	-1.76938	-0.973419	-2.48316	-2.59266	-3.10849	-0.329724	-3.34727	-1.14496	-1.23829	-0.954857	-1.89017	-1.67833	-1.99423	-1.84658	-1.45169	0.251002	0.27805	0.365594	1.4e-12	5.82e-07	1.41e-09	-1.99423	-1.84658	-1.45169
SACI_RS02275	Saci_0472	Q4JBF1	Saci_0472	Uncharacterized protein	L	-0.958138	-1.11544	-0.412769	-1.30935	-0.579025	-0.863406	-0.881294	-0.999157	-1.33685	-1.82241	-0.926694	-1.02889	-0.983874	-0.865835	-1.27834	0.50562	0.548729	0.412269	1.38e-05	0.000252703	4.43e-09	-0.983874	-0.865835	-1.27834	2804.4	3092.9	920.6	2639.3	3318.6	2739.9	2733.9	2727	2350.3	2590.5	2797	2545.7	1545.1	2658.4	3032.2	2453.4	0.0214708	0.034011	0.192932	1.015
SACI_RS02280	Saci_0473	Q4JBF0	Saci_0473	Uncharacterized protein	S	-1.19666	-0.852906	-1.60138	-0.756875	-1.05269	-1.04982	-1.14994	-1.21155	-2.13632	-1.89798	-2.37882	-1.71664	-1.10111	-1.16023	-2.01289	0.466158	0.44744	0.247777	1.6e-08	2.97e-12	2.2e-40	-1.10111	-1.16023	-2.01289	452.8	531.8	160.2	468.3	570.7	463.7	474.5	517.4	379	433	439.4	437.5	220.3	371.6	397.1	424.4	0.0698362	-0.0169422	-0.0195381	1.05
SACI_RS02285	Saci_0474	Q4JBE9	Saci_0474	Conserved Archaeal protein	E	-3.14135	-1.59056	-3.16668	-3.25832	-2.52353	-2.39833	-2.56739	-2.81754	-2.44979	-1.98121	-2.44516	-3.10648	-2.74519	-2.60179	-2.46215	0.149147	0.164734	0.181475	5.81e-27	6.13e-38	3.71e-42	-2.74519	-2.60179	-2.46215
SACI_RS02290	Saci_0475	Q4JBE8	Saci_0475	VirArc_Nuclease domain-containing protein	V	-1.03241	0.570901	1.90916	-0.751358	-1.52353	-1.7703	1.93813	nan	nan	-1.84794	0.073306	0.841049	-0.0706084	-0.785363	-1.19721	0.952236	0.580206	0.436116	0.925993	0.30159	0.0834927	-0.0706084	-0.785363	-1.19721
SACI_RS02295				hypothetical protein	S	nan	-1.16606	nan	nan	0.0614327	-1.18533	0.353171	nan	-0.653328	nan	-0.926694	Inf
SACI_RS02300	Saci_0476	Q4JBE7	Saci_0476	Conserved protein	S
SACI_RS02305	Saci_0477	Q4JBE6	Saci_0477	Conserved conjugative plasmid protein	S	-0.184414	0.833936	nan	Inf	-1.52353	-0.185334	-0.646829	nan	-1.23829	0.737021	-1.92669	Inf
SACI_RS02310	Saci_0478	Q4JBE5	Saci_0478	Conserved conjugative plasmid protein	S
SACI_RS02315	Saci_0479	Q4JBE4	Saci_0479	Uncharacterized protein	S	-0.847379	-0.132897	-1.6806	-1.07713	-0.413905	-0.856712	-1.48813	-0.825825	-1.44182	-0.934357	-1.96064	-2.0131	-0.905543	-0.913413	-1.52565	0.533832	0.530928	0.347323	0.000256007	0.000104229	2.21e-12	-0.905543	-0.913413	-1.52565	198	246.9	101.8	218.8	286.2	233.3	246.1	233.2	185.2	190.7	224	221.8	132.3	212.7	343.4	221.8	0.181656	0.0737158	0.462943	1.134
SACI_RS02320	Saci_0480	Q4JBE3	Saci_0480	Uncharacterized protein	S
SACI_RS02325	Saci_0481	Q4JBE2	Saci_0481	Conserved conjugative plasmid protein	S	Inf	-1.16606	-2.48316	Inf	Inf	-1.18533	-0.646829	nan	Inf	-0.262979	-2.51166	Inf
SACI_RS02330	Saci_0482	Q4JBE1	Saci_0482	Conserved conjugative plasmid protein	K	2.15152	2.22388	1.3573	1.4558	2.30379	3.01197	1.96198	1.9568	3.27683	3.60014	2.83619	2.95979	1.77604	2.2421	3.16677	3.42486	4.73084	8.98037	1.94e-18	2.14e-33	1.54e-80	1.77604	2.2421	3.16677	202.5	207.8	105.8	174.6	191.2	189.5	172.3	158.4	183.4	162.5	166.3	150.4	122.9	161	163.2	160.9	-0.126283	-0.0544415	-0.00246868	0.916
SACI_RS02335	Saci_0483	Q4JBE0	Saci_0483	Conserved conjugative plasmid protein	S	2.56154	2.48303	2.27173	2.21827	2.65638	2.65901	2.11291	2.35239	3.32776	3.01906	2.93129	2.90474	2.36624	2.38898	3.05462	5.15596	5.23788	8.3087	4.71e-32	1.85e-34	9.52e-68	2.36624	2.38898	3.05462	166	139.7	69.6	115	143.8	109	113.5	105.3	140.8	126.1	110.4	99.8	134.2	112.5	98.3	95.8	-0.238989	-0.0495905	-0.180655	0.847
SACI_RS02340	Saci_0484	Q4JBD9	Saci_0484	Conserved conjugative plasmid protein	S	3.50148	3.21726	2.30418	2.51718	2.9071	3.56568	1.95694	2.11232	3.04872	3.14025	1.77112	2.12938	2.85929	2.56427	2.51228	7.25659	5.91454	5.70519	9.79e-34	3.64e-29	4.68e-38	2.85929	2.56427	2.51228	nan	nan	nan	nan	nan	nan	nan	nan	nan	nan	nan	nan	nan	nan	nan	nan
SACI_RS02345	Saci_0486	Q4JBD7	Saci_0486	Uncharacterized protein	S	-0.769377	-0.166064	-2.48316	0.248642	0.0614327	2.39963	-1.23179	nan	0.931634	1.73702	0.073306	-0.743914	-0.632609	-0.0323075	0.489068	0.645009	0.977855	1.40354	0.453297	0.97041	0.440099	-0.632609	-0.0323075	0.489068
SACI_RS02350	Saci_0487	Q4JBD6	Saci_0487	Transposase	X	0.0775317	-0.00933881	-1.01367	-0.281872	0.00145059	0.298966	-0.802948	-0.25613	0.293479	0.445323	-0.189728	0.280699	-0.312108	-0.238613	0.22104	0.805464	0.84756	1.16557	0.174713	0.240057	0.181995	-0.312108	-0.238613	0.22104
SACI_RS02355	Saci_0488	Q4JBD5	Saci_0488	Conserved conjugative plasmid protein	S	2.55255	2.53438	3.1462	2.878	2.38336	3.56955	2.99703	2.62923	2.22114	3.78141	2.82819	1.84105	2.74402	2.76354	2.6238	6.69937	6.79062	6.16373	3.92e-12	6.01e-11	5.28e-11	2.74402	2.76354	2.6238
SACI_RS02360	Saci_0489	Q4JBD4	Saci_0489	Conserved conjugative plasmid protein	S	Inf	1.4189	1.42373	Inf	Inf	0.814666	-0.646829	Inf	Inf	1.73702	0.658269	Inf	2.26882		2.76275	4.81928		6.7869	0.0147115		0.000756602	2.26882		2.76275	256.2	285.7	171.2	251.2	316.7	250.6	247.9	252.1	240.1	233.5	226.2	216.5	257.1	222.3	228.7	214.2	0.0141918	-0.0253377	0.0114046	1.01
SACI_RS02370	Saci_0491	Q4JBD2	Saci_0491	Uncharacterized protein	S	1.28125	0.985939	0.997107	0.777021	0.713509	1.00229	0.0668668	0.369361	1.52421	1.88902	0.733231	1.11789	0.995755	0.480081	1.31763	1.99412	1.39482	2.49257	9.25e-06	0.0814319	2.48e-10	0.995755	0.480081	1.31763
SACI_RS02375	Saci_0492	Q4JBD1	Saci_0492	Uncharacterized protein	S	-0.336417	-0.335989	0.423732	0.181528	-0.45314	-0.0333314	0.768209	-0.637559	0.346672	-0.847942	1.07331	-0.448458	-0.0047474	-0.0776856	0.148067	0.996715	0.947577	1.10808	0.990202	0.883668	0.708285	-0.0047474	-0.0776856	0.148067
SACI_RS02380	Saci_0493	Q4JBD0	Saci_0493	Uncharacterized protein	S	2.81559	1.4189	0.101804	-1.65182	2.06143	0.399628	-1.23179	-2.98548	3.04711	1.73702	-0.189728	-1.96631	0.203627	-0.700512	0.261272	1.15159	0.615354	1.19854	0.785063	0.352576	0.656007	0.203627	-0.700512	0.261272
SACI_RS02385	Saci_0494	Q4JBC9	Saci_0494	Uncharacterized protein	S	-0.432342	-0.358709	-1.27016	-1.03313	0.0614327	-0.863406	-0.713943	-0.225433	-0.813793	-0.526014	-0.685686	-0.528185	-0.778746	-0.485361	-0.60821	0.582873	0.714318	0.65601	0.00553292	0.122628	0.0188472	-0.778746	-0.485361	-0.60821	nan	nan	nan	nan	nan	nan	nan	nan	nan	nan	nan	nan	nan	nan	nan	nan
SACI_RS02390	Saci_0495	Q4JBC8	Saci_0495	Uncharacterized protein	S	-1.7158	-1.56295	-2.30731	-2.13441	-2.01052	-1.35983	-1.77723	-2.17167	-1.18471	-1.45824	-1.98114	-1.56753	-1.93627	-1.84752	-1.51933	0.261291	0.277869	0.348849	1.64e-24	4.32e-25	4.09e-23	-1.93627	-1.84752	-1.51933	209.3	202.7	83.5	180.8	229.2	202.1	199	176.4	186.8	165.7	196.5	172.3	124.5	163.3	164.4	161	0.0323828	0.047718	-0.0125394	1.023
SACI_RS02395	Saci_0496	Q4JBC7	Saci_0496	Uncharacterized protein	S	-1.35434	-0.844136	-1.12059	-0.651822	-2.10849	-1.60037	-1.45418	1.47395	-1.23829	-2.26298	-1.73405	-0.644378	-0.984548	-0.66477	-1.34083	0.505384	0.630789	0.394793	0.0339825	0.267883	0.00405639	-0.984548	-0.66477	-1.34083
SACI_RS02400	Saci_0497	Q4JBC6	Saci_0497	Uncharacterized protein	S	2.13751	-0.166064	0.101804	1.41857	2.86879	1.39963	0.353171	2.1438	1.34667	0.737021	1.07331	0.426011	0.999804	1.72569	0.815961	1.99973	3.30738	1.76047	0.199132	0.0143042	0.276965	0.999804	1.72569	0.815961
SACI_RS02405	Saci_0498	Q4JBC5	Saci_0498	Conserved conjugative plasmid protein	S	-1.92138	0.708405	1.1018	0.59914	-0.0905704	0.814666	0.675099	-0.915093	0.112207	0.321983	0.658269	-0.0214476	0.179249	0.0513505	0.183591	1.13229	1.03623	1.13571	0.744488	0.927781	0.667948	0.179249	0.0513505	0.183591
SACI_RS02410	Saci_0500	Q4JBC3	Saci_0500	Conserved conjugative plasmid protein	S	-0.354339	-0.680637	Inf	2.15553	0.47647	-0.185334	Inf	1.23691	-0.238291	0.115532	Inf	1.25609	0.737167	0.468104	0.345829	1.6669	1.38329	1.27088	0.217842	0.394485	0.456703	0.737167	0.468104	0.345829
SACI_RS02415	Saci_0501	Q4JBC2	Saci_0501	Conserved conjugative plasmid protein	S	0.815586	-0.625496	0.516842	0.833605	0.0614327	-1.0598	0.353171	0.014518	1.34667	-1.72241	-0.189728	0.203619	0.290803	-0.365964	-0.100572	1.22332	0.77595	0.932663	0.573478	0.55026	0.847902	0.290803	-0.365964	-0.100572
SACI_RS02420	Saci_0503	Q4JBC0	Saci_0503	N-terminal of inactivated transposase (ISC1476-like)	X	nan	-1.16606	-0.898196	Inf	0.0614327	-1.18533	nan	nan	nan	nan	0.073306	nan
SACI_RS02425	Saci_0504	Q4JBB9	Saci_0504	C-terminal of inactivated transposase (ISC1476-like)	X	1.73986	2.14621	1.35142	2.01418	1.1098	2.26533	0.969842	1.57795	1.76988	2.25639	1.05719	1.8168	1.79328	1.41694	1.72738	3.46603	2.67018	3.31125	9.93e-20	6.8e-13	7.35e-24	1.79328	1.41694	1.72738
SACI_RS02435	Saci_0505	Q4JBB8	Saci_0505	Conserved conjugative plasmid protein	S	0.400548	1.15586	-1.8982	2.15553	0.383361	-0.185334	0.353171	0.821873	-0.3314	0.321983	0.880661	2.42601	0.635352	0.25221	0.678351	1.55332	1.19103	1.60031	0.378828	0.77974	0.291241	0.635352	0.25221	0.678351
SACI_RS02440	Saci_0506	Q4JBB7	Saci_0506	Conserved conjugative plasmid protein	S	0.815586	0.248973	-2.48316	-2.75136	0.47647	0.814666	-1.23179	-0.178127	0.0836375	-0.847942	-0.189728	-1.15895	-0.611797	0.0237098	-0.475707	0.654381	1.01657	0.719114	0.393213	0.972408	0.439308	-0.611797	0.0237098	-0.475707
SACI_RS02455	Saci_0510	Q4JBB3	Saci_0510	Conserved conjugative plasmid protein	S	1.78521	1.68193	1.15243	0.744337	1.28383	1.85029	0.938134	0.178017	2.20465	2.36929	1.7578	1.42601	1.26647	0.98498	1.88811	2.40573	1.97929	3.7015	9.26e-07	0.000770847	1.82e-17	1.26647	0.98498	1.88811	212.1	219.3	126.4	191.2	244.4	181.4	203.5	187.1	202.9	178.9	199	174.4	196.9	184.8	201.5	162.4	-0.0252667	0.0429707	0.0778208	0.983
SACI_RS02465	Saci_0512	Q4JBB1	Saci_0512	Conserved conjugative plasmid protein	S	-0.321918	1.83394	1.97627	0.766491	0.409356	1.30009	0.768209	0.532366	-0.653328	1.22245	1.39523	-0.0334203	0.941322	0.634256	0.339407	1.92029	1.55214	1.26524	0.0146134	0.1448	0.399948	0.941322	0.634256	0.339407	189.7	213	45.6	163.7	271.5	203.3	210.5	203.9	184.5	175.1	218.7	185.9	145.7	219	279.6	191.5	0.239349	0.200386	0.538637	1.18
SACI_RS02470	Saci_0513	Q4JBB0	Saci_0513	Conserved conjugative plasmid membrane protein	S	1.54434	2.07639	1.16821	1.6102	1.21091	1.97091	1.15354	1.25054	2.45364	2.65206	1.8269	2.41481	1.5894	1.34262	2.35125	3.00925	2.53611	5.10267	1.1e-13	6.46e-12	2.83e-38	1.5894	1.34262	2.35125
SACI_RS02475	Saci_0514				S	1.90305	0.740826	2.42373	-0.27331	1.86879	0.902128	2.74549	0.184443	1.73899	0.43746	1.88066	-0.158951	0.91264	1.12343	0.726635	1.88249	2.17864	1.65477	0.028372	0.00598878	0.0572088	0.91264	1.12343	0.726635
SACI_RS02480	Saci_0517	Q4JBA8	Saci_0517	Conserved conjugative plasmid protein	S	-0.599452	1.4189	-0.898196	0.418567	-0.938567	-0.185334	-0.646829	1.82187	-1.06837	-0.262979	-1.92669	0.426011	-0.0258935	0.0727355	-0.622579	0.982212	1.05171	0.649509	0.977479	0.938693	0.430086	-0.0258935	0.0727355	-0.622579
SACI_RS02495	Saci_0520	Q4JBA7	Saci_0520	Conserved Archaeal protein	K	1.81559	0.0969701	-0.898196	0.833605	1.6464	0.662662	0.675099	0.821873	0.931634	0.415093	1.07331	-0.895917	0.637059	0.817423	0.353316	1.55516	1.76226	1.27749	0.272351	0.16615	0.536898	0.637059	0.817423	0.353316	57.8	66.7	32.9	57.4	66.3	51.1	58.1	48.3	53.2	57.2	57.9	53.9	55.3	60.1	53.1	48.6	-0.117049	0.0563292	0.0923751	0.922
SACI_RS02500	Saci_0521			trna45-MetCAT	J
SACI_RS02505	Saci_0522			trna3-AspGTC	J
SACI_RS02510	Saci_0523	Q4JBA6	Saci_0523	Conserved protein	K	-0.769377	Inf	0.686767	0.0559972	0.0614327	Inf	-0.646829	-0.76309	-0.653328	Inf	0.073306	-1.74391	0.203631	0.399513	-0.368235	1.15159	1.31906	0.77473	0.806199	0.643446	0.627122	0.203631	0.399513	-0.368235
SACI_RS02515	Saci_0524	Q4JBA5	Saci_0524	Hypothetical membrane protein	S	2.68685	3.01929	2.70808	2.31473	2.7428	2.86047	2.81728	2.52231	3.38358	3.74861	3.24323	2.9143	2.65462	2.66742	3.31363	6.29681	6.35293	9.94267	2.83e-42	1.4e-48	8.76e-84	2.65462	2.66742	3.31363
SACI_RS02520	Saci_0525	Q4JBA4	Saci_0525	Conserved Archaeal membrane protein	C	-0.483975	-0.0285608	1.6043	0.911607	0.0614327	0.0776999	1.76821	0.821873	-0.0683656	0.938655	1.07331	0.130555	0.354793	0.460478	0.421388	1.2788	1.376	1.33922	0.393335	0.276123	0.2338	0.354793	0.460478	0.421388
SACI_RS02525	Saci_0526	Q4JBA3	Saci_0526	YcaO domain-containing protein	J	1.72248	1.08186	0.464374	1.24864	1.06143	0.136594	0.633279	0.558838	0.806104	-0.941051	-0.734049	0.578014	1.07568	0.507353	-0.0408067	2.10772	1.42144	0.972111	0.00367024	0.290504	0.93567	1.07568	0.507353	-0.0408067
SACI_RS02530	Saci_0527	Q4JBA2	Saci_0527	Uncharacterized protein	S	1.40055	1.83394	-0.898196	-1.1664	1.6464	1.81467	1.35317	-0.178127	1.34667	1.32198	0.658269	-1.15895	0.254772	0.884221	0.322773	1.19315	1.84577	1.25073	0.790057	0.282315	0.685102	0.254772	0.884221	0.322773
SACI_RS02535	Saci_0529	Q4JBA0	Saci_0529	Uncharacterized protein	S	-0.50115	-0.24808	-1.21123	-0.904248	-0.381619	-0.371486	-1.1212	-0.867959	-0.706309	-0.667928	-1.01242	-0.937319	-0.721586	-0.732338	-0.815173	0.60643	0.601928	0.56834	0.000888392	0.000203945	7.45e-07	-0.721586	-0.732338	-0.815173
SACI_RS02540	Saci_0530	Q4JB99	Saci_0530	Uncharacterized protein	S	1.92094	1.26392	0.66474	1.48437	1.66089	1.41292	0.448328	1.32776	1.44183	1.23952	0.121669	0.965377	1.32325	1.15388	0.956902	2.5023	2.22512	1.94114	4.58e-10	7.46e-09	3.4e-07	1.32325	1.15388	0.956902
SACI_RS02545	Saci_0531	Q4JB98	znuC	High-affinity zinc uptake system ATP-binding protein	P	-0.406807	-1.2656	-0.675803	-1.68097	0.254078	-0.507263	1.29177	-0.500055	0.239757	-0.710438	-0.511656	-1.67352	-1.10764	0.0420144	-0.700084	0.464053	1.02955	0.615536	0.00443979	0.928262	0.0571478	-1.10764	0.0420144	-0.700084
SACI_RS02550	Saci_0532	Q4JB97	Saci_0532	Uncharacterized protein	S	0.158473	0.686378	0.101804	-0.434884	-0.126194	0.25945	-0.314254	-0.205608	0.198573	0.121685	-0.22215	-0.601469	0.122123	-0.134943	-0.101061	1.08833	0.910706	0.932347	0.654764	0.625589	0.657226	0.122123	-0.134943	-0.101061
SACI_RS02555	Saci_0533	Q4JB96	Saci_0533	Uncharacterized protein	S	0.313085	-0.931599	0.0528945	0.718128	0.295898	-0.185334	-0.383795	-0.293604	0.346672	-1.02851	-0.66366	-0.537463	0.0861146	-0.159006	-0.351879	1.06151	0.895642	0.783563	0.827375	0.690471	0.275717	0.0861146	-0.159006	-0.351879
SACI_RS02560	Saci_0535	Q4JB94	Saci_0535	Uncharacterized protein	R	1.03798	0.248973	1.90916	0.833605	0.0614327	-0.770297	0.938134	-0.178127	1.08364	-1.84794	1.39523	1.6484	0.904349	-0.0858149	0.824103	1.8717	0.942252	1.77043	0.160497	0.926276	0.187775	0.904349	-0.0858149	0.824103
SACI_RS02565	Saci_0537			trna44-GlyGCC	J	nan	-1.75103	-2.48316	-2.48832	-3.10849	nan	nan	nan	nan	nan	nan	nan	-2.61906	-4.40296	-6.23752	0.162774	0.047269	0.0132531	6.6e-06	1.11e-07	6.62e-12	-2.61906	-4.40296	-6.23752
SACI_RS02570	Saci_0538	Q4JB93	Saci_0538	Uncharacterized protein	S	-0.714929	-1.44617	-1.41277	-1.3184	-1.05404	-2.68783	-2.38379	-0.6927	-1.03184	-1.18052	-0.78919	-1.15895	-1.20842	-1.6013	-1.02535	0.432743	0.329579	0.491292	0.000459308	0.000134753	0.00186505	-1.20842	-1.6013	-1.02535
SACI_RS02575	Saci_0539	Q4JB92	Saci_0539	Putative methylthioribose-1-phosphate isomerase	E	-0.669841	-0.388457	-1.31323	-0.903361	0.128547	0.399628	-0.739938	0.0849073	-1.72372	-0.900409	-2.11934	-0.995452	-0.823365	-0.0614941	-1.37205	0.565122	0.958271	0.386342	0.0066637	0.877292	1.14e-05	-0.823365	-0.0614941	-1.37205	3355.6	3457.9	1260.1	2951.5	3585.8	2991.2	2781.8	2719.6	2794.3	2705.1	2758.5	2530.1	1587.3	2135.4	2078	1921.2	-0.107367	-0.0888843	-0.405436	0.928
SACI_RS02580	Saci_0540			trna4-GlnCTG	J
SACI_RS02585	Saci_0542	Q4JB91	Saci_0542	Conserved Archaeal DHH-related protein	J	0.815586	-0.166064	0.271729	-0.0553639	0.987432	-1.01541	0.675099	-0.362552	1.02474	0.260583	1.16077	-0.480879	0.164425	0.020005	0.424931	1.12072	1.01396	1.34251	0.641839	0.963842	0.1577	0.164425	0.020005	0.424931	269.8	287.7	79	249.4	332.9	261.9	252.9	246.2	218.8	240.6	279.7	231.6	163.5	247.3	267.2	212.2	0.0219834	0.0280779	0.108196	1.015
SACI_RS02590	Saci_0543	Q4JB90	Saci_0543	Isochorismatase	Q	1.81559	2.15586	2.27173	1.056	1.16097	2.0777	1.6751	1.1438	1.58371	2.32198	2.24323	1.01097	1.67908	1.38797	1.66131	3.20224	2.61711	3.16304	2.59e-07	0.000203846	1.81e-07	1.67908	1.38797	1.66131	2275	2503	1032.2	2063.7	2690.5	2181.7	2196.8	2018.8	2018.7	1968.9	2112.3	1893.9	1645.6	2051.3	2244.7	1943.2	-0.00303221	-0.00706255	0.132212	0.998
SACI_RS02595	Saci_0544	Q4JB89	nfi	Endonuclease V	L	1.66358	0.0563281	0.802244	1.15553	0.739505	0.814666	0.675099	0.558838	1.97894	0.852498	0.395234	1.06344	0.982625	0.64172	1.18758	1.97606	1.56019	2.2777	0.0190568	0.194892	0.00188699	0.982625	0.64172	1.18758
SACI_RS02600	Saci_0545	Q4JB88	Saci_0545	Phosphatase	T	1.40055	0.641291	Inf	1.41857	0.47647	0.136594	Inf	0.821873	0.0836375	-0.678017	Inf	1.16298	1.42462	0.656007	0.654316	2.68444	1.57572	1.57387	0.0131333	0.395026	0.316431	1.42462	0.656007	0.654316
SACI_RS02605	Saci_0546	Q4JB87	Saci_0546	Conserved protein	T	-0.317681	-0.751027	-0.801981	-0.215305	-0.0718338	0.136594	-0.219408	0.00244513	-0.492863	-0.973473	-1.08424	-0.0658417	-0.523375	-0.0846924	-0.616201	0.695742	0.942986	0.652387	0.0369819	0.781148	0.00827019	-0.523375	-0.0846924	-0.616201	nan	nan	nan	nan	nan	nan	nan	nan	nan	nan	nan	nan	nan	nan	nan	nan
SACI_RS02610	Saci_0547	Q4JB86	Saci_0547	Nicotinate-nucleotide pyrophosphorylase [carboxylating]	H	-1.26036	-1.42345	-1.70265	-1.85229	-1.73212	-1.39833	-1.98632	-1.74372	-0.653328	-0.996805	-0.950153	-0.876551	-1.55658	-1.75146	-0.846587	0.339956	0.297002	0.556099	3.6e-17	2.64e-22	2.07e-08	-1.55658	-1.75146	-0.846587	430.6	448.4	255.1	412.7	528.3	423.7	429.1	418.9	441.5	369.4	417.9	381.5	348.8	424.1	447.8	353.7	0.0640008	0.0803092	0.181152	1.045
SACI_RS02615	Saci_0548	Q8X239	guaAA	GMP synthase [glutamine-hydrolyzing] subunit A	F	1.03798	0.570901	-0.576268	-1.62583	1.6464	0.399628	-0.646829	-1.0526	0.0836375	-1.26298	-1.34173	-1.61838	-0.174927	0.0765981	-1.05534	0.885813	1.05453	0.481185	0.776806	0.903322	0.0451923	-0.174927	0.0765981	-1.05534	500.3	550.6	202.1	433.9	483.5	379.1	383.8	377.7	340.7	346.9	354.5	316.3	200.3	252.7	268.3	230.2	-0.280634	-0.357753	-0.7157	0.823
SACI_RS02620	Saci_0549	Q4JB84	nadB	L-aspartate oxidase	H	-0.473921	1.83394	0.818011	0.766491	-0.590644	1.2741	0.353171	0.362441	0.410802	1.54438	0.172842	-0.0334203	0.67861	0.245888	0.456868	1.6006	1.18582	1.37256	0.0764382	0.616582	0.213958	0.67861	0.245888	0.456868
SACI_RS02625	Saci_0550	Q4JB83	Saci_0550	NUDIX domain protein	L	1.91138	2.22181	0.937384	1.49732	2.17288	3.05276	1.86198	2.12945	2.6044	3.44638	2.0501	2.64329	1.63182	2.24636	2.69352	3.09904	4.74485	6.46888	5.82e-13	1.94e-27	4.01e-44	1.63182	2.24636	2.69352
SACI_RS02630	Saci_0552	Q4JB82	tip49	DNA helicase	K	0.00321275	0.887375	0.464374	0.72669	0.736998	1.17421	0.768209	1.09252	0.754176	1.43537	0.611726	1.26465	0.515473	0.888979	1.04211	1.42946	1.85187	2.05923	0.0153557	1.27e-06	3.65e-10	0.515473	0.888979	1.04211	4334.9	4130.7	1590.3	3538.4	4906.2	3642.1	3780	3483.2	3993.5	3537.4	4034	3418.5	3293.6	4105.5	4392.4	3779.1	-0.0192867	0.0864277	0.298342	0.987
SACI_RS02635	Saci_0553	Q4JB81	Saci_0553	Carbohydrate kinase	G	0.400548	0.512008	2.1018	0.622101	0.90943	0.952169	1.76821	0.947404	0.112207	0.415093	1.18878	0.381617	0.775975	0.986145	0.432885	1.71235	1.98088	1.34993	0.0289913	0.00681442	0.23456	0.775975	0.986145	0.432885	419.9	295.5	199.1	260.1	269	235.7	253.5	222.8	414	251.7	208.4	184.4	464.2	209.5	166.7	189.9	-0.373854	-0.159765	-0.497642	0.772
SACI_RS02640	Saci_0554	Q4JB80	dbh	DNA polymerase IV	L	2.34396	1.09697	1.80224	1.7405	1.40539	1.55163	1.58583	0.991798	1.16979	0.53057	0.558733	0.162977	1.75653	1.33496	0.643299	3.37885	2.52268	1.5619	3.04e-12	9.46e-07	0.0230219	1.75653	1.33496	0.643299
SACI_RS02645	Saci_0555	Q4JB79	Saci_0555	Hypothetical conserved protein	S	0.322546	1.48601	1.06116	0.911607	0.135433	2.32924	1.3927	0.651948	1.68371	2.35593	1.18878	0.800407	0.862346	1.01314	1.49085	1.81799	2.01831	2.81054	0.00251432	0.00164168	1.75e-09	0.862346	1.01314	1.49085	105	95.2	72.6	85.7	107	95.7	91.2	77.4	104.7	96.7	75.6	75.1	103	76.3	82.2	79.4	-0.0363384	0.0548104	0.00242843	0.975
SACI_RS02650	Saci_0556	Q4JB78	rtcA	RNA 3'-terminal phosphate cyclase	A	-1.0913	-0.86121	-1.01367	-0.393166	-0.43042	-0.749235	-1.40867	-0.959487	-0.935728	-0.028514	-1.56824	-1.23987	-0.813558	-0.914447	-0.907803	0.568977	0.530547	0.532996	0.000428723	0.000165787	3.46e-05	-0.813558	-0.914447	-0.907803	224.9	219.2	68.1	176.2	237.5	198.8	210.7	192.6	208.2	164.9	194.2	168.4	148.5	196.7	184.1	157.3	0.031759	0.0127764	0.0603863	1.022
SACI_RS02655	Saci_0557	Q4JB77	adh	NAD-dependent alcohol dehydrogenase	G	-0.129966	-0.825027	-0.050199	0.117398	-0.0540445	-0.699908	-0.161402	0.942167	0.0385496	-0.584907	0.625847	0.675039	-0.226072	-0.0473484	0.199656	0.85496	0.967713	1.14842	0.45654	0.898879	0.440441	-0.226072	-0.0473484	0.199656
SACI_RS02660	Saci_0558	Q4JB76	glnA	Glutamine synthetase	E	-1.44745	-0.722458	-2.14612	-0.710716	-0.938567	-1.36976	-1.57283	-1.98548	-1.43094	-1.90684	-1.85269	-2.11831	-1.12732	-1.45928	-1.78026	0.457765	0.363674	0.29113	0.000111899	3.82e-06	4.26e-10	-1.12732	-1.45928	-1.78026	2076.8	2219.5	860.7	1911.8	2417	1946.3	1891.1	1784.8	1854.7	1755.4	1825	1702.9	1294.5	1730	1811.7	1549.1	-0.0429446	-0.0316816	-0.0233611	0.971
SACI_RS02665	Saci_0559	Q4JB75	Saci_0559	Conserved Archaeal protein	J	0.12044	0.319363	0.587231	-0.520032	0.617826	0.71513	-0.161402	-0.116727	0.718641	0.289562	0.921303	0.124842	0.0903187	0.263866	0.511828	1.06461	1.20069	1.42586	0.806199	0.45981	0.0570635	0.0903187	0.263866	0.511828
SACI_RS02670	Saci_0560	Q4JB74	Saci_0560	Conserved Archaeal protein	R	0.604082	-0.227465	0.423732	0.235703	0.959553	-0.0154095	0.137442	-0.285042	0.172643	-0.847942	-0.00915613	0.426011	0.265666	0.196001	0.020573	1.20219	1.14552	1.01436	0.339374	0.545353	0.943202	0.265666	0.196001	0.020573	658.8	727.4	205.1	637.9	819.9	638.7	668.7	652	561.5	619.5	623.5	572.9	341.1	553.1	616.2	521.9	0.0435611	-0.00209845	0.00289723	1.031
SACI_RS02675	Saci_0561			trna43-GlyCCC	J	1.93106	0.641291	-0.746193	-0.166395	2.17691	1.72156	-1.0094	0.558838	0.569064	1.05895	-1.09662	-2.74391	0.298339	0.739436	-0.306256	1.22973	1.66952	0.808738	0.590593	0.147547	0.557911	0.298339	0.739436	-0.306256
SACI_RS02680	Saci_0563			trna42-PheGAA	J	-0.821844	-0.798333	-3.06812	-1.09239	-0.497995	0.0303942	-3.16468	0.033377	-3.13875	-2.40982	-4.09662	-1.40688	-1.4748	-0.90004	-2.87888	0.359782	0.535872	0.135948	0.00019749	0.164717	1.65e-21	-1.4748	-0.90004	-2.87888
SACI_RS02685	Saci_0564	Q4JB73	amzA	Archaemetzincin	O	0.472698	1.03557	0.0821753	0.544098	0.267884	1.19318	0.209807	0.062881	-0.546413	0.502555	-0.278166	-0.192118	0.517903	0.394192	-0.136889	1.43187	1.31421	0.909479	0.0200314	0.0957728	0.540693	0.517903	0.394192	-0.136889	221	233	161.6	195.8	251.2	219.7	211.8	187.4	224.7	201.8	200.1	170.8	196.8	207.2	215.1	192.5	0.00837638	0.0573455	0.185677	1.006
SACI_RS02690	Saci_0565	Q4JB72	Saci_0565	Protein archease	J	0.0786202	-0.318067	0.423732	0.0262499	0.739505	0.662662	1.16053	-0.40052	0.346672	-0.125476	-0.341731	-0.381344	0.0410979	0.620147	-0.0327374	1.0289	1.53703	0.977564	0.934304	0.127087	0.939683	0.0410979	0.620147	-0.0327374	252.8	219.3	323.2	179.4	241.1	212.8	201.5	204.9	249.1	188.9	212.8	178.5	341.3	185.1	222.9	157.2	0.00284337	0.115357	0.0577065	1.002
SACI_RS02695	Saci_0568	Q4JB69	cedA	DNA import protein CedA	L	2.79699	2.52812	2.59243	2.26664	2.90547	2.5044	2.55804	2.36537	4.00261	3.59339	3.27867	3.25252	2.5388	2.53286	3.54641	5.81106	5.78717	11.6836	9.93e-27	2.99e-30	1.6e-64	2.5388	2.53286	3.54641
SACI_RS02700	Saci_0569	Q4JB68	cedA1	DNA import protein CedA1	L	3.35724	2.82698	3.02895	2.83521	3.26963	2.90213	3.05529	2.6763	5.10199	4.55097	4.00404	4.34771	2.99822	2.91606	4.51159	7.99014	7.54784	22.8099	1.05e-45	6.67e-48	2.05e-103	2.99822	2.91606	4.51159
SACI_RS02705	Saci_0570	O05982	cmk	Cytidylate kinase	F	2.79744	2.39581	2.72629	2.32499	2.5417	2.65117	2.70439	2.06208	4.84492	4.53576	4.0617	4.05558	2.54855	2.42661	4.38749	5.85046	5.3763	20.9299	6.99e-40	6.48e-41	8.98e-102	2.54855	2.42661	4.38749
SACI_RS02710	Saci_0571	O05981	rpl34e	50S ribosomal protein L34e	J	1.40055	1.00386	1.27173	1.34818	1.82697	0.62202	1.6011	1.01452	0.194669	-0.262979	-0.119339	0.618656	1.22528	1.17345	0.154495	2.33802	2.2555	1.11303	0.000669795	0.00381975	0.741597	1.22528	1.17345	0.154495	2478.1	2216	1006.2	1877	2422.7	1898.7	2127.6	1929.4	2167.8	1748.8	2106.2	1772.8	1724.2	1808.4	1724.8	1541.1	-0.0557919	0.0140527	-0.10354	0.962
SACI_RS02715				hypothetical protein	S	1.62294	0.833936	1.90916	-0.751358	0.646395	0.62202	1.35317	0.651948	0.849172	0.737021	1.24323	-3.32888	0.853378	0.681659	0.186281	1.80673	1.60398	1.13783	0.0707422	0.178555	0.722416	0.853378	0.681659	0.186281
SACI_RS02720	Saci_0573	P35028	adkA	Adenylate kinase	F	-0.184414	-0.581102	-0.220124	-0.42943	-0.301137	-0.806823	0.731683	-1.76309	-0.238291	-1.58491	-1.24862	-0.628436	-0.401661	-0.582476	-0.862812	0.756986	0.667817	0.54988	0.268991	0.174173	0.0160137	-0.401661	-0.582476	-0.862812	2888.3	3219	1157.2	2621.8	3400.9	2830.2	2691.3	2593.5	2594.6	2567.5	2764.9	2499.6	1903.1	2523.4	2621.9	2364.8	-0.0119609	0.0255123	0.0500693	0.992
SACI_RS02725	Saci_0574	P49978	secY	Protein translocase subunit SecY	U	-0.464522	-0.453346	-0.272591	-0.33632	-0.0564038	-0.448369	-0.161402	-0.138599	0.0317986	-0.625549	-0.355537	-0.220352	-0.386951	-0.267451	-0.273422	0.764744	0.830786	0.827355	0.0691675	0.247395	0.166601	-0.386951	-0.267451	-0.273422	955.8	1084.8	451.2	898.4	1158.1	963	909.6	917.5	888.8	877.4	899.1	819.2	668.4	814.9	969	783.5	0.0145631	0.0142488	0.0665094	1.01
SACI_RS02730	Saci_0575	O05643	rpl15	50S ribosomal protein L15	J	-0.326433	-1.06418	0.802244	-0.675409	-0.768642	-0.635996	0.745488	-0.300118	-1.26101	-1.22821	0.073306	-0.0108525	-0.443405	-0.420511	-0.641821	0.735397	0.74716	0.640904	0.123354	0.163701	0.0133463	-0.443405	-0.420511	-0.641821	2687	2856.9	732.9	2670	3321.4	2618.3	2544.7	2626.4	2291.4	2441	2560.2	2456.4	1236.7	2416.6	2472.3	2128.1	0.0191522	0.011806	0.0336703	1.013
SACI_RS02735	Saci_0576	O05642	rpl30	50S ribosomal protein L30	J	-1.65835	-0.833489	-0.898196	-1.38879	-0.494961	-1.03333	-0.424437	-1.13749	-2.29718	-1.31743	-1.51166	-1.8288	-1.20726	-0.875002	-1.73123	0.433089	0.545253	0.301194	4.24e-05	0.00709629	1.37e-08	-1.20726	-0.875002	-1.73123	3687.6	4077.2	1383.1	3474.5	4588.9	3577	3654.6	3506.9	3169.2	3330.2	3495.9	3236.7	2116.2	3344.2	3697	3136.9	0.0331767	0.00273235	0.120063	1.023
SACI_RS02740	Saci_0577	O05641	rps5	30S ribosomal protein S5	J	-0.769377	-0.46152	-0.772665	-1.48832	-0.321896	-0.547905	-0.521298	0.0849073	-1.85978	-0.625549	-0.578771	-1.15895	-0.848425	-0.368172	-1.06068	0.555391	0.774764	0.479406	0.00253072	0.246941	0.00011749	-0.848425	-0.368172	-1.06068	3762	3927.3	1293.9	3253.5	4268.6	3523.6	3318.3	3189.3	3144	3223.4	3330.4	3025.7	2065.4	3044.8	3246.4	2789.3	-0.0273891	-0.0136972	-0.00401328	0.981
SACI_RS02745	Saci_0578	O05640	rpl18	50S ribosomal protein L18	J	-1.10195	-0.973419	-2.22012	-0.581433	-0.566599	-0.490189	-1.38379	0.522313	-1.93344	-0.954857	-2.24862	-1.57399	-1.14331	-0.507269	-1.57184	0.452721	0.703553	0.336379	0.000669795	0.168868	2.1e-06	-1.14331	-0.507269	-1.57184	3713.2	4315.3	1518.5	3631.9	4530.3	3805.1	3662.9	3540.4	3140.9	3436.3	3691.6	3419.5	2147.3	3315.7	3860.5	3074.8	0.00315714	-0.00165738	0.0752148	1.002
SACI_RS02750	Saci_0579	O05639	rpl19e	50S ribosomal protein L19e	J	-0.691374	-0.210458	-0.79866	-1.42273	-0.0495986	-0.644766	-0.994752	-0.697501	-2.82325	-1.72241	-1.92669	-2.41529	-0.759277	-0.605095	-2.17219	0.590792	0.657428	0.221873	0.00590982	0.03653	6.82e-14	-0.759277	-0.605095	-2.17219	6825.7	6129	3714.4	5085.9	6778.2	5279.1	5253.1	4937.2	5872.1	5152.3	4889.6	4356.3	5199.5	4648.5	4386.4	4093.4	-0.106866	-0.0646234	-0.18671	0.929
SACI_RS02755	Saci_0580	O05638	rpl32e	50S ribosomal protein L32e	J	-1.88485	-1.5811	-2.70555	-1.1664	-0.831652	-1.01541	-1.45418	-0.178127	-2.76881	-2.67802	-3.73405	-2.15895	-1.66953	-0.899019	-2.63897	0.314355	0.536251	0.160543	4.85e-05	0.033538	5.3e-09	-1.66953	-0.899019	-2.63897	7761.4	7651.4	3197.5	6286.7	8171.1	6677.6	6537.3	6018.2	6628.6	6025.3	6207.4	5617.6	5174.2	5734.6	5630.3	4962	-0.0748128	-0.0570855	-0.143539	0.949
SACI_RS02760	Saci_0581	O05637	rpl6	50S ribosomal protein L6	J	-2.32192	-1.75103	-0.898196	-1.3039	-1.398	-1.44837	-2.23179	-1.63756	-3.11276	-2.04059	-2.92669	-1.81103	-1.51901	-1.65025	-2.33807	0.348925	0.318585	0.197774	2.23e-06	3.78e-06	1.42e-11	-1.51901	-1.65025	-2.33807	4613.7	5380.2	1810.9	4410.9	5679.1	4622.1	4362.1	4300.5	3838.1	4037.8	4412.6	4074.7	2507.4	4029.8	4736.9	3683.7	-0.0159545	-0.0475389	0.0503497	0.989
SACI_RS02765	Saci_0582	O05636	rps8	30S ribosomal protein S8	J	0.400548	-0.581102	0.423732	-1.54491	0.646395	-1.9223	0.675099	-0.878567	-0.653328	-1.99994	-2.92669	-1.68947	-0.558953	-0.608455	-1.64053	0.678795	0.655899	0.32074	0.155777	0.175676	1.54e-05	-0.558953	-0.608455	-1.64053	2245.9	2741.4	603.3	2192.4	2976.9	2489	2269.8	2286.3	1799	2093.9	2441.4	2163.5	937.8	2070.8	2787.8	1964.1	0.0709967	0.00715236	0.179455	1.05
SACI_RS02770	Saci_0584	P41202	rpl5	50S ribosomal protein L5	J	-1.81245	-2.35871	-0.728271	-1.6689	-0.938567	-0.793017	-1.3249	-2.68063	-4.74079	-3.67802	-2.92669	-1.92449	-1.70974	-1.26049	-3.02757	0.305715	0.417401	0.122634	6.09e-09	7.4e-05	5.43e-18	-1.70974	-1.26049	-3.02757	4922.8	4390.5	2996.7	3866.5	4772.6	3869.5	3844.1	3561.6	4269.4	3594.8	3719.4	3302.2	3743.9	3371.8	2976.5	2897.2	-0.126444	-0.058578	-0.244399	0.916
SACI_RS02775	Saci_0585	O05634	rps4e	30S ribosomal protein S4e	J	-1.58296	-1.34664	-2.09084	-1.07329	-1.09611	-1.2728	-1.4769	-0.915093	-1.70395	-2.54309	-1.60477	-1.60641	-1.43884	-1.23713	-1.81985	0.368865	0.424215	0.283251	2.26e-07	3.65e-05	1.12e-10	-1.43884	-1.23713	-1.81985	8072.9	7929.5	3374.6	6736.5	8444.7	6881	6740.4	6457	7308.5	6489	6352	5964.7	5459.9	6091.3	6376.9	5554.5	-0.085018	-0.0345217	-0.0697182	0.943
SACI_RS02780	Saci_0586	O05633	rpl24	50S ribosomal protein L24	J	-0.698987	-0.581102	-1.8982	-1.82936	-0.0905704	-0.600372	-0.646829	-1.84109	-2.39029	-1.99994	-2.92669	-4.40688	-1.04369	-0.774582	-2.58775	0.485084	0.584558	0.166345	0.00707955	0.0626562	4.26e-09	-1.04369	-0.774582	-2.58775	6944.1	6552.7	3259.9	5366.5	7203.2	5779.5	5661.2	5181.7	6258	5393.1	5490.4	4952.7	5633.5	5147.6	5271.8	4690.7	-0.0740939	-0.00335816	-0.0499869	0.95
SACI_RS02785	Saci_0587	Q4JB50	rpl14	50S ribosomal protein L14	J	-1.64385	0.248973	-0.576268	0.64096	-1.398	-1.7703	0.353171	-0.178127	-4.11276	-0.0405868	-0.604766	-1.15895	-0.352774	-0.762884	-1.21149	0.783077	0.589317	0.431821	0.532118	0.198523	0.0235525	-0.352774	-0.762884	-1.21149	3867.1	3330.6	2104.5	2858.5	3578.2	2762.8	2792.5	2599.2	3390.9	2763.4	2642.1	2382	3207.2	2500.3	2230.7	2225	-0.18652	-0.0834957	-0.259663	0.879
SACI_RS02790	Saci_0588	Q4JB49	rps17	30S ribosomal protein S17	J	-0.769377	0.0265808	-0.576268	0.0262499	-0.301137	0.177236	-1.64683	-1.98548	-2.82325	-0.485372	-0.926694	-0.381344	-0.288471	-0.588321	-1.00536	0.818769	0.665116	0.498145	0.572179	0.299284	0.0412621	-0.288471	-0.588321	-1.00536	3579.7	3127.4	2405.8	2587.4	3251.7	2633.7	2597.9	2382.4	3214.9	2586.3	2332.2	2160.4	3402.7	2213.7	2074.5	2051.4	-0.180427	-0.0914961	-0.276858	0.882
SACI_RS02795	Saci_0589	Q4JB48	Saci_0589	Conserved protein	J	-0.769377	-1.16606	-1.8982	0.155533	-1.52353	-2.18533	-1.64683	-1.17813	0.0836375	-2.26298	nan	-2.15895	-0.882191	-1.60238	-1.74936	0.542543	0.329334	0.297434	0.170285	0.0293631	0.00854708	-0.882191	-1.60238	-1.74936
SACI_RS02800	Saci_0590	Q4JB47	rpl29	50S ribosomal protein L29	J	-0.184414	-1.16606	-2.22012	-0.42943	2.06143	-0.185334	-0.646829	nan	-0.0683656	-2.84794	-2.24862	nan	-0.974324	-0.164712	-2.06136	0.508978	0.892106	0.23959	0.112959	0.82495	0.00168739	-0.974324	-0.164712	-2.06136	2388.2	2158.8	1032.9	1955.5	2332.4	1828.5	1912.8	1790.6	2097.4	1836.9	1671.3	1632	1612.7	1724.1	1404.7	1534.7	-0.137749	-0.0827495	-0.216577	0.909
SACI_RS02805	Saci_0591	Q4JB46	rps3	30S ribosomal protein S3	J	-1.18441	-1.64	0.625366	-0.166395	-0.201602	-1.24423	-0.187397	0.629228	-1.77886	-1.09948	-0.756769	-1.15895	-0.617053	-0.340652	-1.2342	0.652001	0.789685	0.425078	0.0888119	0.37481	8.17e-05	-0.617053	-0.340652	-1.2342	5845.9	6624.2	2028.4	5329.7	7256.9	5945.3	5555.5	5508.8	4873.5	5234.9	5765.6	5223	2998.6	5198.6	6075.3	4821.2	0.0349442	0.0134012	0.117048	1.025
SACI_RS02810	Saci_0592	Q4JB45	rpl22	50S ribosomal protein L22	J	-0.599452	-0.989187	-0.438764	0.833605	-0.353605	-1.24946	-1.64683	0.59948	-1.23829	-1.97919	-1.92669	-1.38134	-0.379288	-0.80113	-1.62759	0.768817	0.573899	0.323629	0.348963	0.0593816	2.35e-05	-0.379288	-0.80113	-1.62759	4410.3	4510.7	1446.8	3731.4	4825.8	3947.6	3905.6	3710.1	3579.9	3609.9	3604.6	3370.8	2411.4	3353.5	3253.4	3225.7	-0.0377985	-0.067504	-0.095606	0.974
SACI_RS02815	Saci_0593	Q4JB44	rps19	30S ribosomal protein S19	J	-0.599452	-0.326529	-1.02373	-0.33632	0.563933	-0.8483	-0.144329	-0.76309	-0.778859	-0.925944	-2.18973	-0.421986	-0.523514	-0.316832	-0.928516	0.695675	0.802831	0.525398	0.118097	0.427909	0.00508475	-0.523514	-0.316832	-0.928516	5472.5	4384.9	2342.9	3638.9	4526.1	3597.6	3699.5	3300.3	4602.8	3548	3280.5	2899	4186.1	3256.3	2475.9	2776.8	-0.234278	-0.149559	-0.391246	0.85
SACI_RS02820	Saci_0594	Q4JB43	rpl2	50S ribosomal protein L2	J	-0.184414	-0.248526	-1.0357	-0.718936	-0.423994	-0.65482	-1.10626	-0.315631	-1.00125	-0.110976	-0.386126	-0.711492	-0.512675	-0.650817	-0.508118	0.700922	0.63692	0.703139	0.118097	0.0766886	0.10424	-0.512675	-0.650817	-0.508118	6876.6	7174.6	3802.6	6033	7637.2	6154.5	6005.2	5753.8	5935.1	5727.4	5928.6	5372	4633.5	5607.5	5342.4	4915.1	-0.0664732	-0.0389716	-0.075168	0.955
SACI_RS02825	Saci_0595	Q4JB42	rpl23	50S ribosomal protein L23	J	-1.18441	-0.358709	1.1018	-0.42943	-0.131212	0.136594	1.35317	0.23691	-1.06837	-0.678017	-0.926694	-1.74391	-0.316305	0.209907	-1.00749	0.803124	1.15661	0.497412	0.566207	0.716496	0.0518544	-0.316305	0.209907	-1.00749	3282.3	3526.6	938.5	2916	3890.4	3072.1	3011.8	2831.6	2729.8	2733.6	2881.2	2618.5	1648.9	2652.2	2877.4	2473.7	-0.0181485	-0.0584643	-0.0161503	0.987
SACI_RS02830	Saci_0596	Q4JB41	rpl4	50S ribosomal protein L4	J	-0.483975	-0.322184	-0.663731	-0.850893	0.190716	-0.612756	0.0730631	-0.582517	-2.1939	-1.15606	-1.42919	-1.56334	-0.571064	-0.293791	-1.53565	0.67312	0.815756	0.344925	0.0210437	0.305717	9.76e-10	-0.571064	-0.293791	-1.53565	10530.6	11164.1	4832.6	9396.6	11947.8	9632.6	9436.5	9289.9	9474.8	8851.6	9613.2	8634.3	7298.3	8734.2	8876.3	7636.5	-0.0383582	0.00157489	-0.0366683	0.974
SACI_RS02835	Saci_0597	Q4JB40	rpl3	50S ribosomal protein L3	J	0.442127	0.059228	0.613703	0.129061	0.316006	-0.125628	0.575563	0.532366	-1.0939	-0.953295	-0.552298	-1.03342	0.283653	0.242113	-0.919538	1.21727	1.18272	0.528678	0.193466	0.29525	2.78e-06	0.283653	0.242113	-0.919538	7525.5	8097.4	2568.7	6843	8803.1	6918.5	6802.4	6838.1	6128.6	6521.7	6664.6	6226.6	3762.3	6277.8	6664.9	5769.8	-0.0279341	-0.0472406	0.000462498	0.981
SACI_RS02840	Saci_0598	Q4JB39	Saci_0598	Conserved Archaeal protein	R	0.552551	1.5709	0.686767	-0.651822	-1.52353	0.551631	0.353171	-1.98548	0.346672	0.152058	1.07331	-0.381344	0.488022	-0.381957	0.294758	1.40252	0.767396	1.22668	0.39431	0.610675	0.587397	0.488022	-0.381957	0.294758
SACI_RS02845	Saci_0599	P46215	ileS	Isoleucine--tRNA ligase	J	-0.698987	-1.81814	-0.95709	-1.75136	-0.938567	-1.52929	-1.12076	-1.82198	-1.01178	-1.30737	-0.526156	-1.58041	-1.31535	-1.3992	-1.12648	0.401828	0.379139	0.458031	2.55e-08	3.02e-09	3.81e-08	-1.31535	-1.3992	-1.12648	5923.6	6433.8	2594	5437.3	6845.7	5586.7	5486.6	5314	5108.5	5076.8	5345.6	4979.8	3571.5	4945.8	5423	4668.9	-0.0279556	-0.0270882	0.0210803	0.981
SACI_RS02850	Saci_0600	Q4JB37	leuB	3-isopropylmalate dehydrogenase	C	1.50364	-0.335989	1.31126	0.833605	1.59195	0.399628	0.675099	0.3073	2.10748	1.32198	1.59687	1.56351	0.795061	0.647771	1.61767	1.73515	1.56675	3.0688	0.00964341	0.0525662	8.86e-12	0.795061	0.647771	1.61767	3942.1	4202.9	1683.9	3555.2	4558.3	3664	3640.9	3507.2	3453.2	3454.1	3520.6	3237.8	2565.7	3394.3	3517.4	3243.5	-0.0196308	-0.00821467	0.0615979	0.986
SACI_RS02855	Saci_0601	Q4JB36	Saci_0601	Conserved protein	S	0.137514	1.83394	1.86734	1.94908	-0.938567	2.2297	1.42356	1.23691	0.405566	1.47399	0.073306	1.06344	1.23294	0.812825	0.629302	2.35046	1.75665	1.54682	0.00200905	0.101593	0.127515	1.23294	0.812825	0.629302
SACI_RS02860	Saci_0602	Q4JB35	Saci_0602	Haloacid dehalogenase-like hydrolase	R	-2.18441	-2.25353	-2.48316	-0.844467	-0.938567	-0.813366	-2.23179	-1.17813	-1.43094	-2.02851	-1.77469	-1.3516	-1.72501	-1.20476	-1.59207	0.302496	0.433842	0.331695	2.3e-05	0.00317084	1.48e-05	-1.72501	-1.20476	-1.59207	1365.8	1623.1	388.9	1355.3	1681.7	1367.8	1339.5	1283.2	1081	1253.7	1239.1	1206.2	679.3	1132	1213.8	981.4	-0.0269022	-0.0943477	-0.121964	0.982
SACI_RS02865	Saci_0603	P23112	fusA	Elongation factor 2	J	-0.493959	-0.236112	0.41339	-0.385036	0.176144	-0.248222	0.643848	0.0182701	-1.10532	-1.20272	-0.00612844	-0.732686	-0.204757	0.0626756	-0.786939	0.867685	1.0444	0.579572	0.341056	0.790465	2.67e-06	-0.204757	0.0626756	-0.786939	14197.8	15381.4	5134.6	12633.1	17021	13738.2	12979.2	12694.3	12220.2	12382.2	13000.7	11930.3	8198.1	12277.2	13734.4	11343.2	0.00478182	-0.000223173	0.0871464	1.003
SACI_RS02870	Saci_0604	Q4JB33	Saci_0604	XPF/RAD1 repair endonuclease	L	-0.92138	0.570901	-1.48316	1.15553	-0.675533	0.814666	0.353171	0.821873	-0.653328	-0.262979	-1.51166	0.426011	-0.0962919	0.218024	-0.485713	0.935434	1.16314	0.714144	0.908465	0.77828	0.457847	-0.0962919	0.218024	-0.485713
SACI_RS02875	Saci_0605	Q4JB32	pfdB	Prefoldin subunit beta	O	0.365783	0.647523	1.61965	0.759604	0.463531	-0.474841	0.938134	1.20038	-0.37322	-0.606934	-0.0641975	-1.06584	0.783703	0.455204	-0.537507	1.72154	1.37098	0.68896	0.000899556	0.121755	0.0367715	0.783703	0.455204	-0.537507	5141.2	6266.5	1453.7	5224	7034.2	5557.9	5322.3	5323.4	4392.6	4971.8	5495.8	5184.3	2418.1	5174.5	6486.6	4755.5	0.0696877	0.0354662	0.237819	1.049
SACI_RS02880	Saci_0606	Q4JB31	Saci_0606	Conserved protein	S	2.13751	-0.751027	-0.898196	-1.1664	nan	nan	-0.646829	nan	nan	-1.84794	-0.926694	nan	0.0798001			1.05687			0.940181			0.0798001
SACI_RS02885	Saci_0607	Q4JB30	Saci_0607	Probable Brix domain-containing ribosomal biogenesis protein	J	-0.769377	-1.16606	Inf	1.8336	-0.52353	1.62202	nan	0.821873	nan	-0.262979	Inf	-0.158951	0.303738	0.611583		1.23434	1.52794		0.761426	0.520433		0.303738	0.611583
SACI_RS02890	Saci_0608	Q4JB29	rpl37ae	50S ribosomal protein L37Ae	J	-2.50634	0.570901	0.561236	-0.166395	0.90943	1.81467	-0.324901	1.08491	-0.653328	0.959413	-0.926694	-0.895917	-0.0966608	0.870681	-0.316856	0.935195	1.82853	0.802817	0.894087	0.0980138	0.58544	-0.0966608	0.870681	-0.316856	545.7	651.9	69.8	569.8	785.8	582.5	583.8	604.2	387.4	560.8	651.1	584.1	143.2	543	782.5	527	0.116155	0.0483054	0.311177	1.084
SACI_RS02895	Saci_0609	Q4JB28	rrp42	Exosome complex component Rrp42	A	-1.24854	-1.46562	-0.313233	-0.798663	-0.462129	-0.430447	0.440634	-0.324969	-1.59193	-1.80355	-1.92669	-1.20626	-1.00546	-0.327887	-1.5424	0.49811	0.796702	0.343315	0.000497867	0.318343	1.58e-07	-1.00546	-0.327887	-1.5424	2965.2	3010.9	1009.5	2569.7	3301.7	2687.7	2696	2594.1	2556.7	2501.5	2660.6	2332.5	1693.9	2469.2	2617.4	2274.4	-0.0114024	0.00114388	0.049213	0.992
SACI_RS02900	Saci_0610	Q4JB27	rrp41	Exosome complex component Rrp41	A	0.137514	-0.192537	-0.1845	-0.558713	0.213436	-0.474841	-0.12076	-0.201211	-0.430936	-0.956876	-0.0469882	-1.09184	-0.21923	-0.217945	-0.644159	0.859024	0.859789	0.639866	0.369523	0.399336	0.00253267	-0.21923	-0.217945	-0.644159	4393.7	5053.3	1398.3	4241.8	5599.2	4524.5	4349.3	4264.9	3809.5	4045.2	4372.4	3960.7	2193.4	4122.8	4560.9	3651.7	0.039619	0.00932778	0.111357	1.028
SACI_RS02905	Saci_0611	Q4JB26	rrp4	Exosome complex component Rrp4	A	-0.720467	-0.782736	-1.63516	-0.310785	-1.62662	-0.538971	-0.268317	-0.111013	-1.70395	-1.20158	-0.66366	-1.38134	-0.730257	-0.714159	-1.27285	0.602796	0.60956	0.413842	0.0147716	0.0365031	1.77e-05	-0.730257	-0.714159	-1.27285	2726.2	2985.1	1000.2	2499.9	3294.8	2678.1	2495.5	2477.9	2400	2440	2637.7	2453	1563.8	2541.2	2610	2277.8	-5.50998e-05	0.0421978	0.120186
SACI_RS02910	Saci_0612	Q4JB25	Saci_0612	Conserved Archaeal protein	J	0.0635133	-0.90303	-0.220124	-0.407403	0.705289	-0.770297	0.42356	0.580865	-0.0683656	-0.999945	0.143695	-0.611463	-0.408688	0.138541	-0.426669	0.753308	1.10079	0.743978	0.180161	0.713776	0.138371	-0.408688	0.138541	-0.426669	3481.7	3526.4	1326.2	3236.4	4015.5	3222.1	3211.3	3184.7	2893.6	2943.4	3242.9	2954.8	2042	3010	3443.4	2821	-0.00248867	-0.00301012	0.115775	0.998
SACI_RS02915	Saci_0613	Q4JB24	psmA	Proteasome subunit alpha	O	-0.00753649	0.00902239	-1.8242	-0.51035	1.06143	-0.615969	-0.309794	-0.0525962	-0.047607	-0.129713	-0.419734	-0.296455	-0.449859	0.01205	-0.200583	0.732114	1.00839	0.870199	0.135132	0.971246	0.421585	-0.449859	0.01205	-0.200583	5043.6	5494.4	1690.6	4472.1	6069.5	4830.6	4576.2	4574.4	4347.3	4435.2	4556	4246.1	2809.8	4429.8	4820.5	4005.9	0.00391878	-0.00192419	0.0850272	1.003
SACI_RS02920	Saci_0614	Q4JB23	rnp2	Ribonuclease P protein component 2	J	0.815586	-1.16606	-0.16123	0.0966392	1.38336	0.62202	-2.23179	1.08491	-0.0683656	-1.26298	-0.926694	nan	-0.0761339	0.490543	-1.2536	0.948596	1.40497	0.4194	0.922853	0.467971	0.0679636	-0.0761339	0.490543	-1.2536
SACI_RS02925	Saci_0615	Q4JB22	Saci_0615	Conserved RNase_P_p30-like protein	J	1.61	1.02658	1.67009	2.02475	0.968323	0.685382	0.402081	1.37441	2.25356	1.77766	1.50073	2.21028	1.57929	0.797446	1.95951	2.98822	1.73802	3.88931	2.86e-14	0.000324719	3.57e-28	1.57929	0.797446	1.95951
SACI_RS02930	Saci_0616	Q4JB21	Saci_0616	Conserved Archaeal protein	J	-2.99177	-2.48799	-2.48316	-2.33632	-1.74592	-0.185334	-1.23179	nan	-0.290758	-2.58491	-0.926694	-2.32888	-2.42642	-1.39993	-1.15914	0.186027	0.378948	0.447781	0.000161575	0.0291217	0.0295833	-2.42642	-1.39993	-1.15914	226.8	244.3	57.1	214.9	258.7	221.4	216.3	187.6	198.9	191.3	213	185.3	101	194.2	191.8	177.4	-0.0502595	-0.0339885	-0.0198963	0.966
SACI_RS02935	Saci_0617	Q4JB20	rpl15e	50S ribosomal protein L15e	J	-0.570305	-0.215817	-0.122902	-0.316955	0.20161	-0.247799	-0.393072	-0.0898999	-0.540117	-0.936169	-0.252094	-0.338657	-0.313012	-0.173792	-0.510455	0.804959	0.88651	0.702001	0.120768	0.419317	0.0028476	-0.313012	-0.173792	-0.510455	5636.1	5220	2581.8	4430.8	5844	4346.4	4450.7	4228.2	4711.3	4187.6	4339.8	3959.6	3562.8	4041.3	3921.1	3470.2	-0.110561	-0.0606877	-0.151773	0.926
SACI_RS02940	Saci_0618	Q4JB19	Saci_0618	GTPase	J	0.271265	0.0969701	-0.768913	-0.344732	-0.608419	0.725398	-0.123267	-0.0194294	-0.323179	0.450717	-1.46726	-0.540822	-0.189468	-0.0371387	-0.421977	0.876929	0.974586	0.746401	0.500628	0.904239	0.0797646	-0.189468	-0.0371387	-0.421977	879.3	781.8	262.6	663.5	896.2	700.5	697.4	667.9	749.4	655.2	756.6	609	563.6	738.3	670.4	587	-0.0596311	0.0216029	0.0464124	0.96
SACI_RS02945	Saci_0619	Q4JB18	Saci_0619	Glucosamine-1-phosphate N-acetyltransferase	M	0.117241	-0.166064	-0.483158	-0.581433	-0.720976	-0.185334	-0.272433	-0.985482	-0.0795928	0.0511293	-0.0377253	-0.411717	-0.272765	-0.569676	-0.115024	0.827732	0.673768	0.923367	0.270396	0.0225709	0.602876	-0.272765	-0.569676	-0.115024	410.3	465.6	167.7	398.6	485.9	387.6	428.1	415.1	381.9	393.5	382.2	376	273.3	374.2	399.3	373.7	0.0194181	0.0351931	0.114117	1.014
SACI_RS02950	Saci_0620	Q4JB17	rps3ae	30S ribosomal protein S3Ae	J	-0.395918	-0.606637	-0.898196	-0.97375	-0.150071	-0.9097	-0.0187978	-0.792837	-1.41232	-1.70355	-1.0642	-1.45173	-0.716981	-0.597572	-1.43471	0.608369	0.660865	0.369922	0.00546051	0.0412725	4.01e-08	-0.716981	-0.597572	-1.43471	4196.5	4355.9	913.8	3625	4923	3950	3677.4	3463.3	3336.1	3393.8	3552.7	3261.5	1806.8	3389.2	3379.7	2914.9	-0.0223268	-0.0777249	-0.0663177	0.985
SACI_RS02955	Saci_0621	Q4JB16	trmJ	tRNA (cytidine-2'-O-)-methyltransferase TrmJ	J	-0.184414	1.15586	-0.576268	0.833605	1.28383	0.399628	-0.646829	0.406835	-0.653328	1.05895	-1.34173	-0.573989	0.320963	0.340619	-0.359256	1.24916	1.2663	0.779566	0.628359	0.642865	0.585563	0.320963	0.340619	-0.359256	1202.4	1275.6	520.4	1083	1458.8	1136.6	1106.4	1079	1044.4	1030.8	1153	1071.1	742.9	1088.5	1248.9	990.9	0.00855663	0.0387981	0.162528	1.006
SACI_RS02960	Saci_0622	Q4JB15	Saci_0622	Conserved Archaeal protein	J	Inf	Inf	1.90916	-1.58143	Inf	Inf	0.353171	-0.178127	Inf	Inf	1.39523	-1.57399	0.841761	0.791783	0.336296	1.79224	1.73121	1.26251	0.321268	0.343679	0.654683	0.841761	0.791783	0.336296
SACI_RS02965	Saci_0623	Q4JB14	Saci_0623	Ribosomal RNA adenine dimethylase	J	-1.76938	-0.581102	-0.898196	0.57057	-1.52353	nan	-0.646829	1.23691	-1.23829	nan	-2.51166	-1.74391	-0.452002	-0.695971	-2.06026	0.731028	0.617294	0.239774	0.537773	0.397804	0.00794094	-0.452002	-0.695971	-2.06026
SACI_RS02970	Saci_0624	Q4JB13	Saci_0624	Conserved Archaeal protein	R	-0.532338	-0.63555	-0.898196	-0.29764	-0.938567	-1.03333	-1.78433	-1.11673	-0.37322	-0.732465	-0.685686	-0.59505	-0.541274	-1.22252	-0.57279	0.687164	0.428533	0.672315	0.0934545	0.00107569	0.0636431	-0.541274	-1.22252	-0.57279	1377.4	1643.8	528	1419.3	1802.7	1438.7	1458.5	1413.1	1257.7	1298	1448.3	1357.9	882.2	1424.5	1597.3	1316.6	0.0495112	0.0394257	0.229548	1.035
SACI_RS02975	Saci_0625	Q4JB12	rpo4	DNA-directed RNA polymerase subunit Rpo4	K	-1.76938	-1.16606	0.101804	-1.48832	-2.52353	-0.185334	0.353171	nan	-2.23829	nan	nan	-2.48088	-1.21814	-1.38273	-2.46682	0.429837	0.383494	0.180889	0.0968094	0.0960401	0.00220872	-1.21814	-1.38273	-2.46682	367.9	419.1	144.2	335.8	448.7	349.1	351	338.7	333.9	313.9	321.7	330.1	216.7	321.7	336.1	299.1	-0.00652248	-0.0183761	0.0369743	0.995
SACI_RS02980	Saci_0626	Q4JB11	rpl21e	50S ribosomal protein L21e	J	-0.92138	-1.65149	0.217281	-0.844467	1.19894	-0.992689	-0.0618665	-0.00820211	0.346672	-0.163444	-1.51166	-1.15895	-0.763656	-0.0967078	-0.533927	0.589002	0.935165	0.690672	0.0716343	0.85589	0.172124	-0.763656	-0.0967078	-0.533927	2121.8	2084	726.1	1768.2	2276.1	1843.1	1796.3	1729.7	1800.5	1699	1768.8	1538.2	1186	1544.2	1471.4	1427.3	-0.056583	-0.0445918	-0.159896	0.962
SACI_RS02985	Saci_0628			trna5-LeuTAA	J	-0.506342	-0.581102	-2.38362	-2.97375	-0.260495	-0.185334	-2.45418	-1.98548	-0.653328	-0.678017	-2.73405	-0.381344	-1.66233	-1.3257	-1.22253	0.315929	0.398956	0.42853	0.00149946	0.0183291	0.0107479	-1.66233	-1.3257	-1.22253
SACI_RS02995	Saci_0630	Q4JB10	Saci_0630	Uncharacterized protein	S	0.574578	0.641291	-0.206318	-0.265931	-0.317079	0.399628	-0.762306	0.615422	-0.266305	0.544376	-0.926694	0.104083	0.154879	-0.0645856	-0.131248	1.11333	0.95622	0.913041	0.687383	0.889603	0.714724	0.154879	-0.0645856	-0.131248
SACI_RS03000	Saci_0631	Q4JB09	Saci_0631	Uncharacterized protein	S	1.70311	0.927045	2.27173	1.15553	1.7395	0.952169	1.6751	0.991798	1.3823	0.959413	1.8459	1.1986	1.42952	1.22966	1.29529	2.69358	2.34511	2.45426	1.7e-07	5.03e-05	8.07e-07	1.42952	1.22966	1.29529
SACI_RS03005	Saci_0632	Q4JB08	Saci_0632	Uncharacterized protein	S	-0.184414	Inf	0.686767	-1.75136	0.0614327	Inf	-0.646829	0.23691	0.6686	Inf	0.073306	-1.74391			0.0599329			1.04242			0.948465			0.0599329	nan	nan	nan	nan	nan	nan	nan	nan	nan	nan	nan	nan	nan	nan	nan	nan
SACI_RS03010	Saci_0633	Q4JB07	Saci_0633	Uncharacterized protein	S	1.40055	-0.90303	1.1018	1.64096	0.47647	-0.9223	0.353171	0.821873	1.34667	-0.262979	2.53274	2.30048	0.761349	-0.0387306	1.31122	1.69507	0.973511	2.48152	0.232067	0.963842	0.0101453	0.761349	-0.0387306	1.31122
SACI_RS03015	Saci_0634	Q4JB06	Saci_0634	Resolvase	L	-0.077499	0.307867	0.652001	0.700338	-0.938567	0.644741	0.130779	1.05634	0.427592	0.0265274	0.82054	0.882869	0.369543	0.185951	0.561524	1.29194	1.13757	1.47583	0.196642	0.618455	0.0237558	0.369543	0.185951	0.561524	144.7	111.6	134.7	106.8	114	88.1	84.8	87.7	115.2	113.4	101.8	35.7	111	102	67.8	29.5	-0.361016	-0.350672	-0.763234	0.779
SACI_RS03020	Saci_0635	Q4JB05	Saci_0635	Transcriptional regulator, xre family https://www.sciencedirect.com/science/article/pii/S1535947620338500	K	2.13751	3.47779	0.101804	2.21212	1.7395	3.56955	0.141667	1.66987	2.31015	3.64391	0.861802	2.72857	1.72013	1.47733	2.13761	3.29465	2.78433	4.40033	2.62e-05	0.000342739	2.52e-11	1.72013	1.47733	2.13761
SACI_RS03025	Saci_0636	Q4JB04	Saci_0636	Uncharacterized protein	S	1.27263	1.7501	1.20417	1.36412	1.33536	2.15509	1.58764	1.00245	1.48418	2.4623	1.59317	1.74151	1.38005	1.47074	1.81535	2.60277	2.77165	3.51945	8.53e-13	3.5e-14	8.42e-27	1.38005	1.47074	1.81535
SACI_RS03030	Saci_0637	Q4JB03	Saci_0637	PNOB8-type integrase	L	0.24392	0.395815	-0.381405	-0.256593	-0.324221	0.376544	-0.0993412	-0.59803	-0.110535	0.267535	-0.0664187	-0.115882	-0.00664304	-0.19275	0.00260317	0.995406	0.874936	1.00181	0.98014	0.395026	0.989371	-0.00664304	-0.19275	0.00260317	nan	nan	nan	nan	nan	nan	nan	nan	nan	nan	nan	nan	nan	nan	nan	nan
SACI_RS03035	Saci_0638			trna40-ValTAC	J
SACI_RS03040	Saci_0639	Q4JB02	Saci_0639	Exoribonuclease aCPSF2 paralog? doi: 10.1371/journal.pone.0076569 // Hypothetical metallo-beta-lactamase superfamily protein	A	-0.258415	0.399533	0.14911	1.10369	-0.173033	-0.436873	-0.161402	1.19384	-0.390294	-0.584907	-0.833585	0.397442	0.382099	0.042726	-0.315545	1.30324	1.03006	0.803547	0.199549	0.911364	0.281201	0.382099	0.042726	-0.315545	3442.5	3459.3	1232	2968.6	3870.8	3003	3007.5	2898.1	2963.7	2836.4	2969.7	2686.2	1938	2727.1	2779	2507.5	-0.0425661	-0.0176281	-0.0352124	0.971
SACI_RS03045	Saci_0640	Q4JB01	egsA	Glycerol-1-phosphate dehydrogenase [NAD(P)+]	C	0.317063	0.40241	-0.394429	-0.179942	0.344605	1.04173	0.22372	0.113829	-0.828695	-0.191029	-0.484989	-0.499539	0.0347426	0.390391	-0.482138	1.02437	1.31075	0.715916	0.898042	0.0407849	0.00154923	0.0347426	0.390391	-0.482138	459.5	532.9	337.6	478.7	538.3	513.9	462.1	466.9	445.9	466.8	471.3	434.8	412.2	430.2	443.7	399.8	0.020617	0.0732224	0.056906	1.014
SACI_RS03050	Saci_0641	Q4JB00	Saci_0641	Peptidyl-prolyl cis-trans isomerase	O	-0.329845	0.355282	-0.94927	-0.659099	-0.185877	0.492737	-0.383795	-0.262191	0.414235	1.01413	0.128683	0.0673247	-0.409663	-0.139409	0.409195	0.752799	0.907891	1.32794	0.0702008	0.511301	0.0102223	-0.409663	-0.139409	0.409195	7001.3	7371.8	2677.2	6044.7	8107.3	6300.4	6202.2	5959.5	6013.4	5796.5	6210	5618.1	4180.1	5605.5	6122.6	5157.3	-0.0347811	-0.0196515	-0.00926934	0.976
SACI_RS03055	Saci_0642	Q4JAZ9	rpl37e	50S ribosomal protein L37e	J	-2.40681	-0.803494	-0.635161	-0.407403	-1.16096	-1.67076	-0.968757	-0.556639	-1.87572	-1.26298	-2.24862	-2.27443	-0.942642	-1.16748	-1.76042	0.520279	0.445198	0.295162	0.0209194	0.0084979	1.6e-05	-0.942642	-1.16748	-1.76042	1911.5	1253.1	702.1	1100.6	1443.3	1164.7	1182.1	1158.4	1339.8	1300.5	1256.6	1010.4	939.7	1381.6	995.6	818.2	-0.159132	0.000327363	-0.146031	0.896
SACI_RS03060	Saci_0643	Q4JAZ8	speE	Polyamine aminopropyltransferase	E	-1.13861	-0.596699	-2.1877	-1.12575	-0.644836	-0.680099	-2.29891	-0.847979	-1.60752	-1.04725	-2.38613	-3.70327	-1.16758	-1.0509	-1.89236	0.445167	0.482666	0.269365	2.17e-05	0.000309694	2.69e-11	-1.16758	-1.0509	-1.89236	1586.6	1300.6	892.8	1178.1	1427.6	1129.7	1195.4	1124.9	1438.6	1147.8	1081.5	968.7	1345.4	1093.6	906	993.9	-0.141657	-0.0494105	-0.171279	0.906
SACI_RS03065	Saci_0644			trna6-SerCGA	J
SACI_RS03070	Saci_0645			trna7-LeuCAG	J
SACI_RS03075	Saci_0646	Q4JAZ7	ahcY	Adenosylhomocysteinase	H	-0.184414	0.104025	1.29445	0.117398	0.0614327	-0.0248698	0.715741	0.468236	-0.96145	-0.595555	0.658269	0.317487	0.217628	0.150951	-0.231102	1.16282	1.1103	0.851984	0.470925	0.655056	0.417844	0.217628	0.150951	-0.231102	7738.9	8725.7	2799	7233.5	9395.5	7703.2	7587.4	7505.6	6620.6	6971.3	7665.5	6940.8	4410.7	7032.2	8024.5	6609.8	0.0312158	0.0182125	0.1336	1.022
SACI_RS03080	Saci_0647	Q4JAZ6	Saci_0647	Conserved membrane protein	M	0.050051	0.187573	0.179807	0.64096	-0.0260302	-0.355259	-0.646829	0.143801	-0.217229	-1.26298	-0.189728	0.30048	0.218398	-0.290977	-0.352139	1.16344	0.817348	0.783422	0.53269	0.479596	0.309199	0.218398	-0.290977	-0.352139
SACI_RS03085	Saci_0648			trna8-MetCAT	J	Inf	Inf	Inf	-0.166395	Inf	Inf	Inf	nan	Inf	nan	Inf	nan
SACI_RS03090	Saci_0649			trna39-ValGAC	J
SACI_RS03095	Saci_0650	Q4JAZ5	Saci_0650	Conserved Archaeal protein	R	1.40055	1.4189	0.101804	-0.42943	1.6464	1.13659	2.6751	-1.76309	-0.653328	0.321983	1.07331	-1.15895	0.543515	0.883675	-0.265593	1.45752	1.84507	0.831857	0.427317	0.190935	0.713973	0.543515	0.883675	-0.265593	388.3	426.4	249	346.5	424.6	367.7	362.6	372.2	389.7	365.9	359	320.5	358.9	342.6	355.3	312.9	-0.0113088	0.0722279	0.0663097	0.992
SACI_RS03100	Saci_0651	Q4JAZ4	Saci_0651	Site-specific DNA methylase	V	-0.406807	0.336436	1.74566	0.0262499	-0.0454825	0.136594	0.675099	0.336446	0.062879	-0.526014	1.07331	0.0336939	0.320503	0.150678	0.0994672	1.24877	1.11009	1.07138	0.408915	0.742322	0.78779	0.320503	0.150678	0.0994672	nan	nan	nan	nan	nan	nan	nan	nan	nan	nan	nan	nan	nan	nan	nan	nan
SACI_RS03105	Saci_0652	Q4JAZ3	tfe	Transcription factor E, alpha subunit	K	-2.99177	-1.92095	-0.0237268	-2.62583	-1.74592	-2.13287	-0.646829	-2.0526	-1.46068	-2.21051	-1.51166	-1.81103	-1.82504	-1.77089	-1.74113	0.282234	0.293028	0.299136	1.52e-06	3.1e-06	1.17e-07	-1.82504	-1.77089	-1.74113	415.8	497.6	141	416.9	459.9	417.5	391.1	370	310.8	337	348.5	336.4	176	281.7	303.4	232.5	-0.107656	-0.228399	-0.442689	0.928
SACI_RS03110	Saci_0653	Q877H6	Saci_0653	tRNA (cytidine(56)-2'-O)-methyltransferase	J	1.57047	1.4189	1.95979	0.718128	-0.131212	1.51511	0.523096	-0.878567	1.04711	0.321983	1.24323	0.310534	1.31863	0.355597	0.695788	2.49428	1.27951	1.61977	2.94e-05	0.465906	0.0454516	1.31863	0.355597	0.695788
SACI_RS03115	Saci_0654	F2Z6G1	Saci_0654	GTP-binding protein hflX	J	-0.562926	0.7344	-0.276708	0.248642	0.0614327	1.0777	0.606928	0.11138	0.0385496	0.737021	0.0167225	0.256086	0.0341688	0.422568	0.264121	1.02397	1.34031	1.2009	0.931184	0.18203	0.336108	0.0341688	0.422568	0.264121
SACI_RS03120	Saci_0655	Q4JAZ0	Saci_0655	Conserved Archaeal HTH domain protein	K	-3.0913	-0.166064	0.686767	-0.680968	-1.2605	-3.64477	0.353171	nan	-1.75286	-0.400483	0.488344	-0.310954	-0.721127	-1.62939	-0.619244	0.606623	0.323225	0.651012	0.135023	0.00221974	0.12302	-0.721127	-1.62939	-0.619244	223.9	290.2	91.7	245.8	255.6	189.9	191.5	208.6	141.8	153.5	213.9	196.3	73.6	208.7	255.4	146.3	-0.256829	-0.35433	-0.0814563	0.837
SACI_RS03125	Saci_0656	F2Z6H9	pan	Proteasome-activating nucleotidase	O	-1.76938	-1.16606	-0.760692	-1.12987	-1.37153	-1.18533	-0.268317	-1.2936	-2.0159	-1.87965	-0.441267	-1.98492	-1.27282	-1.18164	-1.70213	0.41385	0.44085	0.307332	4.58e-07	1.1e-05	8.79e-12	-1.27282	-1.18164	-1.70213	nan	nan	nan	nan	nan	nan	nan	nan	nan	nan	nan	nan	nan	nan	nan	nan
SACI_RS03130	Saci_0657	Q4JAY8	Saci_0657	Conserved Archaeal PUA domain protein // tRNA processing	J	0.230623	-1.97342	1.1018	-0.166395	-1.52353	-1.40773	0.353171	0.821873	-0.653328	-2.07033	0.073306	0.841049	-0.426953	-0.882156	-0.804933	0.743831	0.542556	0.572389	0.587204	0.292386	0.261468	-0.426953	-0.882156	-0.804933	225.5	224.4	85.2	195.1	230	194.2	185	173.7	198.7	172.3	176.7	153.7	123.5	153.9	147.5	141.9	-0.133983	-0.116796	-0.275311	0.911
SACI_RS03135	Saci_0658	Q4JAY7	Saci_0658	proteasome assembly chaperone PAC2 (Bischof)	O	-1.74241	-1.12542	-1.85239	-1.75136	-1.41856	-0.456637	-1.3531	-0.675627	-1.47436	-0.691823	-1.63296	-1.3516	-1.62033	-1.01526	-1.26699	0.325261	0.49474	0.415526	2.06e-11	4.8e-05	9.35e-09	-1.62033	-1.01526	-1.26699	2349.1	2509.9	901.3	2085.3	2679	2211.1	2213.2	2040.5	2081.6	2039	2202.3	1983.7	1467.4	2017.4	2213.3	1911.4	-0.0149555	0.0266346	0.087744	0.99
SACI_RS03140	Saci_0659	Q4JAY6	tgtA	tRNA-guanine(15) transglycosylase	J	0.0973567	-0.00256559	-0.476556	0.120318	0.00371719	0.197609	0.0848326	0.057361	-0.606935	-0.109822	-0.575937	-0.189978	-0.0654703	0.0364714	-0.355944	0.955634	1.0256	0.781358	0.78238	0.874069	0.0238494	-0.0654703	0.0364714	-0.355944	729.4	748.7	336.3	647.4	748.3	660	652	609.1	594.9	583.6	613.4	540.5	433.2	510.5	539	471.4	-0.08118	-0.099622	-0.218903	0.945
SACI_RS03145	Saci_0660	Q4JAY5	Saci_0660	Conserved Archaeal protein	K	-1.01449	-1.5811	1.27173	-1.1664	-0.616639	-1.18533	2.16053	-1.98548	-0.746437	-0.455624	0.880661	-0.506874	-0.878082	-0.543082	-0.433058	0.54409	0.686303	0.74069	0.0295459	0.266766	0.225337	-0.878082	-0.543082	-0.433058	1686.3	1902.3	674	1584.1	2039.8	1716.4	1677.2	1604	1572.7	1540.6	1668.1	1556.5	1081.3	1597	1731.6	1503.3	0.0334591	0.0616643	0.166744	1.023
SACI_RS03150	Saci_0661	Q4JAY4	rpo8	DNA-directed RNA polymerase subunit Rpo8	K	1.38544	1.58778	1.45095	1.39082	1.43647	1.76429	1.7874	1.71496	2.37734	2.31252	2.16077	1.87667	1.44364	1.61828	2.19416	2.72007	3.0701	4.57623	1.38e-15	1.07e-20	6.05e-44	1.44364	1.61828	2.19416
SACI_RS03155	Saci_0662	Q4JAY3	psmB1	Proteasome subunit beta 1	O	-0.15305	0.209445	-0.28747	-0.103659	0.0927969	0.399628	-0.0749226	0.11138	0.489929	0.493352	-0.0172063	0.488747	-0.0924945	0.0834225	0.385077	0.9379	1.05953	1.30593	0.689414	0.716496	0.01931	-0.0924945	0.0834225	0.385077	4480.8	4782.9	2235.8	4058.6	5123.6	4216.4	4282.9	4002.9	4145	3997.1	4071.7	3763	3110.2	3803.8	4016.8	3457.8	-0.00801057	0.0295277	0.0235391	0.994
SACI_RS03160	Saci_0663	Q4JAY2	hisS	Histidine--tRNA ligase	J	1.30101	-0.109481	1.24865	0.676063	0.948958	0.125006	0.403797	0.356209	1.73899	1.0239	1.53274	1.15299	0.780136	0.404808	1.35945	1.71729	1.32391	2.56587	0.00250004	0.165153	6.63e-11	0.780136	0.404808	1.35945	1793.6	2057	520.7	1769	2259.7	1898.5	1827.5	1768.4	1489.3	1658.4	1844.7	1739.1	887.1	1772.7	2054	1646.9	0.0525455	0.024536	0.222568	1.037
SACI_RS03165	Saci_0664	Q4JAY1	Saci_0664	Conserved Archaeal protein	J
SACI_RS03170	Saci_0665	Q4JAY0	Saci_0665	Conserved protein / tfb3	K	-0.769377	0.833936	Inf	0.833605	0.0614327	0.814666	Inf	nan	-2.23829	-0.262979	Inf	-0.158951
SACI_RS03175	Saci_0666	Q9V2T4	thsB	Thermosome subunit beta	O	3.47213	3.4566	4.02622	3.7246	4.21619	3.67682	3.97441	4.02821	2.95025	3.22197	2.91237	3.29493	3.65749	3.91966	3.11482	12.6187	15.1334	8.66275	3.14e-55	4.56e-69	6.63e-62	3.65749	3.91966	3.11482	33684.4	33676.3	13055.4	28702.9	40428.9	30704.2	31268.1	29707.3	34600.3	32043.8	34490.4	31380.1	30311.3	40594.5	40686.7	36436.9	0.0436594	0.231824	0.55871	1.031
SACI_RS03180	Saci_0667	Q4JAX8	Saci_0667	DNA helicase	L	4.32588	5.11934	3.44081	3.74985	4.14218	5.66831	3.89011	3.66889	3.23317	4.64391	2.70336	3.17349	4.11875	4.25412	3.41317	17.3727	19.0817	10.6529	1.81e-56	2.48e-60	5.36e-67	4.11875	4.25412	3.41317
SACI_RS03190	Saci_0669	Q4JAX6	Saci_0669	tRNA thio-modification // Conserved Archaeal protein // Urm1/SAMP	O	2.40055	0.833936	2.42373	1.41857	2.6464	2.81467	2.5231	0.821873	2.6686	3.05895	2.39523	-0.158951	1.70578	1.94989	1.86627	3.26204	3.86346	3.64588	0.00789147	0.00309291	0.00202369	1.70578	1.94989	1.86627
SACI_RS03195	Saci_0670	Q4JAX5	rps17e	30S ribosomal protein S17e	J	0.733124	1.5709	1.75388	0.917669	1.38336	1.35899	1.59021	0.762979	0.791457	1.32198	1.26595	0.284656	1.15751	1.16943	0.842729	2.23072	2.24922	1.79344	7.8e-06	1.93e-05	0.00106148	1.15751	1.16943	0.842729	3060	2860.3	1767.1	2379.9	2971.2	2432	2404.8	2292	2780	2352	2245.4	2053	2671.8	2175.8	1954	1942.9	-0.124941	-0.0516709	-0.181504	0.917
SACI_RS03200	Saci_0671	Q4JAX4	fbp	Fructose-1,6-bisphosphate aldolase/phosphatase	G	-0.52955	-0.787553	-0.483158	-0.792	-0.135604	-1.55307	-0.344266	0.0211817	-1.25372	-1.45562	-0.926694	-1.10648	-0.665747	-0.578263	-1.19455	0.630362	0.66977	0.436921	0.00156664	0.026918	4.48e-09	-0.665747	-0.578263	-1.19455	8224.3	9531.8	3164.8	8003.3	10174.4	8339.3	8050.8	7971.1	7312.1	7552.1	8016.5	7712.2	4885.1	7425.8	8423.9	7015.2	0.0112618	0.0166831	0.0913938	1.008
SACI_RS03205	Saci_0672	Q4JAX3	Saci_0672	RNase L inhibitor-like protein	A	-0.425422	-1.09206	-0.576268	0.00352977	-0.179575	-1.26334	0.601099	-0.178127	-0.768805	-0.604016	0.243231	-0.69952	-0.489456	-0.318637	-0.460552	0.712294	0.801827	0.726708	0.173497	0.450677	0.166601	-0.489456	-0.318637	-0.460552	2195.3	2194.2	881.3	1908.5	2527.5	1979.5	2040.6	1923.7	2086.7	1871.8	2017.6	1727.9	1568.9	1966.6	2039.5	1778.7	0.0134103	0.0550856	0.141363	1.009
SACI_RS03210	Saci_0674			trna9-ArgCCG	J	1.13751	0.833936	-0.898196	2.41857	0.646395	2.98459	-2.23179	0.821873	0.6686	1.32198	-0.926694	-0.158951	0.792134	0.720706	0.187196	1.73163	1.64799	1.13855	0.30324	0.395547	0.818387	0.792134	0.720706	0.187196
SACI_RS03215	Saci_0675	Q4JAX1	Saci_0675	Conserved membrane protein	G	2.68841	2.4672	2.63382	2.53404	2.41664	2.37354	2.22053	2.19271	3.49913	3.77906	2.95397	3.26074	2.5736	2.24844	3.38491	5.95291	4.7517	10.4462	7.97e-35	1.71e-31	5.24e-70	2.5736	2.24844	3.38491
SACI_RS03230	Saci_0679	Q4JAW8	Saci_0679	Conserved membrane protein	S	-0.219604	0.590665	0.444196	0.0281078	-0.16386	0.399628	-0.0112404	-0.134184	0.320361	0.56554	0.060367	-0.100653	0.196331	-0.0285243	0.222519	1.14578	0.980423	1.16677	0.386821	0.905329	0.213958	0.196331	-0.0285243	0.222519
SACI_RS03235	Saci_0680	Q4JAW7	Saci_0680	Uncharacterized protein	S	0.230623	0.155864	0.101804	-0.166395	-0.52353	0.984591	-1.06187	-1.17813	1.22114	0.544376	0.880661	0.747939	0.0560172	-0.330799	0.898088	1.03959	0.795096	1.86359	0.925993	0.612018	0.0223374	0.0560172	-0.330799	0.898088
SACI_RS03240	Saci_0681	Q4JAW6	Saci_0681	Uncharacterized protein	S	0.815586	0.319363	-0.00511111	0.181528	1.28383	1.19318	-0.646829	0.532366	-0.238291	1.11553	-0.734049	-0.0334203	0.300946	0.579806	0.0645942	1.23195	1.49465	1.04579	0.496935	0.200539	0.885862	0.300946	0.579806	0.0645942
SACI_RS03245	Saci_0683			trna38-SerGGA	J	1.40055	-1.75103	-2.8982	nan	0.0614327	-1.18533	-1.06187	-0.178127	0.346672	-1.26298	nan	-2.15895	-1.59482	-0.816313	-1.66175	0.331063	0.567891	0.316055	0.0321082	0.276545	0.0184909	-1.59482	-0.816313	-1.66175
SACI_RS03250	Saci_0684	P17199	rps10	30S ribosomal protein S10	J	0.359906	1.02156	-0.362143	0.014177	0.935902	0.689135	-0.72083	0.23691	-0.778859	0.210952	-0.66366	-0.310954	0.261439	0.298121	-0.369533	1.19867	1.22954	0.774033	0.381559	0.341678	0.166471	0.261439	0.298121	-0.369533	1042.4	839.3	1674.1	750.5	950.2	738.7	765.2	718	984.3	761.8	741.6	676.8	1756.5	829.3	727.5	651	-0.135035	0.0299541	0.0161741	0.911
SACI_RS03255	Saci_0685	P17196	tuf	Elongation factor 1-alpha	J	0.608025	0.572638	0.955953	0.482947	1.22751	0.431148	1.08569	0.830435	0.293777	0.146616	0.628367	0.402928	0.643035	0.837993	0.376061	1.56161	1.78756	1.29779	0.00125503	2.91e-05	0.0257553	0.643035	0.837993	0.376061	23639.2	26450.7	9764.1	22779.4	29333.5	23035.8	22705.7	22681.1	21194.6	21390.3	22768.8	21479.9	14069.1	21311	23437.7	18909.7	0.00916741	0.0203781	0.065746	1.006
SACI_RS03260	Saci_0686	P17198	rps7	30S ribosomal protein S7	J	-0.739003	-0.987727	0.239308	-0.135368	-0.448762	-0.9097	0.400477	-0.242257	-1.12045	-1.51091	-0.0786971	-0.875158	-0.479134	-0.461277	-0.988247	0.717408	0.726343	0.50409	0.0543622	0.0710601	6.26e-06	-0.479134	-0.461277	-0.988247	5645.1	5170.1	2416.8	4510.6	5896.2	4655.3	4620.1	4354.5	4720.5	4366.7	4536.8	4124.5	3523.4	4356.6	4372.7	3895.8	-0.0632342	-0.0188835	-0.0123217	0.957
SACI_RS03265	Saci_0687	Q4JAW2	Saci_0687	Conserved Crenarchaeal protein	S	-0.184414	-0.818141	1.6043	0.833605	0.0614327	0.99909	1.46865	0.821873	-0.312291	-0.915056	0.658269	0.426011	0.250239	0.656987	-0.119767	1.1894	1.57679	0.920336	0.572272	0.0944845	0.769135	0.250239	0.656987	-0.119767	346.5	437.8	226.9	321.3	381	338.5	361.1	340.2	341.1	319.6	387.2	345.1	267.9	337.4	331.6	285.5	-0.035754	0.107732	0.0600818	0.976
SACI_RS03270	Saci_0688	P11524	rps12	30S ribosomal protein S12	J	-1.42922	-0.95352	-2.05399	-1.60568	-1.44246	-1.27997	-1.65823	-1.0082	-0.721634	-0.567834	-1.00849	-0.647989	-1.50891	-1.40379	-0.719865	0.351375	0.377936	0.607154	2.65e-14	1.79e-15	1.69e-06	-1.50891	-1.40379	-0.719865	4743.7	4355	3717.9	3770.1	4895.5	3829.9	3828.5	3608	4271.8	3590.6	3670.8	3318	4167.3	3495.9	3430.6	3067.7	-0.083914	-0.0279511	-0.097369	0.943
SACI_RS03275	Saci_0689	P11523	nusA	Probable transcription termination protein NusA	K	-0.617374	-0.388457	-0.412769	-0.365704	-0.52353	-0.744762	-0.161402	-0.0448606	-1.0159	-1.36989	-0.248622	-0.791219	-0.442778	-0.432965	-0.837059	0.735717	0.740738	0.559784	0.0979388	0.160221	0.00143085	-0.442778	-0.432965	-0.837059	2494.8	2787.2	622.8	2305.8	3084.6	2451.8	2401.1	2322.8	2070.3	2268.4	2519.2	2206.6	1174.3	2356.3	2633.7	2089.5	0.0216153	0.0223494	0.161221	1.015
SACI_RS03280	Saci_0690	P11522	rpl30e	50S ribosomal protein L30e	J	-0.432342	-0.166064	1.27173	-0.488323	0.0614327	0.0261696	1.74549	-0.33013	-0.579327	-1.70355	0.773746	-0.232952	-0.120917	0.178326	-0.496855	0.919603	1.13157	0.70865	0.753296	0.657376	0.134655	-0.120917	0.178326	-0.496855	3269.7	3655.3	1018.9	2960	3916.9	3257.9	2991.4	2800.9	2773.3	2846.8	2834.6	2681.5	1721.8	2555.7	2690.5	2214.4	-0.0234936	-0.0580235	-0.142113	0.984
SACI_RS03285	Saci_0691	P11514	rpo1C	DNA-directed RNA polymerase subunit Rpo1C	K	-0.797391	-0.604185	-0.657188	-0.625827	-0.551544	-0.992689	-0.936336	-0.135058	-1.44688	-1.84794	-0.578771	-0.881417	-0.656781	-0.709007	-1.22346	0.634292	0.611741	0.428254	0.0108429	0.0170107	4.3e-06	-0.656781	-0.709007	-1.22346	2255.5	2300.6	965.5	2030.4	2599.3	2085	2011	1945.9	1982.4	1793.3	1921.4	1813.4	1349.5	1800.1	1810.7	1553.7	-0.0244468	-0.0446181	-0.0889966	0.983
SACI_RS03290	Saci_0692	P11512	rpo1N	DNA-directed RNA polymerase subunit Rpo1N	K	-1.2467	-0.830461	-0.938838	-1.19882	-0.66205	-0.744762	-0.324901	-1.27766	-0.970185	-1.48537	-0.739067	-0.696608	-1.05356	-0.794098	-0.953099	0.481777	0.576704	0.516522	1.65e-07	0.00015469	3.56e-07	-1.05356	-0.794098	-0.953099	10989.5	11464	4358.9	9758.3	12042.9	9775.1	9523.2	9234.7	9084	9075.7	9770.5	8928.7	6590.6	8806	9381.9	8143	-0.0804773	-0.038077	-0.026632	0.946
SACI_RS03295	Saci_0693	P11513	rpo2	DNA-directed RNA polymerase subunit Rpo2	K	-0.651195	-0.816829	0.168918	-0.42943	-0.0481918	-0.597312	0.729038	0.290022	-0.584615	-0.650709	0.408909	-0.135104	-0.471533	-0.00202608	-0.275739	0.721198	0.998597	0.826027	0.0217714	0.993235	0.119745	-0.471533	-0.00202608	-0.275739	11821.1	12560.1	5289.4	10763.3	13490.9	11264	10879.5	10628.6	10456.1	10332.3	11018.2	9998.3	7762	9912.7	11124.8	9127.3	-0.0157968	0.0174522	0.0409852	0.989
SACI_RS03300	Saci_0694	P11521	rpo5	DNA-directed RNA polymerase subunit Rpo5	K	-0.669841	0.418898	-0.898196	1.94908	0.576006	0.814666	-0.231791	0.23691	-0.138755	-1.26298	0.658269	1.25609	0.361762	0.423951	0.143239	1.28499	1.3416	1.10438	0.536403	0.456434	0.787211	0.361762	0.423951	0.143239	819.1	810.3	263.1	683.6	906.8	679.1	667.3	665.3	703.7	638.8	692.3	627.8	472	640.7	658.8	608.5	-0.0813655	-0.0287669	-0.0103341	0.945
SACI_RS03305	Saci_0695	P95691	infB	Probable translation initiation factor IF-2	J	-0.0773598	0.352632	-0.990359	-0.325051	0.163046	0.699694	-0.368991	0.152104	-0.647491	0.120754	-0.967858	-0.473207	-0.26483	0.111187	-0.477376	0.832297	1.08012	0.718283	0.335537	0.668564	0.010144	-0.26483	0.111187	-0.477376	5161.9	5608.3	2182.3	4727.3	6007.1	4937	4893.6	4793.9	4492.6	4603.6	4924.2	4515.3	3163.9	4572.2	4971.9	4175.9	0.0014358	0.025871	0.0873966	1.001
SACI_RS03310	Saci_0696	Q4JAV3	ndk	Nucleoside diphosphate kinase	F	1.60057	1.34905	1.15416	1.59545	2.01348	1.757	1.61359	2.03978	2.91489	2.86322	2.37502	3.042	1.41898	1.80491	2.81637	2.67396	3.49407	7.04386	4.02e-14	6.5e-23	3.9e-53	1.41898	1.80491	2.81637	4706.6	5604.6	1014.7	4737	6547.7	5205	4945.6	5096.2	4022	4628.9	5170.1	4774.3	1986	4873.7	5906.3	4310.6	0.121187	0.0693682	0.25993	1.088
SACI_RS03315	Saci_0697	Q4JAV2	rpl24e	50S ribosomal protein L24e	J	-0.506342	-0.90303	Inf	1.00353	0.0614327	0.952169	Inf	-0.178127	0.725184	0.737021	Inf	0.648404	0.309984	0.5773	1.00239	1.23969	1.49205	2.00332	0.645803	0.375764	0.0384529	0.309984	0.5773	1.00239	1764.9	1395.7	577.8	1158.2	1424.9	1194.4	1205.4	1052.1	1540.5	1184.5	1088	915.7	1258.5	958.9	736.1	967.9	-0.220341	-0.108469	-0.424068	0.858
SACI_RS03320	Saci_0698	Q4JAV1	rps28e	30S ribosomal protein S28e	J	-0.991769	-0.825027	-0.260766	-1.27331	-1.48289	-0.448369	-0.816754	-1.66355	-1.53468	-1.71044	-1.09662	-1.38134	-0.893621	-1.07907	-1.45735	0.538261	0.473334	0.364161	0.000971362	0.000680378	1.48e-07	-0.893621	-1.07907	-1.45735	1026.1	945.3	1527.4	843.2	1065.6	848	846.3	806.4	927	847.7	778	775	1132.3	812.7	776.6	720.7	-0.071338	0.00738255	-0.0188514	0.952
SACI_RS03325	Saci_0699	Q4JAV0	upp	Uracil phosphoribosyltransferase	F	0.148161	-0.281542	-0.428711	-0.465956	-0.108492	-0.185334	-0.539914	-0.00820211	0.877187	0.894562	0.205756	0.747939	-0.260224	-0.26555	0.705501	0.834958	0.831882	1.63071	0.341939	0.373095	0.00073309	-0.260224	-0.26555	0.705501	3550.3	3851.7	1870.2	3184.9	4341.6	3454	3360.2	3229.7	3110.7	3210.4	3490.3	3067.3	2710.8	3223.2	3472.7	2939.1	0.0280458	0.0502924	0.12838	1.02
SACI_RS03330	Saci_0700	Q4JAU9	gatB	Aspartyl/glutamyl-tRNA(Asn/Gln) amidotransferase subunit B	J	-0.532338	-0.544576	-0.663731	-0.417934	-0.658459	0.323679	0.0730631	-0.652058	-0.416289	-1.50399	-1.84423	-0.995452	-0.535906	-0.212764	-1.03287	0.689726	0.862883	0.488737	0.0459704	0.520433	0.000199634	-0.535906	-0.212764	-1.03287	2515.3	2790.4	727.7	2438.6	3008.6	2509	2526.2	2474.1	2168.7	2271.9	2569.3	2300	1311.1	2302.1	2712.1	2098	0.0305975	0.0302919	0.134673	1.021
SACI_RS03335	Saci_0701	Q4JAU8	Saci_0701	Conserved Archaeal protein	F	-1.32192	-0.0405334	0.217281	-0.33632	-0.590644	-0.474841	-3.23179	-0.348052	-0.942835	-0.137448	-0.511656	-1.00695	-0.321505	-0.84667	-0.591799	0.800235	0.556067	0.663515	0.469189	0.0799587	0.137623	-0.321505	-0.84667	-0.591799	392.8	409.5	163.6	369.2	438.7	356.7	370.2	365	331.1	340.1	369.6	318.7	263.7	318.3	355.8	321.4	-0.0266535	-0.0210639	0.0278872	0.982
SACI_RS03340	Saci_0702	Q4JAU7	Saci_0702	Conserved protein	R	-0.571437	0.248973	-1.6758	-1.48832	-0.0260302	0.753265	-0.424437	0.23691	-2.41886	-0.847942	-1.34173	-0.365402	-0.754462	0.10287	-1.13871	0.592767	1.07391	0.454165	0.0472391	0.809362	0.00119867	-0.754462	0.10287	-1.13871
SACI_RS03345	Saci_0703	Q4JAU6	Saci_0703	Conserved Archaeal radical SAM superfamily protein	H	-1.28352	-1.17769	-0.676872	-1.12765	-0.737714	-1.30352	-0.538846	-0.529148	-1.98879	-2.02251	-1.32933	-1.50331	-1.07793	-0.833311	-1.70406	0.473709	0.56124	0.306921	4.04e-08	3.35e-05	6.87e-25	-1.07793	-0.833311	-1.70406	687.2	660.8	381.5	560.6	563.3	480.8	445.7	451.6	476.7	390.7	469.8	432.2	285.7	358.3	410.5	313	-0.385027	-0.343141	-0.559101	0.766
SACI_RS03350	Saci_0704	Q4JAU5	thiL	Thiamine-monophosphate kinase	H	1.62294	0.570901	0.101804	0.833605	-0.938567	-1.7703	nan	-0.76309	-0.0683656	-0.847942	0.073306	nan	0.880567		-0.802095	1.8411		0.573516	0.180161		0.318403	0.880567		-0.802095	77.3	55.1	61.2	71.1	62.7	54.3	74.7	59.4	65.9	54.3	66.1	52.3	55.7	57.2	66.5	42.5	-0.10088	0.000825209	-0.0385463	0.932
SACI_RS03355	Saci_0705			trna37-ThrCGT	J
SACI_RS03360	Saci_0706	Q4JAU4	als	Adenylosuccinate lyase	F	-0.344879	0.766821	0.534764	-0.0220053	-0.37914	0.677162	-0.268317	-0.426055	-0.579327	0.801151	0.073306	0.116683	0.192341	-0.133252	0.0918681	1.14262	0.911774	1.06575	0.581349	0.75678	0.779353	0.192341	-0.133252	0.0918681	1928.2	2120.4	733.2	1848.9	2298.3	1950.3	1846.3	1799.6	1664.9	1724	1885.6	1696.7	1050	1606.4	1851.8	1534.8	0.00772135	0.00709384	0.0208169	1.005
SACI_RS03365	Saci_0707	Q4JAU3	purP	5-formaminoimidazole-4-carboxamide-1-(beta)-D-ribofuranosyl 5'-monophosphate synthetase	F	0.593193	-0.0405334	-0.00511111	0.133165	0.424003	-0.0598036	-0.132256	-0.0712119	0.12428	0.18448	-1.14909	-0.859391	0.152354	-0.0277097	-0.324155	1.11138	0.980976	0.798766	0.717934	0.954925	0.410834	0.152354	-0.0277097	-0.324155	3193.3	3011.2	1444.9	2619.2	3377.4	2624.5	2665.7	2522.3	2889.9	2479.2	2597.5	2349.8	2274.1	2453.4	2413.4	2242.6	-0.0708718	-0.0087563	-0.0445307	0.952
SACI_RS03370	Saci_0708	Q4JAU2	Saci_0708	Conserved Archaeal protein	F	2.40055	1.31936	-0.090841	-0.303899	1.6464	1.30009	-1.06187	0.169796	1.93163	0.222448	0.395234	-1.61838	0.684329	0.508545	0.114677	1.60695	1.42261	1.08273	0.160497	0.356097	0.824241	0.684329	0.508545	0.114677	2009.3	2094.2	878.1	1815.2	2383.3	1904.8	1948	1826.6	1772.9	1725.5	1847.6	1673.4	1272.7	1731.9	1934.5	1661.4	0.0320284	0.0127589	0.111131	1.022
SACI_RS03375	Saci_0709	Q4JAU1	purA	Adenylosuccinate synthetase	F	-0.184414	-0.429099	-0.898196	0.106623	-0.45314	-1.60037	-0.762306	-0.178127	-1.97526	-1.67802	-0.627134	-1.57399	-0.280849	-0.781744	-1.41212	0.823106	0.581663	0.375759	0.370917	0.0223942	4.13e-06	-0.280849	-0.781744	-1.41212	2603.5	2479.4	958.1	2127.9	2856.8	2251.7	2221	2038.5	2408.5	2047.5	2171.4	1904.3	1637.9	1865.9	1903.9	1728.3	-0.0375949	0.00762224	-0.123931	0.974
SACI_RS03380	Saci_0710	Q4JAU0	Saci_0710	Conserved Prokaryal protein	R	-0.0969514	-0.0989501	0.753881	-0.722789	-0.353605	-0.407727	-0.132256	-0.362552	-0.746437	-1.19587	0.353414	-0.802807	-0.123365	-0.398133	-0.646985	0.918044	0.75884	0.638613	0.735328	0.278708	0.0378974	-0.123365	-0.398133	-0.646985	1570.8	1493.7	836.7	1279.5	1649.9	1329.1	1343.8	1217	1399.8	1259.6	1290	1167.2	1179.2	1213.3	1226.9	1114.5	-0.0617077	0.00360462	-0.0219068	0.958
SACI_RS03385	Saci_0711	Q4JAT9	Saci_0711	Siroheme decarboxylase	K	-0.184414	-0.844136	-0.691745	-0.417934	-1.0027	0.062593	-0.887837	-1.01463	-1.47645	-0.678017	-1.62713	-1.10237	-0.478474	-0.713154	-1.18295	0.717736	0.609985	0.440449	0.11416	0.0393301	9.28e-05	-0.478474	-0.713154	-1.18295
SACI_RS03390	Saci_0712	Q4JAT8	Saci_0712	Prephenate dehydratase	E	-0.364986	0.00843341	-0.498926	0.123111	-0.401539	0.639579	0.233331	0.00949989	0.0920991	0.415093	-0.0579385	0.240979	-0.19377	0.0804857	0.183806	0.874318	1.05737	1.13588	0.389532	0.747182	0.296281	-0.19377	0.0804857	0.183806
SACI_RS03395	Saci_0713	Q4JAT7	Saci_0713	Threonine ammonia-lyase	E	0.400548	0.833936	1.18927	-0.166395	0.0614327	1.30009	0.812603	0.821873	0.253563	1.22245	0.073306	0.426011	0.488015	0.682875	0.514952	1.40251	1.60534	1.42895	0.254828	0.127077	0.193155	0.488015	0.682875	0.514952	2342	2389.2	991.8	2049.4	2626.3	2074.7	2092.5	1991	2085.2	1977.6	2085	1859.2	1655.8	1976.9	2019.9	1866.3	-0.0406629	0.00661868	0.0560445	0.972
SACI_RS03400	Saci_0714	Q4JAT6	Saci_0714	HIT family protein	F	-0.599452	-1.48799	1.68677	0.64096	-1.93857	-0.185334	0.938134	-0.178127	-0.0683656	0.222448	2.24323	-0.158951	0.0291354	-0.380195	0.399738	1.0204	0.768334	1.31927	0.971004	0.632813	0.47745	0.0291354	-0.380195	0.399738	1134.2	1181.4	538.4	987.2	1286.9	1025.4	1073.9	1015.4	1012.1	987.6	1092.9	919.1	801.7	939.7	1074.2	884.9	0.0030497	0.0470315	0.0744778	1.002
SACI_RS03405	Saci_0715	Q4JAT5	radA	DNA repair and recombination protein RadA	L	0.659935	0.463567	1.67166	1.0639	1.23136	0.562478	1.69302	0.902793	0.920663	0.638457	1.65827	0.648404	0.905382	0.980723	0.905228	1.87304	1.97345	1.87284	2.42e-05	2.23e-06	1.06e-06	0.905382	0.980723	0.905228	2273.3	2498.3	1115.6	2114.9	2531.5	2190.6	2082.8	2038.8	2051.9	2034.5	2055.4	1905.7	1662.5	2079	2129.9	1879.4	-0.0497206	-0.00748869	0.0868408	0.966
SACI_RS03410	Saci_0716	Q4JAT4	Saci_0716	Conserved protein	J																									129.2	146.2	92.9	92.9	141.8	105	100.7	87.1	119.9	188.4	75.5	74.6	104.5	117.6	165.8	226.1	-0.167839	-0.00346761	0.706297	0.89
SACI_RS03415	Saci_0717	Q4JAT3	Saci_0717	NOL1/NOP2/sun family protein	J	-0.184414	-0.286359	0.123499	-0.691486	-0.122992	-0.659266	0.19142	0.0685129	0.725184	0.282989	0.583501	0.417837	-0.269558	-0.178306	0.519638	0.829574	0.88374	1.4336	0.252233	0.488577	0.00472144	-0.269558	-0.178306	0.519638
SACI_RS03420	Saci_0718	Q4JAT2	Saci_0718	Triphosphate tunnel metalloenzyme https://www.rcsb.org/structure/7NSD	F	0.815586	-1.48799	-1.8982	-0.97375	nan	-2.50726	nan	-1.98548	0.931634	nan	-1.92669	nan	-0.951294	-2.54592	-2.15788	0.517168	0.171238	0.224086	0.172824	0.00612806	0.00455772	-0.951294	-2.54592	-2.15788	1624.9	1732.2	568.4	1400	1899	1491.6	1466.8	1411.7	1495.8	1334.4	1487.8	1294.3	1021.2	1325.7	1321.1	1183.4	-0.0150795	0.0062632	-0.0456841	0.99
SACI_RS03425	Saci_0719	Q4JAT1	Saci_0719	Conserved Archaeal protein	H	-0.447449	-1.55838	2.56124	-0.455902	0.283825	-1.57765	2.8126	0.362441	0.0836375	-1.6553	1.65827	-0.0334203	-0.437192	-0.0618857	-0.432907	0.738571	0.958011	0.740768	0.386627	0.916185	0.30178	-0.437192	-0.0618857	-0.432907	1042.2	1108	644.3	923.7	1236.4	1045.9	1007	936.5	992.5	926.6	1018	894.1	851.7	994.3	959.6	836.6	0.0468775	0.084931	0.123894	1.033
SACI_RS03430	Saci_0720	Q4JAT0	Saci_0720	Nicotinamide-nucleotide adenylyltransferase 2	H	-1.59945	-1.16606	-0.898196	-0.903361	-3.93857	-0.600372	-0.816754	-0.178127	-2.3314	-0.847942	-1.28926	-1.15895	-1.14913	-1.12058	-1.38314	0.450898	0.459909	0.383385	0.00259735	0.0127492	0.000307294	-1.14913	-1.12058	-1.38314	1694.6	2083.1	884.5	1768.3	2267.2	1812.5	1774	1804.7	1516	1605.8	1802.2	1731.8	1035.1	1751	2050.6	1609.5	0.0550645	0.0308274	0.226232	1.039
SACI_RS03435	Saci_0721	Q4JAS9	Saci_0721	UPF0215 protein Saci_0721	L	0.0036581	0.480299	-0.833278	-0.209593	0.0150398	0.497304	-0.0598558	-0.0518871	-0.198886	-0.000816307	-0.456873	-0.311427	-0.14037	0.0523005	-0.225527	0.907286	1.03692	0.855283	0.594536	0.833125	0.18039	-0.14037	0.0523005	-0.225527
SACI_RS03440	Saci_0722	Q4JAS8	cdc6-1		D	-0.1173	-0.696579	0.217281	0.196175	-0.330885	-0.978884	0.675099	-0.985482	0.276283	-0.715491	1.07331	0.788581	-0.175519	-0.5015	0.264401	0.885449	0.706372	1.20114	0.6193	0.186991	0.376959	-0.175519	-0.5015	0.264401
SACI_RS03445	Saci_0723			trna10-AlaGGC	J
SACI_RS03450	Saci_0724	Q4JAS7	Saci_0724	Membrane protein	S	1.40055	-0.751027	-0.050199	-0.794426	0.868788	-0.895828	0.938134	-0.680627	-0.3314	-1.11098	-0.441267	-0.339523	-0.0579857	-0.075346	-0.568682	0.960604	0.949114	0.674232	0.913678	0.882576	0.115475	-0.0579857	-0.075346	-0.568682
SACI_RS03455	Saci_0725	Q4JAS6	Saci_0725	Conserved membrane protein	S	1.20701	1.33893	1.35359	1.24023	1.3338	1.235	0.913471	1.2411	2.05717	1.84431	1.67044	1.77673	1.27574	1.1332	1.85606	2.42123	2.19345	3.62018	4.07e-13	2.99e-11	4.87e-34	1.27574	1.1332	1.85606
SACI_RS03460				hypothetical protein	S
SACI_RS03465	Saci_0726	Q4JAS5	Saci_0726	Conserved Crenarchaeal protein	S
SACI_RS03470	Saci_0727	Q4JAS4	Elf1	Putative transcription elongation factor Elf1	K	-1.56293	-1.97342	0.324197	-1.93193	-0.179575	-1.40773	0.768209	0.0563381	-1.76881	-2.6553	-2.51166	-1.66145	-1.46458	-0.425282	-2.00789	0.362342	0.744693	0.248637	0.000213708	0.328293	4.7e-07	-1.46458	-0.425282	-2.00789	1056.9	1161.9	316.9	993.8	1336.4	1131.9	1081.6	1056.5	936.3	943.4	1165.6	991.7	527.5	995	1309.8	900.7	0.107935	0.0918331	0.244593	1.078
SACI_RS03475	Saci_0728	Q4JAS3	Saci_0728	Geranylgeranylglyceryl phosphate synthase	I	-1.28395	-0.0505871	-1.48316	-1.62583	-0.675533	-0.310865	-2.81675	-1.0526	-0.390294	-1.26298	-1.77469	-1.03342	-0.976882	-0.986345	-0.935231	0.508077	0.504755	0.522959	0.0155573	0.0234779	0.0107237	-0.976882	-0.986345	-0.935231	621.5	586.1	322.3	506.7	645.4	513.4	529.1	495.1	518.7	460.8	497.3	415	355.5	402	367.9	364.8	-0.06263	-0.0926681	-0.328173	0.958
SACI_RS03480	Saci_0729	P60464	Saci_0729	Preprotein translocase subunit SecG	U	1.44008	-0.166064	2.18927	0.57057	1.28383	0.515105	0.855671	-0.303658	0.971163	0.380877	1.88066	-0.158951	0.942185	0.509536	0.670162	1.92144	1.42359	1.59125	0.00212892	0.148386	0.0185307	0.942185	0.509536	0.670162	448.5	540.3	160.9	480.1	614.9	520.2	499.8	524.6	390.1	445.6	513.7	475.1	254.8	453.6	678.2	454.8	0.146926	0.0748954	0.35202	1.107
SACI_RS03485	Saci_0730	Q4JAS1	Saci_0730	16S rRNA aminocarboxypropyltransferase	J	1.37358	0.0652612	2.0404	1.61496	1.06143	0.335498	1.31253	1.72876	-0.299691	-0.142685	0.488344	0.795245	1.23941	1.00835	0.201592	2.36102	2.01161	1.14997	7.38e-06	0.000331188	0.501759	1.23941	1.00835	0.201592
SACI_RS03490	Saci_0731	Q4JAS0	Saci_0731	Conserved Archaeal protein	K	0.285071	-0.335989	-0.235231	-0.606968	0.448456	-0.770297	-1.06187	-0.25613	-0.653328	-0.973473	-0.926694	-1.82192	-0.234755	-0.421622	-1.03462	0.849829	0.746585	0.488146	0.500507	0.281176	0.00155397	-0.234755	-0.421622	-1.03462	1528	1555.3	1742.2	1267.8	1579.4	1334.8	1306.3	1188.5	1508.9	1266.4	1197.5	1098.5	1814	1190.7	1207.5	1099.3	-0.0964011	-0.0178315	-0.0469491	0.935
SACI_RS03495	Saci_0732	Q4JAR9	Saci_0732	Conserved Archaeal protein	S	1.40055	1.53438	Inf	0.64096	0.0614327	-0.185334	Inf	-1.17813	0.6686	-0.262979	Inf	1.01097	1.38444	0.243113	0.860939	2.61071	1.18354	1.81622	0.00558938	0.765883	0.114809	1.38444	0.243113	0.860939
SACI_RS03500	Saci_0733	Q4JAR8	Saci_0733	Membrane protein	V	0.732445	0.376632	0.924926	0.418567	0.603443	0.484192	0.634584	0.191107	0.935476	0.776242	0.915124	0.800407	0.598123	0.424823	0.867875	1.51375	1.34241	1.82497	0.00116167	0.0202068	4.67e-09	0.598123	0.424823	0.867875
SACI_RS03505	Saci_0734	Q4JAR7	Saci_0734	ABC transporter	V	-0.253127	0.3287	0.313308	0.271726	0.0614327	0.640636	0.353171	0.0376016	0.329798	0.921445	0.317232	0.864132	0.130797	0.212177	0.6147	1.0949	1.15844	1.53124	0.643157	0.454968	0.00378494	0.130797	0.212177	0.6147	nan	nan	nan	nan	nan	nan	nan	nan	nan	nan	nan	nan	nan	nan	nan	nan
SACI_RS03510				hypothetical protein	S	-1.18441	Inf	0.561236	-0.166395	-0.938567	nan	-1.64683	nan	-0.653328	Inf	-2.92669	0.841049	0.190554		-0.708055	1.1412		0.612145	0.82684		0.371402	0.190554		-0.708055
SACI_RS03515	Saci_0735	Q4JAR6	Saci_0735	Uncharacterized protein	S	0.879716	-0.0285608	0.480316	-0.488323	-0.397999	0.300092	0.616205	0.0849073	-0.653328	-0.414982	0.21081	-0.673524	0.276843	0.0826133	-0.398036	1.21154	1.05893	0.758891	0.511706	0.874069	0.318384	0.276843	0.0826133	-0.398036
SACI_RS03520	Saci_0736	Q4JAR5	Saci_0736	Membrane protein	V	1.09243	0.849095	1.48251	1.12099	0.831313	0.879238	1.01237	0.742146	1.53903	1.43902	1.57497	1.24147	1.12731	0.813055	1.46044	2.18451	1.75693	2.75191	1.66e-09	1.53e-06	4.46e-20	1.12731	0.813055	1.46044
SACI_RS03525	Saci_0737	Q4JAR4	Saci_0737	ABC transporter	V	-0.821844	-0.558382	-0.898196	0.155533	-0.938567	-0.577652	0.0636644	-0.441162	-1.00125	-1.07033	-1.0642	-0.936559	-0.505297	-0.494968	-1.00427	0.704515	0.709577	0.498522	0.147767	0.199332	0.00248179	-0.505297	-0.494968	-1.00427	nan	nan	nan	nan	nan	nan	nan	nan	nan	nan	nan	nan	nan	nan	nan	nan
SACI_RS03530	Saci_0738	Q4JAR3	Saci_0738	Hypothetical membrane protein	S	0.301013	0.512008	0.542377	1.12311	-0.45314	0.399628	0.353171	0.973876	0.609706	0.502555	0.073306	0.841049	0.630608	0.283569	0.546479	1.54822	1.2172	1.46052	0.0734359	0.531626	0.112131	0.630608	0.283569	0.546479
SACI_RS03535	Saci_0739	Q4JAR2	Saci_0739	Uncharacterized protein	K
SACI_RS03540	Saci_0741			trna36-ValCAC	J
SACI_RS03545	Saci_0742	Q4JAR1	Saci_0742	Uncharacterized protein	S
SACI_RS03550	Saci_0743	Q4JAR0	Saci_0743	Uncharacterized protein	S	0.493658	0.512008	-0.313233	-0.581433	0.324467	0.300092	-0.646829	0.821873	0.0247438	nan	nan	0.162977	0.185137	0.242698	-0.774809	1.13692	1.1832	0.584466	0.776415	0.728403	0.219973	0.185137	0.242698	-0.774809
SACI_RS03555	Saci_0744	Q4JAQ9	Saci_0744	Conserved protein	S	-1.72498	-0.751027	-4.70555	-0.99647	-1.93857	-2.09223	-1.64683	-1.17813	-2.06837	-1.16987	-1.73405	-3.15895	-1.60229	-1.78147	-1.8739	0.329354	0.290887	0.272835	1.64e-05	1.42e-06	1.13e-08	-1.60229	-1.78147	-1.8739
SACI_RS03560	Saci_0745	Q4JAQ8	Saci_0745	Conserved Archaeal protein	G	1.05005	0.217264	0.552466	0.397506	1.06143	0.0459911	0.201168	0.468236	0.1661	0.0208137	-0.0786971	0.175468	0.542369	0.394763	0.0896116	1.45636	1.31473	1.06408	0.0412388	0.201011	0.752231	0.542369	0.394763	0.0896116
SACI_RS03565	Saci_0746	Q4JAQ7	Saci_0746	PBP1 (DNA polymerase su) doi: 10.1038/ncomms15075	L	-0.506342	-2.6255	1.1018	-0.166395	-0.675533	-1.32284	0.353171	0.406835	-0.167901	-3.72241	-0.926694	-1.15895	-0.800747	-0.680969	-1.32303	0.574052	0.623746	0.399694	0.197447	0.299284	0.0262672	-0.800747	-0.680969	-1.32303
SACI_RS03570	Saci_0747	Q4JAQ6	Saci_0747	Conserved Prokaryal protein	G	0.163509	-0.291595	0.867339	-0.291926	0.186964	0.0370579	0.201168	-0.441162	-0.942835	-0.38851	0.658269	-0.158951	0.0634841	-0.045151	-0.223582	1.04499	0.969188	0.856437	0.894087	0.925496	0.561828	0.0634841	-0.045151	-0.223582	1364	1288.8	651.8	1139.7	1425	1212	1192.7	1128.1	1193.4	1092.7	1177.5	1058.4	900.8	1003.8	1052.7	929.9	-0.0237259	0.0210804	-0.0793045	0.984
SACI_RS03575	Saci_0748	Q4JAQ5	cedB	DNA import protein CedB	L	-1.43234	-1.16606	-1.14331	-0.675409	-1.79418	-0.287214	-0.324901	-1.38758	-1.20082	-1.13745	-1.06871	-0.32401	-1.13197	-0.923629	-0.936558	0.456293	0.527181	0.522478	5.98e-07	0.000381742	7.47e-06	-1.13197	-0.923629	-0.936558
SACI_RS03580	Saci_0749	Q4JAQ4	Saci_0749	Conserved protein	S	-1.18441	-0.0140612	-0.16123	-1.97375	-1.52353	-1.03333	0.0901366	-1.98548	-2.23829	-3.4329	-2.51166	-1.38134	-0.630302	-1.02199	-2.16317	0.646041	0.492437	0.223266	0.242941	0.084933	0.000236276	-0.630302	-1.02199	-2.16317	nan	nan	nan	nan	nan	nan	nan	nan	nan	nan	nan	nan	nan	nan	nan	nan
SACI_RS03585	Saci_0750	Q4JAQ3	lysY	[LysW]-L-2-aminoadipate/[LysW]-L-glutamate phosphate reductase	E	-0.0239496	-0.818141	-1.48316	-0.500814	-0.0260302	-0.737876	-1.55372	-0.71418	-0.348473	-0.722411	-0.926694	-1.695	-0.635717	-0.753171	-0.881048	0.643621	0.593298	0.542973	0.0378998	0.0251651	0.0022837	-0.635717	-0.753171	-0.881048	1533.6	1650.2	692.5	1421.1	1746.4	1423.6	1419.4	1431	1386.5	1336.2	1413.5	1294.1	1010.4	1326.6	1413.8	1202.3	-0.0251355	0.00478641	0.0388121	0.983
SACI_RS03590	Saci_0751	Q4JAQ2	lysZ	[LysW]-aminoadipate/[LysW]-glutamate kinase	E	-0.669841	-2.75103	-1.31323	-2.09239	-2.74592	-3.7703	-2.06187	-1.42605	-1.46068	-2.84794	-1.92669	-3.40688	-1.66505	-2.24636	-2.31665	0.315333	0.210755	0.200733	8.52e-05	1.23e-05	2.04e-07	-1.66505	-2.24636	-2.31665	2719.3	2975.2	1079.3	2538.6	3299.2	2541.9	2569.4	2490.4	2393.2	2374.2	2518.8	2340.9	1687.1	2393.6	2715.7	2265.9	-0.0106302	-0.00676377	0.103411	0.993
SACI_RS03595	Saci_0752	Q4JAQ1	lysM	Lrp-like transcriptional regulator	K	-1.50634	-1.75103	-2.70555	-0.97375	-0.260495	-3.35526	nan	nan	-1.39029	-2.4329	-2.14909	-0.966306	-1.65664	-2.49218	-1.64944	0.317177	0.177737	0.318765	0.00188466	0.000226489	0.00134139	-1.65664	-2.49218	-1.64944	3429.5	3603.7	1465.4	3000.6	3938.6	3180	3142.6	2986.9	3044.2	3007.7	3079.8	2719.9	2107.9	2960.7	2954.9	2752.5	-0.0119167	0.00781147	0.0556537	0.992
SACI_RS03600	Saci_0753	Q4JAQ0	lysW	Alpha-aminoadipate/glutamate carrier protein LysW	E																									86.7	90.7	37.6	78.5	93.4	83.9	80.2	78.5	74	78	85.3	71.4	48.3	64.5	65.8	61.6	-0.0165153	0.0350339	-0.14987	0.989
SACI_RS03605	Saci_0754	Q4JAP9	lysX	Alpha-aminoadipate--LysW ligase LysX	E	-0.184414	-1.16606	0.101804	-0.903361	0.383361	-0.448369	1.35317	0.0849073	-1.06837	-0.0405868	nan	-1.48088	-0.639305	0.0889469	-0.776564	0.642022	1.06359	0.583755	0.337075	0.903322	0.217235	-0.639305	0.0889469	-0.776564
SACI_RS03610	Saci_0755	Q4JAP8	lysJ	[LysW]-aminoadipate semialdehyde/glutamate semialdehyde transaminase	E	0.105092	-1.4291	0.516842	-1.01439	-0.408053	-1.44837	0.575563	-0.12566	-1.12281	0.152058	-0.511656	-1.32888	-0.42376	-0.34829	-0.748945	0.745479	0.785515	0.595039	0.251683	0.388916	0.0232257	-0.42376	-0.34829	-0.748945	65.6	66.9	16.2	51.9	62.6	49.9	58.9	47.2	49.7	41.1	47.7	45.7	20.7	44.6	39	37	-0.163585	-0.230728	-0.344498	0.893
SACI_RS03615	Saci_0756	Q4JAP7	lysK	[LysW]-lysine/[LysW]-ornithine hydrolase	E	1.06351	0.471366	-0.412769	-0.166395	0.231358	0.551631	0.0312429	0.291358	1.04711	0.267535	-0.000694555	-0.158951	0.23374	0.224546	0.314053	1.17588	1.16841	1.2432	0.569683	0.611645	0.371402	0.23374	0.224546	0.314053
SACI_RS03620	Saci_0757	Q9HH76	uppS	Tritrans,polycis-undecaprenyl-diphosphate synthase (GGDP specific)	I	-0.599452	-0.651491	Inf	0.155533	0.0614327	-1.99269	Inf	-0.178127	-2.65333	-1.48537	Inf	-2.15895	0.219358	-0.64541	-0.782036	1.16422	0.639311	0.581545	0.754517	0.408508	0.2338	0.219358	-0.64541	-0.782036
SACI_RS03625	Saci_0758	Q4JAP5	rps8e	30S ribosomal protein S8e	J	-0.262417	-0.224958	-0.090841	-0.903361	0.272937	-0.128751	0.745488	-0.277663	-1.0939	-0.999945	-0.341731	-1.3654	-0.412014	0.0346148	-1.00166	0.751574	1.02428	0.499426	0.173985	0.925496	0.000618391	-0.412014	0.0346148	-1.00166	5891.6	6036.5	2100.5	4808	6308.5	5348.4	4902.4	4669.3	4981.7	4846.3	4868.3	4398.5	3416.8	4389.1	4521.8	3893.6	-0.0679982	-0.039006	-0.118661	0.954
SACI_RS03630	Saci_0759	Q4JAP4	Saci_0759	Conserved Archaeal protein	U	0.815586	-0.166064	-1.48316	Inf	-0.938567	1.81467	0.0901366	Inf	nan	-0.262979	nan	nan	0.508226	0.737552		1.4223	1.66734		0.548365	0.370393		0.508226	0.737552		114.6	122.7	55.3	111.4	122.4	104.5	111.4	95.7	110.6	90.9	100.6	92.6	80.3	91	92.5	81.1	-0.0976388	-0.059367	-0.136118	0.935
SACI_RS03635	Saci_0760			trna35-LysCTT	J	-2.76938	-2.16606	-2.22012	nan	-3.52353	-3.7703	-1.96876	nan	-3.23829	-2.84794	-1.24862	-3.61838	-2.72584	-3.22182	-2.54911	0.151161	0.107186	0.170861	2.35e-07	1.84e-07	1.99e-07	-2.72584	-3.22182	-2.54911
SACI_RS03640				hypothetical protein	S	-1.18441	-2.16606	Inf	-1.48832	0.0614327	-2.18533	Inf	-0.500055	-0.0683656	-1.26298	Inf	-2.48088	-1.24788	-0.357601	-0.771298	0.421068	0.780461	0.58589	0.0672157	0.640589	0.207951	-1.24788	-0.357601	-0.771298
SACI_RS03645	Saci_0761	Q4JAP3	Saci_0761	Epimerase	M	-0.686915	-0.500483	0.488827	-0.38052	-0.11914	-1.13642	-0.347269	0.0513547	-0.0969347	0.126967	0.230847	0.375385	-0.312959	-0.422067	0.155699	0.804989	0.746355	1.11396	0.276702	0.176176	0.529105	-0.312959	-0.422067	0.155699	713.6	764.8	328.8	635	778	671.1	660.6	598.6	689.8	628.5	650.5	550.7	560.8	594.2	589.5	555.2	-0.0530714	0.0180174	-0.0145359	0.964
SACI_RS03650	Saci_0762			trna11-LysTTT	J	-1.06412	-0.835916	-2.70555	-1.64033	-0.707242	-0.407727	-0.994752	-1.12154	-2.17689	-1.48537	-2.51166	-2.99545	-1.51369	-0.83492	-2.22682	0.350213	0.560614	0.213629	2.3e-08	0.000431585	5.04e-20	-1.51369	-0.83492	-2.22682
SACI_RS03655	Saci_0763	Q4JAP2	Saci_0763	2-oxoacid oxidoreductase (ferredoxin)	E	0.68595	1.00029	0.40346	0.661424	0.733858	1.05073	0.585118	0.821873	-0.261011	0.394915	0.0564322	-0.372355	0.682312	0.745806	-0.0487155	1.60471	1.67691	0.966797	0.000468482	6.37e-05	0.816046	0.682312	0.745806	-0.0487155	8650	9070.7	3767.7	7592.2	9819.1	7914.8	7727.6	7514.8	7672	7503.7	7700.9	7122.6	5878	7171.9	7894.1	6755.3	-0.0315059	0.0134573	0.0502057	0.978
SACI_RS03660	Saci_0764			trna34-CysGCA	J
SACI_RS03665	Saci_0765	Q4JAP1	Saci_0765	Conserved Archaeal protein	R	2.27015	2.04153	1.31971	2.43264	1.78228	2.85698	1.93813	2.40684	2.17675	2.45323	1.66869	2.71937	2.0099	2.18594	2.25506	4.02753	4.55023	4.77353	1.05e-19	2.33e-25	8.81e-32	2.0099	2.18594	2.25506	607.7	700.7	245.8	587.3	755.7	612.2	598	561.4	549.6	537.6	625.9	510.5	403.9	564.9	675.7	474.2	0.00115988	-0.00461937	0.10784	1.001
SACI_RS03670	Saci_0766	Q4JAP0	Saci_0766	50S ribosomal protein L40E	J	0.613952	1.13879	0.338843	0.897735	0.785798	1.0126	0.500012	0.532366	0.495535	0.649558	0.623503	0.239598	0.763895	0.669122	0.509118	1.69807	1.5901	1.42318	0.00254187	0.0150537	0.0397135	0.763895	0.669122	0.509118	726	738.6	390.1	654.3	731.1	597.5	608.3	657.7	641.4	620.8	585.8	578.1	517.4	586.1	663.1	561.2	-0.119103	-0.0388593	0.0346907	0.921
SACI_RS03675	Saci_0767	Q4JAN9	Saci_0767	Conserved Archaeal protein	K	-0.184414	-0.0920637	0.976273	-0.407403	0.302441	-0.97383	0.353171	-0.556639	-1.79083	-0.925944	1.48834	-0.859391	-0.06075	-0.387895	-0.599238	0.958766	0.764244	0.660103	0.894226	0.394612	0.118702	-0.06075	-0.387895	-0.599238	1290.9	1415.7	385.7	1165.4	1584.2	1289.5	1251.8	1201.4	1155	1184.6	1250.4	1110.8	646.6	1157.1	1337.9	1084.1	0.0475791	0.0481067	0.148721	1.034
SACI_RS03680	Saci_0768	Q4JAN8	aspS	Aspartate--tRNA(Asp/Asn) ligase	J	0.230623	0.278721	0.101804	0.0603756	0.978971	0.288597	0.407619	0.22148	-0.363821	-0.678017	0.073306	-1.12858	0.170324	0.412245	-0.572623	1.12531	1.33075	0.672393	0.519125	0.111286	0.0179416	0.170324	0.412245	-0.572623	9632.2	10143.4	2616.9	8477.3	11333.2	8990.2	8767.2	8347.5	8259.7	8294.4	8549.3	7948.7	5050.6	8355.7	8722.6	7645.2	-0.00890895	-0.00501614	0.0726775	0.994
SACI_RS03685	Saci_0769	Q4JAN7	Saci_0769	Conserved Archaeal protein	J	0.350758	0.767644	-0.885705	-0.670626	0.500997	1.33334	-0.0125388	0.108073	-1.10718	-0.123122	-1.41904	-1.83495	-0.117151	0.429613	-1.10519	0.922007	1.34687	0.464841	0.753296	0.0660603	1.65e-07	-0.117151	0.429613	-1.10519
SACI_RS03690	Saci_0770	Q877G5	pth	Peptidyl-tRNA hydrolase	J	-0.184414	nan	1.1018	0.418567	-0.938567	1.39963	nan	nan	-1.65333	-0.262979	0.073306	nan	-0.04438			0.969706			0.968544			-0.04438			74.8	85.9	32	63.3	89.5	78.4	83.9	68.4	68.6	76.1	77.5	70.9	44.4	64.4	61.7	65.1	0.110882	0.16233	0.0456619	1.08
SACI_RS03695	Saci_0772	Q4JAN4	ef1b	Elongation factor 1-beta	J	-0.769377	-0.818141	Inf	-1.1664	-0.52353	-2.0598	Inf	nan	-0.238291	-3.72241	Inf	-2.15895	-0.653873	-1.36221	-0.862954	0.635572	0.388986	0.549826	0.305473	0.0648648	0.186643	-0.653873	-1.36221	-0.862954	756.8	1100.7	192.7	936.2	1202.3	1021.8	944	1002.2	626.8	844.9	951.4	954	294.5	885.2	1321.5	810.2	0.180133	0.0354564	0.357069	1.133
SACI_RS03700	Saci_0773	F2Z6A6	Saci_0773	SAV protein-like	O	-1.04571	-0.283901	-0.246119	-0.738974	-0.0485402	-0.0122698	-0.646829	0.113639	-0.721073	-0.306048	-0.584302	-0.525079	-0.584207	-0.17504	-0.518431	0.667016	0.885743	0.698131	0.00383029	0.413127	0.0018593	-0.584207	-0.17504	-0.518431	7849.6	8483.2	3478.4	7286.8	9199.8	7378.7	7335.3	7166.2	6927.5	6894.7	7262.6	6589.2	4907.9	7006	7655.9	6354	-0.0175827	-0.00445903	0.0934047	0.988
SACI_RS03705	Saci_0774	Q4JAN2	Saci_0774	Conserved protein	S																									248.3	269.5	125.9	217.5	299.2	237.3	226.3	224.9	227.3	210	230.5	201.2	192.3	209.1	217.6	185.8	0.0123707	0.00941004	0.0020454	1.009
SACI_RS03710	Saci_0775	Q4JAN1	fen	Flap endonuclease 1	L	-2.18441	-1.97342	-0.898196	-1.75136	-2.3536	-1.40773	nan	1.82187	-3.65333	-2.48537	-3.51166	1.06344	-1.69964	-1.36399	-1.95459	0.307864	0.388506	0.257995	0.000200066	0.0197415	0.000110089	-1.69964	-1.36399	-1.95459	1272.5	1317.2	597.2	1123.2	1340.8	1133.4	1086.1	1016.8	1155	1021.9	977.5	969.3	843	941.3	859.9	869.5	-0.111186	-0.08381	-0.209877	0.926
SACI_RS03715	Saci_0776	Q4JAN0	Saci_0776	Precorrin-2 dehydrogenase	H	1.40055	-0.166064	1.42373	2.15553	0.646395	-0.185334	1.6751	1.82187	-1.65333	nan	nan	-0.158951	1.18084	0.829948		2.26708	1.77762		0.107344	0.340872		1.18084	0.829948
SACI_RS03720	Saci_0777	Q4JAM9	hemA	Glutamyl-tRNA reductase	J	Inf	0.418898	2.42373	0.833605	Inf	0.399628	2.6751	1.04427	Inf	0.737021	1.65827	-0.158951	1.18866	1.43489	0.844301	2.2794	2.70362	1.79539	0.0332736	0.0146279	0.145363	1.18866	1.43489	0.844301
SACI_RS03725	Saci_0778	Q4JAM8	alaD	Delta-aminolevulinic acid dehydratase	H	0.152621	0.212447	-0.143308	0.653033	0.135433	-0.259335	-0.559366	0.0563381	-0.200816	-0.884468	-0.604766	-0.661451	0.222961	-0.2103	-0.538616	1.16713	0.864358	0.688431	0.471355	0.567032	0.068049	0.222961	-0.2103	-0.538616	1864.3	2124.3	892	1868.7	2349.9	1941.6	1940.4	1826.4	1767	1772.7	1869	1735.6	1358.6	1822.5	2029.9	1674.9	0.0475784	0.0537947	0.177882	1.034
SACI_RS03730	Saci_0779	Q4JAM7	hemL	Glutamate-1-semialdehyde 2,1-aminomutase	H	0.400548	1.4189	-0.220124	0.64096	0.798398	1.98459	-0.383795	0.406835	-1.23829	1.05895	-1.66366	0.162977	0.439975	0.612033	-0.469317	1.35658	1.52841	0.722306	0.421559	0.285873	0.421585	0.439975	0.612033	-0.469317	552.3	588	196.1	510.9	650.8	531.5	516.2	515.6	489.5	466.7	523.1	486.9	289.1	446.7	471	398.3	0.00984353	0.0181351	-0.0651738	1.007
SACI_RS03735	Saci_0780	Q4JAM6	pbg	Probable porphobilinogen deaminase	H	-0.406807	-0.166064	-0.16123	-3.1664	-2.74592	-1.7703	-0.231791	nan	-1.87572	-1.26298	-1.51166	nan	-0.724257	-1.78405	-1.97621	0.605309	0.290368	0.254157	0.191289	0.00682028	0.000690143	-0.724257	-1.78405	-1.97621	nan	nan	nan	nan	nan	nan	nan	nan	nan	nan	nan	nan	nan	nan	nan	nan
SACI_RS03740	Saci_0781	Q4JAM5	Saci_0781	Conserved protein	H	2.13751	-1.33599	-1.48316	2.15553	0.0614327	nan	-1.23179	0.821873	0.346672	-1.4329	-1.51166	-0.158951	-0.0320322	-1.85585	-1.02884	0.978042	0.27627	0.490104	0.971004	0.0292769	0.132298	-0.0320322	-1.85585	-1.02884
SACI_RS03745				hypothetical protein	S	-2.50634	-1.75103	0.101804	-1.48832	-0.675533	-1.18533	-0.646829	-1.50006	-1.39029	-0.847942	0.073306	nan	-1.32686	-1.07667	-1.44946	0.398635	0.474123	0.366159	0.021861	0.0909139	0.0107969	-1.32686	-1.07667	-1.44946
SACI_RS03750	Saci_0782	Q4JAM4	Saci_0782	Conserved Crenarchaeal protein	R	-2.18441	-1.32361	0.101804	0.014177	-1.93857	-1.13642	-0.161402	-0.0850177	-1.80533	-2.536	-0.0786971	-1.48088	-0.862605	-0.986388	-1.60504	0.549959	0.50474	0.328727	0.021256	0.0089321	3.17e-06	-0.862605	-0.986388	-1.60504	494.6	549.9	221.7	507.2	640.4	493.3	494.3	495	454.1	434.7	478.1	452.3	309.7	456.4	460.9	396.5	0.0355648	-0.00481412	0.0213287	1.025
SACI_RS03755				pseudo	R	-0.576732	0.833936	0.753881	1.03524	-0.871453	0.70775	0.867744	0.821873	-0.345206	1.17759	0.658269	0.606584	0.414232	0.230935	0.405012	1.33259	1.17359	1.3241	0.279176	0.610675	0.224809	0.414232	0.230935	0.405012
SACI_RS03760	Saci_0785				S	0.934885	0.512008	0.369284	1.15553	0.931372	0.462364	0.529021	0.821873	1.40755	1.01995	0.675971	1.76388	0.734741	0.62857	1.23879	1.6641	1.54603	2.36	0.00130948	0.00827821	4.19e-10	0.734741	0.62857	1.23879
SACI_RS03765	Saci_0787	Q4JAM2	Saci_0787	Conserved Archaeal protein	J	-0.705246	-0.602163	-0.872201	-0.805806	-0.735034	-0.104034	-0.473992	-0.611087	-1.69772	-0.786541	-1.80116	-1.64082	-0.749359	-0.524184	-1.44928	0.594868	0.695352	0.366205	0.000114975	0.00960799	1.92e-14	-0.749359	-0.524184	-1.44928
SACI_RS03770	Saci_0788	Q4JAM1	lig	DNA ligase	L	0.202609	-0.220512	-1.38362	-0.166395	-0.0540445	-0.940222	-1.86922	0.281305	-1.54641	-0.769939	-1.51166	0.0109739	-0.335592	-0.670887	-0.940778	0.792459	0.628121	0.520952	0.293615	0.0457084	0.000854992	-0.335592	-0.670887	-0.940778	1609.4	1696.9	742.1	1459.9	1799.9	1550.6	1557.7	1498.4	1506.4	1422.6	1511.2	1383.2	1105.5	1400.9	1485.3	1329.3	0.0171279	0.0558458	0.08746	1.012
SACI_RS03775	Saci_0789	Q4JAM0	dcd	dCTP deaminase	F	0.53779	0.388824	0.19776	0.340414	0.590618	0.674104	0.433993	0.635038	2.0135	1.87687	1.50169	1.92227	0.359538	0.53317	1.84524	1.28301	1.44711	3.59313	0.0951594	0.00797221	2.3e-25	0.359538	0.53317	1.84524	1441.4	1412.8	701.4	1220	1654.3	1285.4	1279.2	1237.2	1241.1	1220.6	1394.1	1181.8	1031.6	1191.5	1301.5	1071.2	0.00638335	0.0723551	0.069724	1.004
SACI_RS03780	Saci_0790	Q4JAL9	Saci_0790	Conserved Archaeal protein	S	-0.243308	0.0876923	-0.341803	-0.0761974	-0.260495	0.0684221	-0.646829	0.189605	0.633553	-0.208531	0.233771	-0.113147	-0.127791	-0.180815	0.174073	0.915231	0.882204	1.12824	0.667703	0.580503	0.490818	-0.127791	-0.180815	0.174073	1471	1797.7	445.8	1535.7	1933.5	1634.2	1632.2	1602.6	1270.2	1424.8	1630.7	1517.7	737.1	1482.2	1752.2	1353.9	0.0941393	0.0469586	0.194027	1.067
SACI_RS03785	Saci_0791	Q4JAL8	Saci_0791	Conserved Archaeal protein // thioredoxin doi.org/10.4161/cc.9.4.10674	O	1.06351	0.0885085	1.16409	0.9001	1.02491	0.611132	1.47516	1.13835	0.907387	0.207911	1.46158	0.713041	0.768424	0.952402	0.77054	1.70341	1.93509	1.70591	0.000512071	2.84e-06	5.6e-05	0.768424	0.952402	0.77054	3157	4184.4	990.1	3302.7	3886	3470.6	2978.3	2941.4	2292.1	2790.3	2928	2759.8	1263.9	2201.6	2698.9	2058	-0.0882945	-0.212739	-0.348385	0.941
SACI_RS03790	Saci_0792	Q4JAL7	Saci_0792	Protein Saci_0792	S	0.443617	0.696432	-0.635161	1.09664	-0.228074	1.05567	-0.0618665	1.08491	1.5311	0.921445	-0.0786971	0.978552	0.468658	0.459486	0.932407	1.38382	1.37505	1.90846	0.200559	0.247218	0.00186185	0.468658	0.459486	0.932407	139.5	136.7	71.7	114.7	155.2	127.5	126	119.7	124.3	106.3	116.8	112.9	108.1	101.2	108.1	95.2	0.0243169	0.00399116	-0.0935451	1.017
SACI_RS03795	Saci_0793	Q4JAL6	Saci_0793	Conserved Archaeal protein	R	-1.18441	0.833936	-1.48316	0.0559972	-0.938567	-0.185334	-1.23179	nan	0.6686	0.737021	nan	nan	-0.313376	-1.46982	-1.20221	0.804756	0.361029	0.434609	0.68879	0.102247	0.110435	-0.313376	-1.46982	-1.20221
SACI_RS03800	Saci_0794	Q4JAL5	Saci_0794	Uncharacterized protein	S	1.29363	1.52199	1.1217	1.73542	0.77764	1.57548	1.16053	1.3813	1.81544	1.92465	2.03266	1.93297	1.40618	1.15056	1.93091	2.65034	2.22	3.81296	2.13e-10	1.37e-06	2.02e-22	1.40618	1.15056	1.93091
SACI_RS03805	Saci_0795	Q4JAL4	Saci_0795	Conserved Prokaryal protein	S	0.552551	0.525813	1.56124	0.718128	0.242005	-0.185334	0.812603	-0.293604	0.393978	0.496013	2.20259	0.841049	0.730865	0.0391171	0.86053	1.65963	1.02748	1.8157	0.018349	0.930579	0.00368878	0.730865	0.0391171	0.86053	365.9	382	180	325	383.3	327.6	321.1	289.2	365.9	303	279.7	287.8	247.4	268.3	246	246.7	-0.112449	-0.0351164	-0.2301	0.925
SACI_RS03810	Saci_0796	Q4JAL3	Saci_0796	Non-specific serine/threonine protein kinase	T	1.13751	-1.48799	0.101804	0.833605	1.38336	-0.9223	0.353171	1.82187	-0.653328	-1.58491	-0.341731	0.841049	0.0154849	0.340759	-0.60444	1.01079	1.26642	0.657727	0.985207	0.678382	0.421585	0.0154849	0.340759	-0.60444
SACI_RS03815	Saci_0797	Q4JAL2	Saci_0797	Conserved Archaeal protein	R	-0.570068	-0.891204	-1.41666	-1.21269	-1.03049	-0.547905	-0.851187	-0.578058	-0.803354	-0.958973	-0.899727	-0.973919	-1.00401	-0.794897	-0.890165	0.498611	0.576384	0.539552	9.63e-07	5.55e-05	3.97e-07	-1.00401	-0.794897	-0.890165	166.5	235	55	206.6	283	257.4	264.7	241.6	181.8	220.9	310.6	245.9	90.9	244.9	438.7	225.9	0.38677	0.40982	0.791996	1.307
SACI_RS03820	Saci_0798	Q4JAL1	mat	S-adenosylmethionine synthase	H	-1.04002	-1.08545	-0.898196	-1.04086	-0.601532	-1.01357	-1.52653	-1.31563	-1.61585	-1.84794	-1.02399	-1.61838	-1.02287	-1.12626	-1.51453	0.492135	0.458103	0.350011	1.05e-07	3.39e-08	5.45e-16	-1.02287	-1.12626	-1.51453	7463.1	8595.5	2308.6	6995.7	9682	7612.7	7536.6	7219.1	6401.7	6789.8	7617.2	6834.8	4174.5	6940.9	8621.5	6528.9	0.0620832	0.0294967	0.196659	1.044
SACI_RS03825	Saci_0799	Q4JAL0	Saci_0799	Sm-like protein (LSm2) - bind small RNAs in archaea doi: 10.1093/nar/gky144	A	-0.812445	-1.54458	-0.483158	-1.10981	-0.0260302	-1.18533	-0.231791	-1.01463	-1.28136	-2.15606	-0.704302	-0.995452	-1.06159	-0.714611	-1.30358	0.479103	0.609369	0.405119	0.000811868	0.0484197	4.77e-05	-1.06159	-0.714611	-1.30358	1507.4	1656.5	697	1291.6	1698.1	1492.6	1318.8	1223.5	1349.4	1338.2	1260.4	1160.5	1136.3	1249.3	1294.2	1165.2	-0.0487927	-0.0327009	0.00476577	0.967
SACI_RS03830	Saci_0800	Q4JAK9	Saci_0800	Conserved Archaeal protein	K	1.0278	0.906648	1.49347	1.29163	1.51916	1.39601	2.08239	1.68404	1.54258	2.26341	1.92369	2.16077	1.17261	1.61867	1.98806	2.2542	3.07091	3.96703	6.71e-08	7.99e-15	6.29e-27	1.17261	1.61867	1.98806
SACI_RS03835	Saci_0801	Q4JAK8	pyrG	CTP synthase	F	0.21855	0.439076	0.212362	0.17064	-0.182493	0.31597	-0.21908	0.033377	-0.916362	-0.481989	-0.746873	-0.452682	0.252548	-0.0612183	-0.633218	1.19131	0.958454	0.644737	0.204308	0.78221	2.81e-05	0.252548	-0.0612183	-0.633218	4484.6	4947.4	1484.3	4035	5376.7	4315.2	4202.6	3906.4	3957.3	3846.9	4255.4	3706.7	2583.6	3958	4105.6	3629.3	-0.0117586	-0.00438646	0.0625788	0.992
SACI_RS03840	Saci_0802	Q4JAK7	Saci_0802	3-hexulose-6-phosphate synthase doi: 10.1128/JB.00035-13	G	0.12044	-0.2656	0.994889	0.174642	0.295898	0.0776999	0.452707	0.615422	-0.740791	5.51e-05	0.353414	0.182086	0.217743	0.281154	-0.0713617	1.16291	1.21517	0.951739	0.536403	0.456649	0.838933	0.217743	0.281154	-0.0713617	1023	1210.1	291.5	998.8	1338.8	1116	1060	1054.6	920.7	1015.1	1075.8	984.5	537.6	1005.1	1262.5	922	0.0892727	0.0743668	0.23672	1.064
SACI_RS03845	Saci_0803	Q4JAK6	Saci_0803	Conserved Crenarchaeal protein	S	-0.769377	-0.441699	0.349732	-0.478339	-0.52353	-0.316579	0.675099	-0.540697	-0.948784	-0.201579	0.596868	-1.00695	-0.41305	-0.310026	-0.487153	0.751034	0.806627	0.713432	0.147728	0.357543	0.0771369	-0.41305	-0.310026	-0.487153	1731.3	2314.1	425.6	1895.3	2705	2197.5	2059.3	2049.1	1446.9	1912.1	2138.8	2001.2	681.6	2075.2	2852.3	1907.8	0.193578	0.0966455	0.454151	1.144
SACI_RS03850	Saci_0804	Q4JAK5	Saci_0804	Conserved Crenarchaeal protein	S	-0.975828	-1.33045	-0.432532	-0.310785	-0.845458	-1.45281	-0.181165	-0.0468826	-0.2872	-1.33115	0.0029167	-0.907412	-0.785432	-0.740991	-0.634976	0.580178	0.598328	0.643952	0.00116969	0.00441318	0.0041562	-0.785432	-0.740991	-0.634976	292.5	434.1	90.9	366.8	452.9	346.2	329.4	361.2	244.2	312.9	308	340.8	129.8	353.9	446.9	320.1	0.0450366	-0.0856384	0.303419	1.032
SACI_RS03855	Saci_0805	Q4JAK4	Saci_0805	Conserved Crenarchaeal protein	S	-0.184414	nan	-1.8982	0.833605	0.0614327	0.814666	nan	-0.178127	0.931634	1.32198	-0.341731	-0.158951			0.449872			1.36592			0.553649			0.449872	311.4	350	179.6	264	354.3	300.7	288	284.4	285.7	278	275.4	240.2	240.2	260.9	278.7	242.1	0.00259774	-0.00660727	0.0270167	1.002
SACI_RS03860	Saci_0806	Q4JAK3	Saci_0806	Phosphoglucomutase/phosphomannomutase	G	0.211514	0.313929	0.33313	0.129061	0.171057	0.0585911	-0.469951	-0.0525962	0.438594	0.296448	0.134707	0.214507	0.23623	-0.0975248	0.295421	1.17791	0.934635	1.22724	0.318875	0.741724	0.16157	0.23623	-0.0975248	0.295421	5130.3	5920.9	1880.3	4981.3	6400.2	5369.3	5190.6	5081.3	4563.3	4862	5237.1	4843.2	3089.1	4777.5	5467.2	4613.1	0.0485235	0.050404	0.153771	1.034
SACI_RS03865	Saci_0807	Q4JAK2	agl16	Archaeal glycosylation protein 16	M	0.531793	-0.528634	2.056	-1.01439	-0.938567	-0.0333314	1.26006	-1.76309	-0.138755	0.889024	1.39523	-0.521521	0.23301	-0.388798	0.27399	1.17528	0.763766	1.20915	0.62373	0.419317	0.430889	0.23301	-0.388798	0.27399	nan	nan	nan	nan	nan	nan	nan	nan	nan	nan	nan	nan	nan	nan	nan	nan
SACI_RS03870	Saci_0809			trna33-SerTGA	J
SACI_RS03875	Saci_0810	Q4JAK1	Saci_0810	Conserved protein	J	1.81559	-0.651491	0.686767	1.41857	1.6464	-0.670761	0.353171	-0.178127	1.6686	-0.748406	1.07331	1.42601	0.461467	-0.0991709	0.470349	1.37694	0.933569	1.38544	0.518773	0.909589	0.456703	0.461467	-0.0991709	0.470349
SACI_RS03880	Saci_0811	Q4JAK0	tru	tRNA pseudouridine synthase	J	-0.184414	-0.166064	0.516842	0.833605	-0.745922	-0.185334	-0.231791	1.82187	-0.460683	1.15206	0.658269	1.42601	0.155846	-0.029048	0.526189	1.11407	0.980067	1.44012	0.82095	0.968291	0.315236	0.155846	-0.029048	0.526189	588.7	630.8	304.3	555	678.6	586.4	572.8	561.1	511	545.6	605.7	506.7	374.4	535.4	599.5	514.8	0.024113	0.0529335	0.157028	1.017
SACI_RS03885				H/ACA RNA-protein complex component Cbf5p	A	-0.184414	-0.166064	-1.8982	-1.97375	-1.2605	-0.507263	0.353171	0.014518	-1.39029	-1.58491	-0.341731	-1.38134	-0.770195	-0.385448	-1.17923	0.586338	0.765541	0.441588	0.214889	0.576301	0.045919	-0.770195	-0.385448	-1.17923
SACI_RS03890	Saci_0813	Q4JAJ9	rpl14e	50S ribosomal protein L14e	J	0.0868878	0.978326	1.07379	0.851092	1.01081	0.239163	0.559622	0.673774	-1.05188	-0.987345	0.127754	-0.42904	0.75745	0.558271	-0.604741	1.6905	1.4725	0.65759	0.000903806	0.0228038	0.0130765	0.75745	0.558271	-0.604741	2701.1	3165.2	666	2563.6	3462.9	2897.1	2694.8	2681.2	2251	2562.1	2776.4	2524.5	1171.3	2582.9	2972.4	2351.9	0.0665702	0.0297139	0.17011	1.047
SACI_RS03895	Saci_0814	Q4JAJ8	Saci_0814	Hypothetical DEAD/DEAH box helicase	A	-0.473921	0.319363	0.101804	-0.166395	0.0614327	-0.9223	-0.646829	-0.943662	-0.653328	-0.777552	-0.548182	-1.07649	-0.0509307	-0.606635	-0.740392	0.965313	0.656727	0.598577	0.908465	0.152817	0.0365482	-0.0509307	-0.606635	-0.740392
SACI_RS03900	Saci_0815	Q4JAJ7	Saci_0815	DNA helicase	L	0.230623	0.833936	0.0193419	1.08153	-0.108492	0.721556	-0.00939907	0.991798	0.700309	-0.262979	-1.28926	0.30048	0.545063	0.341233	0.0060925	1.45908	1.26684	1.00423	0.146838	0.446448	0.988778	0.545063	0.341233	0.0060925
SACI_RS03905	Saci_0816	Q4JAJ6	rpo13	DNA-directed RNA polymerase subunit Rpo13	K	-1.76938	-0.651491	0.686767	-1.04086	-1.10849	-0.670761	-0.0618665	-1.63756	-2.23829	-2.07033	-0.926694	-3.61838	-0.806608	-0.974828	-2.19993	0.571724	0.5088	0.217649	0.105753	0.0809841	6.59e-05	-0.806608	-0.974828	-2.19993
SACI_RS03910	Saci_0817	Q4JAJ5	pcnB	DNA polymerase sliding clamp	L	-0.243308	-0.829029	-0.511173	-0.69691	-0.412498	-0.625907	0.0450487	-1.07121	-0.0877309	0.395984	0.073306	0.0474997	-0.545373	-0.524947	0.111511	0.685214	0.694985	1.08036	0.0613515	0.118239	0.683562	-0.545373	-0.524947	0.111511	2811	3154.8	730.9	2622.3	3391.9	2734.8	2678.6	2533.3	2278.8	2550.9	2694.3	2483.5	1209.2	2434.9	2682.1	2294.7	-0.0128184	-0.0126544	0.0519885	0.991
SACI_RS03915	Saci_0818	Q4JAJ4	Saci_0818	pyrD Pyrimidine deaminase archaeal predicted http://regprecise.sbpdiscovery.org:8080/WebRegPrecise/regulon.jsp?regulon_id=66567	F	-0.979095	-0.630011	-2.42593	-1.21134	-1.17803	-0.522369	-1.81467	-1.43939	-1.50813	-1.16987	-2.43058	-1.80724	-1.30339	-1.27644	-1.7118	0.405173	0.412813	0.305279	2.24e-06	5.98e-12	3.31e-25	-1.30339	-1.27644	-1.7118
SACI_RS03920	Saci_0819	Q4JAJ3	gch3	GTP cyclohydrolase III	F	0.815586	-0.335989	-0.535626	0.708074	0.646395	0.229703	-0.646829	0.558838	1.22114	0.0265274	-1.14909	0.256086	0.167304	0.132532	0.231615	1.12296	1.09622	1.17415	0.741439	0.81196	0.588934	0.167304	0.132532	0.231615
SACI_RS03925	Saci_0820	Q4JAJ2	ribH	6,7-dimethyl-8-ribityllumazine synthase	H	0.301013	0.833936	1.68677	0.708074	0.54686	-0.507263	1.6751	-1.76309	0.609706	0.222448	2.53274	0.578014	0.72641	-0.0367015	0.762657	1.65452	0.974881	1.69661	0.140738	0.959699	0.101191	0.72641	-0.0367015	0.762657	208.4	220.9	155.9	196.9	250.2	195.4	190	186.4	187.8	177.5	186.5	173.1	237.8	196.6	231.1	190.9	-0.0252622	-0.0230122	0.242095	0.983
SACI_RS03930	Saci_0821	Q4JAJ1	Saci_0821	Riboflavin synthase	H	1.55255	2.29337	1.1018	1.41857	1.7984	0.814666	1.16053	1.40684	1.56906	1.73702	0.395234	2.01097	1.58702	1.28531	1.49204	3.00429	2.43735	2.81287	0.00333806	0.0419929	0.00539026	1.58702	1.28531	1.49204	354.9	355.1	203.5	302.8	370.2	306.8	321.8	310	362.9	283.8	302.6	267.5	308.1	297.7	282.8	261.2	-0.0389954	0.024124	-0.00176929	0.973
SACI_RS03935	Saci_0822	Q4JAJ0	Saci_0822	3,4-dihydroxy-2-butanone 4-phosphate synthase	H	1.23062	0.833936	0.587231	0.833605	-0.108492	0.515105	0.490675	1.66987	0.176747	1.32198	0.658269	1.97855	0.911771	0.534669	1.05446	1.88135	1.44861	2.07694	0.0136821	0.253602	0.00295736	0.911771	0.534669	1.05446	269.2	276	71.6	170.9	268	433.5	164.6	156.8	247	246.6	168.6	167.6	113	208.4	162.9	142.3	0.0107024	-0.0157297	-0.201441	1.007
SACI_RS03940	Saci_0823	Q4JAI9	Saci_0823	Conserved protein	S	1.87448	1.47779	0.726295	1.55607	1.7244	0.62202	0.016136	0.66987	1.40557	1.26058	0.243231	0.978552	1.34356	0.661289	0.933189	2.53777	1.5815	1.90949	9.25e-06	0.0942361	0.00318289	1.34356	0.661289	0.933189
SACI_RS03945	Saci_0824	Q4JAI8	Saci_0824	Conserved Crenarchaeal protein	S	-0.538051	-0.829029	-0.412769	-0.44203	-0.374666	-0.433262	0.490675	-1.37976	-0.0894272	-0.340982	-0.248622	-0.775623	-0.550242	-0.403918	-0.330892	0.682906	0.755803	0.795045	0.0683212	0.267463	0.258291	-0.550242	-0.403918	-0.330892	1606	1736.5	684.8	1421.4	1836.7	1469.4	1491.1	1340.7	1401.5	1381.7	1436.9	1310.1	982.3	1354.7	1418.6	1190.1	-0.0480656	-0.0157001	-0.00118128	0.967
SACI_RS03950	Saci_0825	Q4JAI7	cbiA	Cobyrinate a,c-diamide synthase	H	-0.826543	-0.62007	-1.68212	-0.976154	-0.473456	-0.122438	-0.472943	-0.458235	-0.390536	0.00540255	-0.389411	-0.158951	-1.02871	-0.431391	-0.218038	0.49015	0.741547	0.859734	7.84e-06	0.04312	0.251245	-1.02871	-0.431391	-0.218038	77.6	80.7	31.2	72.9	84.3	78.3	73.2	77.4	63.2	69.5	82.7	65.4	35.2	68.5	65.6	60.7	0.0286625	0.0387898	0.0156171	1.02
SACI_RS03955	Saci_0826	Q4JAI6	pcn1	DNA polymerase sliding clamp 1	L	0.708671	0.418898	0.909159	-0.0143921	1.34154	-0.185334	1.6751	-0.026124	0.998749	0.196452	1.24323	-0.521521	0.425511	0.592213	0.432145	1.34305	1.50756	1.34924	0.339307	0.220188	0.299804	0.425511	0.592213	0.432145	1170.6	1315	587.2	1090.5	1423.4	1140.4	1137.2	1071.7	1018.5	1062.9	1100.5	1018.5	781.1	996.8	1072.7	921.8	0.00329682	0.000772996	0.00724886	1.002
SACI_RS03960	Saci_0827	Q4JAI5	Saci_0827	Methionine synthase	E	-0.0469107	0.114044	1.1018	0.0966392	-0.675533	0.00731058	1.5231	0.499945	-0.0683656	-1.26298	0.880661	-0.310954	0.163713	0.103919	-0.347677	1.12017	1.07469	0.785849	0.706567	0.845571	0.395967	0.163713	0.103919	-0.347677	3863	3907.9	1630.5	3362.4	4173	3506.2	3425.9	3194.7	3375.9	3214.7	3237.2	2893.9	2707.8	3166.2	3136.8	2915.9	-0.0514163	-0.0414971	-0.00657346	0.965
SACI_RS03965	Saci_0828	Q4JAI4	metE	Methionine synthase	E	-1.18441	-0.372515	0.324197	-0.318398	-0.436067	-0.507263	0.675099	-0.33013	-1.77886	-0.362515	-0.341731	-1.31095	-0.466975	-0.276637	-1.01599	0.72348	0.825513	0.494489	0.173985	0.476478	0.00202023	-0.466975	-0.276637	-1.01599	6080.4	6528.1	2432.8	5587.3	7519.3	5810.4	5738.7	5580.5	5498.8	5209.9	5805.6	5293.8	3873.7	5580.4	5607.7	4873.1	0.0212583	0.0279791	0.0831786	1.015
SACI_RS03970	Saci_0829	Q4JAI3	rps15	30S ribosomal protein S15	J	-0.13762	-0.227465	-0.990454	-0.265931	-0.380273	-0.185334	-1.20022	-0.00972958	-0.303142	-0.56254	-0.939518	-0.145276	-0.417924	-0.502243	-0.471956	0.748501	0.706008	0.720986	0.0490767	0.0122884	0.00482998	-0.417924	-0.502243	-0.471956	6395.8	6485.8	2147.4	5433.6	7098	5727.8	5523.6	5281.5	5333.2	5218.2	5299.6	4888.9	3534	5166.4	5200.9	4544.7	-0.0461217	-0.0518435	-0.0314377	0.969
SACI_RS03975	Saci_0830	Q4JAI2	cbiX	Sirohydrochlorin cobaltochelatase	H	1.2387	1.34913	0.290506	0.8774	1.22546	1.84226	1.20222	1.47754	1.29725	1.77672	0.929331	1.33947	0.934745	1.38676	1.35143	1.91155	2.61491	2.55165	2.52e-05	1.18e-12	9.11e-15	0.934745	1.38676	1.35143	875.4	939.9	282.2	775.3	955.1	849	780.5	737.7	772.1	775.2	716.9	664.6	510.1	699.6	558.9	613.9	-0.0521925	-0.0562222	-0.206727	0.964
SACI_RS03980	Saci_0831	Q4JAI1	rps6e	30S ribosomal protein S6e	J	0.292024	1.28645	0.223795	-0.0761974	1.18173	1.3481	0.219904	0.511533	0.0710375	0.0740557	0.307771	0.0963059	0.432028	0.799704	0.151485	1.34913	1.74074	1.11071	0.128868	0.00176518	0.558945	0.432028	0.799704	0.151485	8188.6	8699	2936.4	7166.5	9393.3	7651	7287.4	6995.8	6870.5	6927.5	7203.2	6625.2	4356.8	6615.6	6850.6	5989.5	-0.0324549	-0.0311314	-0.0404327	0.978
SACI_RS03985	Saci_0832	Q4JAI0	Saci_0832	Protein-synthesizing GTPase Translation initiation factor 2	J	-0.0995254	0.0265808	0.101804	0.215475	0.338967	-0.185334	0.545816	0.532366	-0.653328	-0.584907	0.435876	0.222919	0.0580478	0.2221	-0.158065	1.04106	1.16643	0.896226	0.852004	0.439957	0.536417	0.0580478	0.2221	-0.158065	1464.5	1602.8	1481.1	1404	1772.7	1419	1403	1405.2	1408.1	1353.8	1416.4	1314.1	1098.8	1313.2	1415.4	1223.6	0.0103432	0.0633609	0.0849273	1.007
SACI_RS03990	Saci_0833	Q4JAH9	Saci_0833	Conserved protein	S	-0.769377	Inf	-1.8982	nan	0.0614327	Inf	0.353171	Inf	0.346672	Inf	nan	Inf		1.0735	0.583117		2.10454	1.49808		0.225717	0.501759		1.0735	0.583117
SACI_RS03995	Saci_0834	P39466	rpo7	DNA-directed RNA polymerase subunit Rpo7	K	0.0786202	-2.16606	1.83877	0.511677	0.324467	-0.37798	0.575563	0.66987	0.832099	-0.356089	1.39523	0.519121	0.0535895	0.119794	0.47224	1.03784	1.08658	1.38726	0.931768	0.811543	0.175847	0.0535895	0.119794	0.47224	3014.4	3216	1418.8	2691.9	3584.3	2858.1	2813.7	2664.6	2605.7	2596	2876.8	2596.5	2032.6	2617.8	2866.3	2453.7	0.00352614	0.0262699	0.0955464	1.002
SACI_RS04000	Saci_0835	Q4JAH7	spt4	Transcription elongation factor Spt4	K	-0.0588834	-0.581102	-1.12059	-1.97375	-0.813036	-0.863406	-0.284259	0.59948	-0.305405	0.196452	-0.926694	-0.381344	-0.695946	-0.406734	-0.293562	0.617305	0.754329	0.815885	0.13225	0.424856	0.478312	-0.695946	-0.406734	-0.293562	nan	nan	nan	nan	nan	nan	nan	nan	nan	nan	nan	nan	nan	nan	nan	nan
SACI_RS04005	Saci_0836	Q4JAH6	Saci_0836	GTP-dependent dephospho-CoA kinase	H	0.657156	1.26278	0.963284	0.772204	1.03229	1.83825	1.48419	1.45414	1.47628	2.19212	1.6378	1.92851	0.902214	1.39657	1.82257	1.86893	2.63275	3.53711	8.08e-07	6.42e-16	2.45e-31	0.902214	1.39657	1.82257
SACI_RS04010	Saci_0837	Q4JAH5	apgM	2,3-bisphosphoglycerate-independent phosphoglycerate mutase	G	0.275017	0.716099	0.0278035	0.0727924	0.743257	0.208329	0.14672	0.591575	0.434135	0.456913	0.658269	0.214092	0.286416	0.38363	0.441816	1.21961	1.30462	1.35831	0.213307	0.0819079	0.018236	0.286416	0.38363	0.441816	3930.7	4556.3	1386.5	3750.9	4825.8	4070.8	3813.8	3806.8	3412.4	3551.8	3874	3493.4	2237.9	3503.1	4018	3300.5	0.0220069	-0.00373804	0.0859359	1.015
SACI_RS04015	Saci_0838	Q07590	sav	Protein SAV / ATP-dependent Zn Protease doi: 10.1021/pr2003006	O	0.36102	1.24358	0.364839	0.444193	1.20953	1.29547	0.663511	1.1896	0.366037	0.452291	-0.0159613	0.324258	0.605401	1.0513	0.308695	1.5214	2.0724	1.23859	0.0035008	1.66e-09	0.0759045	0.605401	1.0513	0.308695	7666.2	8521.2	3514.2	7270.8	9467.3	7751.1	7543.2	7339.6	6782.4	7036.6	7829.5	7147.5	5085.1	7500.8	9043.3	7106.8	0.039494	0.0619732	0.270437	1.028
SACI_RS04020	Saci_0839	Q08582	rgy	Reverse gyrase TopR1	L	-0.237854	-0.773747	0.436223	-0.388788	-0.96504	-0.630746	-0.363036	-0.792837	-0.434688	-0.70839	0.357099	-0.281808	-0.278398	-0.75239	-0.297209	0.824506	0.593619	0.813826	0.261079	0.00118337	0.159369	-0.278398	-0.75239	-0.297209	1032.9	1082.6	466	945.7	1132.2	958.1	943.1	944.5	893.3	865.8	964.2	854.6	710.9	888.2	939.9	802.1	-0.0329345	-0.00926414	0.0435444	0.977
SACI_RS04025	Saci_0840	Q4JAH2	Saci_0840	Conserved protein	S	1.18279	0.456234	1.21223	0.685759	1.28383	0.748323	1.37756	0.621176	0.889199	0.555908	1.12167	0.773935	0.866851	0.951089	0.834399	1.82368	1.93333	1.78311	7.49e-06	2.73e-07	2.03e-07	0.866851	0.951089	0.834399	5737.4	6022.5	2050	5119.8	6417	5338.1	5242.7	4965	4847.4	4813.9	4837.5	4481.9	3210.9	4612.9	4456.2	4151.8	-0.0325367	-0.0631427	-0.087241	0.978
SACI_RS04030	Saci_0841	Q4JAH1	Saci_0841	30S ribosomal protein S25E	J	0.488775	1.22485	0.46978	0.369658	0.624569	0.675689	-0.317124	0.77793	0.252696	0.653692	0.485904	0.572232	0.63787	0.409897	0.503034	1.55603	1.32859	1.41719	0.00126354	0.0351226	0.00116566	0.63787	0.409897	0.503034	4077.4	4033.2	1750	3355.4	4501.4	3719	3661.5	3287	3888.6	3469.3	3707.6	3211.8	3423.7	3610.4	3757	3338.5	-0.00873269	0.0833634	0.16826	0.994
SACI_RS04035	Saci_0842	Q4JAH0	Saci_0842	Conserved protein	K	0.915121	1.83394	0.802244	3.29304	-0.16096	0.814666	0.160526	1.40684	0.998749	1.32198	-0.341731	2.84105	1.60101	0.327419	1.2292	3.03355	1.25477	2.34437	0.000213708	0.616582	0.00472146	1.60101	0.327419	1.2292
SACI_RS04040	Saci_0843	Q4JAG9	Saci_0843	Conserved Archaeal protein	K	0.0786202	-3.33599	Inf	2.64096	-2.2605	-2.35526	nan	nan	-2.97526	-3.4329	Inf	nan	-0.0186749	-2.28767	-2.52996	0.987139	0.204806	0.173143	0.984453	0.00829217	0.00149862	-0.0186749	-2.28767	-2.52996
SACI_RS04045	Saci_0844	Q4JAG8	Saci_0844	Conserved Archaeal protein	J	0.137514	0.00386068	0.101804	0.985608	0.231358	-0.185334	0.452707	-0.026124	-0.193896	0.0589488	-0.926694	-0.521521	0.369461	0.0971997	-0.341499	1.29187	1.0697	0.789221	0.375633	0.85709	0.416468	0.369461	0.0971997	-0.341499	973	977.4	756.1	769.2	1003.5	860.5	841.5	739.8	886	779.4	808.8	680.6	902.5	730.2	757	664.9	-0.0671919	-0.0184084	-0.0677088	0.954
SACI_RS04050	Saci_0845	Q4JAG7	Saci_0845	Conserved protein	S	-1.59945	-1.41399	-1.63516	-0.706964	-1.3536	-0.526371	-0.383795	-2.17813	-1.65333	-1.70355	-0.441267	-2.15895	-1.23039	-1.01608	-1.52855	0.426202	0.494459	0.346624	0.00082449	0.011861	2.42e-05	-1.23039	-1.01608	-1.52855	3439	3831.7	1314.8	3200.1	4095.4	3421.7	3314.7	3161	3018.8	3043	3395	2955.2	1976.2	2969.8	3186.7	2647.2	0.00646069	0.0122796	0.0129015	1.004
SACI_RS04055	Saci_0846	Q4JAG6	Saci_0846	Conserved protein	C	0.27876	0.277542	0.101804	0.131099	0.0196125	0.330681	0.353171	-0.00209675	-0.460683	-0.138651	-0.562122	-0.577664	0.192573	0.124744	-0.419039	1.1428	1.09031	0.747923	0.341434	0.551589	0.00906537	0.192573	0.124744	-0.419039	2434.3	2935.8	829.2	2404.9	3078.6	2591.2	2603.1	2354.1	2048	2245.8	2520.3	2291.9	1247.9	2307.4	2680.5	2103.6	0.0414094	-0.00474067	0.129431	1.029
SACI_RS04060	Saci_0847	Q4JAG5	Saci_0847	Conserved protein	S	-1.46452	-1.20354	-2.8982	-2.0077	-1.5666	-1.56385	-1.3249	-1.60439	-1.34847	-0.793494	-2.05222	-2.58522	-1.76525	-1.55307	-1.53687	0.294175	0.340784	0.344632	1.38e-10	1.77e-08	1.11e-09	-1.76525	-1.55307	-1.53687	nan	nan	nan	nan	nan	nan	nan	nan	nan	nan	nan	nan	nan	nan	nan	nan
SACI_RS04065	Saci_0848	Q4JAG4	Saci_0848	Oxidoreductase	C	-0.14594	-0.63555	0.530647	-0.33632	0.0614327	-0.401063	0.353171	-0.026124	-0.339219	-1.04059	0.279757	-0.390277	-0.190648	-0.0946223	-0.392466	0.876212	0.936517	0.761827	0.513245	0.776384	0.11665	-0.190648	-0.0946223	-0.392466	nan	nan	nan	nan	nan	nan	nan	nan	nan	nan	nan	nan	nan	nan	nan	nan
SACI_RS04070	Saci_0849	Q4JAG3	Saci_0849	dITP/XTP pyrophosphatase	F	0.552551	1.02658	1.27173	0.0966392	0.47647	2.09477	2.21115	-0.915093	1.40557	1.92967	1.71716	0.689046	0.667547	1.07129	1.41495	1.58837	2.10131	2.66651	0.0680055	0.00730235	2.81e-06	0.667547	1.07129	1.41495
SACI_RS04075	Saci_0850	Q4JAG2	Saci_0850	Non-specific serine/threonine protein kinase	T	-1.76938	0.570901	Inf	0.248642	-3.10849	-0.770297	Inf	-0.76309	-1.82325	-1.84794	Inf	1.25609	-0.351542	-1.42375	-0.385436	0.783746	0.372742	0.765548	0.634871	0.0823563	0.555787	-0.351542	-1.42375	-0.385436	478.7	561	238.5	427.6	544.7	518.6	458.5	431	451.1	388.1	531.5	438.2	360.8	395.8	437.9	311.3	0.00637529	0.0668646	-0.0999356	1.004
SACI_RS04080	Saci_0851	Q4JAG1	kae1	tRNA N6-adenosine threonylcarbamoyltransferase	J	-0.847379	-0.446172	-1.35763	-1.52897	-0.486055	-0.102872	-1.5213	0.23691	-0.994365	-0.89101	-1.68569	-2.00695	-1.03507	-0.531801	-1.31676	0.487991	0.691691	0.401435	0.000823793	0.132476	1.71e-05	-1.03507	-0.531801	-1.31676	315.2	331.7	188	304.9	390.6	317.9	299.5	286.9	330.6	291.5	306.6	252.7	358.8	273.3	287.4	254.3	0.0258447	0.0708729	0.0384978	1.018
SACI_RS04085	Saci_0853	Q4JAF9	rps24e	30S ribosomal protein S24e	J	-0.769377	-0.166064	1.1018	1.15553	-0.52353	-0.9223	0.353171	-0.178127	0.761709	-0.262979	0.395234	1.16298	0.330453	-0.416287	0.449931	1.25741	0.749351	1.36597	0.628673	0.614428	0.446344	0.330453	-0.416287	0.449931	3363.8	3730.7	1518.1	3195.5	4349.9	3451.9	3316.8	3221	3012.4	3026.8	3415.1	3055.4	2261.7	3052.2	3712.4	2783.9	0.0625551	0.0479146	0.147876	1.044
SACI_RS04090	Saci_0854	Q4JAF8	thi4	Thiamine thiazole synthase	H	0.844732	0.72702	1.29974	0.609173	0.512812	0.723518	1.12369	0.365495	0.48685	0.737021	1.46158	0.243808	0.820138	0.58419	0.672227	1.76557	1.4992	1.59353	4.6e-05	0.00641181	0.000409656	0.820138	0.58419	0.672227	8422.1	9213.1	3904.2	7767.4	9765.8	8165.9	7964.4	7627.7	7627.4	7592.4	7833.2	7097.6	5797.6	7321.3	7913.2	6854.3	-0.0115618	0.0148463	0.062657	0.992
SACI_RS04095	Saci_0856	Q4JAF6	pad	Flavin prenyltransferase UbiX	H	-0.189896	-0.0983197	-1.12086	-0.307147	-0.201967	0.231436	-1.0793	-0.154529	0.8809	0.703101	-0.310658	0.739116	-0.433933	-0.350243	0.521675	0.740241	0.784452	1.43562	0.0825695	0.135237	0.00780374	-0.433933	-0.350243	0.521675
SACI_RS04100	Saci_0857	Q4JAF5	Saci_0857	Conserved protein	S	1.03e-05	0.136498	0.248645	-0.0815063	0.186964	-0.185334	-0.132256	0.0254063	0.410802	-0.584907	0.353414	-0.203345	0.0609154	-0.0866535	-0.00411635	1.04313	0.941705	0.997151	0.851269	0.803358	0.988778	0.0609154	-0.0866535	-0.00411635	1203.9	1311.6	479.6	1186.2	1398.5	1174.2	1154.5	1159	1070	1025.6	1188.5	1067.3	739.8	1040.4	1222.2	934.2	-0.0115401	-0.00239123	0.0443101	0.992
SACI_RS04105	Saci_0858	Q4JAF4	endA	tRNA-splicing endonuclease	J	0.815586	-0.166064	-0.483158	0.681602	-0.16096	-0.185334	1.09014	0.499945	-0.460683	0.0995908	0.295698	-2.48088	0.355305	0.193946	-0.324833	1.27926	1.14389	0.798391	0.486743	0.750266	0.525397	0.355305	0.193946	-0.324833
SACI_RS04110	Saci_0859	Q4JAF3	Saci_0859	Conserved protein	P	-1.32192	-3.16606	-2.8982	-0.903361	-2.398	-2.18533	-0.324901	-0.76309	-1.3054	-1.09305	-0.119339	-1.25849	-1.65913	-1.4624	-1.01559	0.316629	0.362888	0.494627	0.000230511	0.00181569	0.00665613	-1.65913	-1.4624	-1.01559	423.8	440.1	130.1	370.3	516.8	406.1	444.4	453.4	333.9	379.8	428.5	383.1	211.7	385.2	497.3	378.3	0.150715	0.0688906	0.286415	1.11
SACI_RS04115	Saci_0860	Q4JAF2	Saci_0860	Conserved protein	S	-0.599452	-1.01406	1.1018	-1.58143	0.646395	-0.355259	0.353171	-0.178127	0.516597	0.0265274	1.24323	0.541489	-0.606432	0.0535972	0.475388	0.656819	1.03785	1.39029	0.242805	0.925496	0.233933	-0.606432	0.0535972	0.475388
SACI_RS04120	Saci_0861	Q4JAF1	Saci_0861	Conserved Crenarchaeal protein	S	-1.18441	-0.166064	0.686767	0.0966392	-0.353605	-0.365907	1.03124	0.821873	0.61969	-0.350442	1.1437	0.606584	-0.140618	0.132336	0.438556	0.907131	1.09607	1.35525	0.749178	0.781148	0.18616	-0.140618	0.132336	0.438556	2798.8	2797.5	1346.7	2288.6	2978.1	2477.8	2397.1	2309.2	2500.3	2292	2244.6	2061.5	2094.2	2146.4	2137.2	1993.6	-0.0434401	-0.0254797	-0.0601653	0.97
SACI_RS04125	Saci_0862	Q4JAF0	glyRS	Glycine--tRNA ligase	J	-1.40681	-2.0836	-0.728271	-0.520032	-0.871453	-1.68783	-0.187397	-1.70169	-2.04565	-2.76548	-1.34173	-1.87516	-1.18761	-1.20498	-2.05696	0.439029	0.433775	0.240321	0.000270416	0.000477708	3.31e-10	-1.18761	-1.20498	-2.05696	6571.3	7119	1986.5	6036.7	8073.3	6435.4	6367.4	6148.4	5680.7	5697.2	6430.7	5848.1	3585.3	5956.1	6568.6	5335.6	0.0399848	0.0285542	0.117963	1.028
SACI_RS04130	Saci_0863	Q4JAE9	Saci_0863	Agmatinase	E	1.17464	1.01124	0.626331	0.885614	1.18613	1.29521	0.846996	0.943683	1.75069	1.91697	1.36524	1.48499	0.917297	1.01763	1.64454	1.88857	2.02459	3.12649	4.68e-05	8.69e-07	4.55e-19	0.917297	1.01763	1.64454	2736.1	2881.6	1081.2	2412.5	3102.5	2554.1	2436.2	2432.6	2370.5	2365.6	2371.9	2231.2	1761.4	2323.5	2382.1	2150.6	-0.0218322	-0.0135825	0.037884	0.985
SACI_RS04135	Saci_0865	Q4JAE7	Saci_0865	Protein translation factor SUI1 homolog	J	-1.32192	-0.751027	0.516842	0.0352386	-1.81304	-1.09223	0.0901366	-0.6927	-1.11276	0.0780577	-0.511656	-0.393416	-0.398723	-0.981761	-0.480777	0.758529	0.506361	0.716592	0.279176	0.0118371	0.13722	-0.398723	-0.981761	-0.480777	204.8	244	82.6	218.7	282.7	232.7	223.1	246.3	161	199.6	246.3	216.3	121.6	199.3	293.3	202	0.150276	0.054498	0.300508	1.11
SACI_RS04140	Saci_0866	Q9UWN6	tfb	Transcription initiation factor IIB	K	0.622941	1.04624	0.567468	0.982982	0.290251	0.705041	0.500012	0.740953	0.878053	1.02332	0.353414	0.91767	0.795288	0.498934	0.819113	1.73542	1.41317	1.76432	5.25e-05	0.014586	2.28e-06	0.795288	0.498934	0.819113	2205.6	2357.8	967.4	2055.9	2616.3	2154.1	2211.7	2164.3	2076.8	2048	2239.9	2056.7	1546	2146.5	2352.9	1999.4	0.0552865	0.113734	0.235837	1.039
SACI_RS04145	Saci_0867	Q4JAE5	Saci_0867	Conserved membrane protein	S	-0.291329	0.348509	-1.16123	-1.1664	-0.286491	0.177236	-0.531352	0.0442653	0.74877	0.514628	-0.341731	0.256086	-0.573741	-0.234213	0.343088	0.671872	0.850148	1.26847	0.149379	0.602913	0.302483	-0.573741	-0.234213	0.343088
SACI_RS04150	Saci_0868			trna12-GluCTC	J	0.400548	nan	0.686767	nan	1.06143	0.229703	0.353171	0.821873	-0.653328	-1.84794	1.39523	nan		0.50254	-0.406879		1.41671	0.754253		0.577091	0.636185		0.50254	-0.406879
SACI_RS04155	Saci_0869	Q4JAE4	Saci_0869	Conserved protein	M	-0.184414	0.105238	-1.24612	-0.689957	-0.37914	-0.235961	-0.681594	-0.894334	-0.994365	-0.728643	-2.07108	-1.36059	-0.522085	-0.581328	-1.27166	0.696365	0.668348	0.414182	0.0449607	0.0190974	2.99e-08	-0.522085	-0.581328	-1.27166	74.3	90.7	36.1	82.5	85.9	77.1	77.2	60.2	78.1	63.9	73.8	53.6	44.6	62.8	73.8	58.1	-0.136351	-0.122763	-0.0853454	0.91
SACI_RS04160	Saci_0870	Q4JAE3	Saci_0870	Conserved membrane protein	M	1.9366	1.83394	1.80807	1.94403	1.86879	2.24762	1.08252	1.61037	2.17449	2.48834	1.74424	2.4369	1.87128	1.65074	2.22659	3.65857	3.13995	4.68027	6.19e-18	7.03e-13	8.38e-29	1.87128	1.65074	2.22659	180.7	207.4	93.7	167.5	203.7	159.3	162.8	142.3	152.2	134.9	144.2	135.8	110.2	132.4	131.6	126.5	-0.149504	-0.201429	-0.240025	0.902
SACI_RS04165	Saci_0871	Q4JAE2	htpX1	Protease HtpX homolog 1	O	2.58818	1.83394	2.07143	1.28612	2.38336	1.81467	1.46865	0.3813	2.87023	1.88902	1.81027	1.32104	1.81887	1.38569	1.89064	3.52805	2.61297	3.70799	5.94e-11	2.82e-05	5.59e-13	1.81887	1.38569	1.89064
SACI_RS04170	Saci_0872			CopA, a P-type copper ATPase doi: 10.3389/fmicb.2012.00214	P	-0.769377	-0.493639	-0.815734	-0.912639	-0.52353	-0.775944	-0.780096	-0.971676	-0.709038	-0.803548	-0.926694	-0.874498	-0.753597	-0.802923	-0.809422	0.593123	0.573187	0.57061	3.44e-05	5.74e-06	1.37e-07	-0.753597	-0.802923	-0.809422
SACI_RS04175	Saci_0874	Q4JAE0	Saci_0874	Conserved Archaeal protein predicted regulator copT doi: 10.3389/fmicb.2012.00214	K	nan	-0.751027	0.101804	-0.581433	0.231358	1.68913	-0.0618665	-0.178127	-0.193896	0.737021	0.532738	0.841049	-1.01295	0.431547	0.394927	0.495534	1.34868	1.31488	0.115925	0.454968	0.408271	-1.01295	0.431547	0.394927
SACI_RS04180	Saci_0875	Q4JAD9	Saci_0875	Uncharacterized protein	S
SACI_RS04185	Saci_0877	F2Z698	Saci_0877	Uncharacterized protein / MBA (membrane-bound AAA) MBA2	C	-0.876292	-0.166064	-1.79128	0.0262499	-0.630445	0.492737	-0.177344	-0.40052	-0.345206	0.502555	-0.720243	0.121157	-0.654453	-0.232005	-0.119092	0.635316	0.851451	0.920767	0.0756241	0.568405	0.721542	-0.654453	-0.232005	-0.119092
SACI_RS04190	Saci_0878	Q4JAD7	Saci_0878	Conserved protein	S	2.07655	1.72523	1.652	2.3838	1.74261	1.35232	1.17517	1.52548	2.81961	2.49707	1.95944	2.40525	1.96658	1.39683	2.44496	3.90841	2.63322	5.44511	4.38e-22	3.28e-12	4.24e-45	1.96658	1.39683	2.44496
SACI_RS04195	Saci_0879	Q4JAD6	Saci_0879	Conserved membrane protein	P	-0.92138	-0.63555	-1.01367	-0.166395	-1.2605	-0.547905	-0.259806	-1.87857	-0.975256	-0.732465	-0.819779	-1.27443	-0.689625	-0.827767	-0.897798	0.620015	0.563401	0.536705	0.0352102	0.0250279	0.00432315	-0.689625	-0.827767	-0.897798
SACI_RS04200	Saci_0880	Q4JAD5	Saci_0880	ABC-type transport system	P	0.400548	-0.166064	0.00869469	0.461636	0.424003	0.644741	-0.646829	-1.63756	-1.65333	-0.110976	0.073306	-0.618383	0.223678	-0.0589534	-0.542066	1.16771	0.95996	0.686787	0.56169	0.904239	0.153318	0.223678	-0.0589534	-0.542066
SACI_RS04205	Saci_0881	Q4JAD4	Saci_0881	Conserved protein	S	-0.731902	-0.943672	-1.0357	0.0966392	0.272937	-0.246735	-0.936336	0.3073	-1.57933	-1.84794	-0.578771	0.426011	-0.688093	-0.181591	-0.901725	0.620674	0.88173	0.535246	0.0390761	0.650209	0.00731373	-0.688093	-0.181591	-0.901725	281.9	279.7	186.9	251.2	294.3	280.8	253	243.7	244.8	251.5	247.8	243.9	247.2	238.8	229.4	208.9	-0.0118682	0.0485492	-0.000506819	0.992
SACI_RS04210	Saci_0882	Q4JAD3	Saci_0882	Conserved Archaeal protein	K	0.796477	0.254267	0.324197	0.633835	0.857899	0.219056	0.846211	1.19271	1.26867	0.349998	1.04634	0.925582	0.498908	0.703521	0.884977	1.41314	1.62847	1.84674	0.0186082	0.000764688	8.99e-07	0.498908	0.703521	0.884977	1345.5	1801.7	670.1	1611.1	1915.9	1581.7	1555.6	1594.5	1288	1472.8	1571.5	1592.8	890.7	1577.1	1954.1	1493.8	0.078666	0.086777	0.342372	1.056
SACI_RS04215	Saci_0883	Q4JAD2	Saci_0883	Ammonium transporter	P	-0.296441	-0.366883	-0.269379	-0.132448	-0.294048	-0.641713	-0.633532	-0.111013	-0.774343	-0.463798	-0.491757	-0.381344	-0.272065	-0.472439	-0.51466	0.828133	0.720745	0.699958	0.157058	0.00900277	0.000690143	-0.272065	-0.472439	-0.51466
SACI_RS04220	Saci_0884	Q4JAD1	Saci_0884	Serine/threonine protein phosphatase catalytic subunit / Phosphatase for ArnA/ArnB PP2A	T	-1.24854	-0.63555	-0.438764	-1.46596	-1.2922	-0.770297	-1.64683	-2.59316	-1.59193	-1.4329	-0.756769	-3.15895	-1.01788	-1.47632	-1.70916	0.493842	0.359403	0.305839	0.000888392	5.31e-05	1.6e-07	-1.01788	-1.47632	-1.70916	1664.2	1984.4	546.8	1699.7	1955.5	1772.7	1691.7	1617.9	1425.4	1496.5	1598.3	1507	800.4	1424.5	1436.5	1276	-0.0117534	-0.0592007	-0.104757	0.992
SACI_RS04225	Saci_0885	Q4JAD0	Saci_0885	Conserved Prokaryal protein / degradation of both hexanoate and pentanoate https://d-nb.info/1221061852/34	G	-0.769377	-0.979651	-0.540644	-0.711829	-0.260495	-1.34288	-0.839474	-0.348052	-0.190985	-1.0335	-0.569142	-0.158951	-0.758665	-0.748047	-0.451059	0.591043	0.595409	0.731506	0.000406696	0.00190063	0.0302773	-0.758665	-0.748047	-0.451059	4384	5233	1609.5	4289.6	5609.9	4747.3	4449.8	4456.9	3870.3	4235.9	4699.1	4216.2	2440.1	4412.8	4981.5	3980	0.0606361	0.0590597	0.206738	1.043
SACI_RS04230	Saci_0886	Q4JAC9	Saci_0886	Inorganic phosphate transporter	G	-0.233742	-0.211868	-0.59419	-0.166395	-0.390442	0.148566	-0.738751	-0.871149	-0.418863	-0.308783	-0.396179	-0.00397649	-0.304596	-0.470159	-0.267922	0.809669	0.721885	0.830515	0.13225	0.0188515	0.113352	-0.304596	-0.470159	-0.267922
SACI_RS04235	Saci_0887	Q4JAC8	Saci_0887	Conserved Prokaryal protein UspA doi: 10.3389/fmicb.2020.598821	V	-1.18441	-0.166064	0.686767	-0.166395	-0.675533	-0.9223	-0.0618665	-0.593165	-0.390294	0.222448	-0.604766	-0.351596	-0.224684	-0.590889	-0.265132	0.855782	0.663934	0.832123	0.671287	0.293297	0.561828	-0.224684	-0.590889	-0.265132	1201.6	1365.3	407.7	1180.7	1549.8	1254.3	1177.2	1161.3	1092.1	1118	1278.3	1118.1	682.1	1119.5	1381.3	1094.8	0.0409071	0.0629952	0.198543	1.029
SACI_RS04240	Saci_0888	Q4JAC7	Saci_0888	Guanine deaminase	F	0.713706	0.641291	0.546589	0.747875	0.646395	0.952169	0.468648	0.0283238	0.0966937	-0.0613454	-0.704302	-0.689466	0.660328	0.502704	-0.290851	1.58044	1.41687	0.81742	0.0061053	0.0709212	0.291597	0.660328	0.502704	-0.290851	122.4	136.7	39.3	121.3	151.8	115.6	113.1	118.6	107.4	105.4	122.5	109.9	63.6	103.1	115.9	96.9	-0.0253147	-0.00832928	-0.00660129	0.983
SACI_RS04245				tRNA-Tyr	J
SACI_RS04250	Saci_0890			trna31-LeuTAG	J
SACI_RS04255	Saci_0891	Q4JAC6	Saci_0891	UPF0147 protein Saci_0891	S	3.98551	1.09697	0.909159	0.751143	2.38336	1.39963	0.0901366	0.651948	3.25356	1.11553	-0.511656	0.758587	1.31196	0.823162	0.911194	2.48278	1.76928	1.8806	0.00112786	0.0900281	0.0277607	1.31196	0.823162	0.911194	1878.7	1919.5	544.8	1581.4	2284.6	1767.8	1678.4	1684.2	1721.2	1652.7	1831.5	1575.4	1045.4	1824	1912.3	1649.4	0.0473692	0.102132	0.267529	1.033
SACI_RS04260	Saci_0892	Q4JAC5	Saci_0892	Conserved Crenarchaeal protein	R	-0.724983	-1.28154	-1.43876	-1.38879	-0.768642	-1.07842	-1.83947	-1.40052	-1.84597	-1.37846	-1.75677	-1.38134	-1.18741	-1.27971	-1.57741	0.439089	0.411878	0.335084	0.000561148	0.000993961	5.44e-06	-1.18741	-1.27971	-1.57741	174.3	160	56	138.4	183.7	143.5	145	148.2	152.1	152.5	150.8	131.2	99.7	124.8	135.8	126.3	-0.0176659	0.0801712	-0.0202111	0.988
SACI_RS04265	Saci_0893	Q4JAC4	tmk	Probable thymidylate kinase	F	-0.134661	0.2602	-0.79866	-0.306573	-0.0435369	0.964413	-0.930622	-0.845552	-1.20082	-0.678017	-1.87607	-1.05586	-0.279434	-0.229609	-1.21426	0.823914	0.852866	0.430994	0.254114	0.437995	6.05e-09	-0.279434	-0.229609	-1.21426	nan	nan	nan	nan	nan	nan	nan	nan	nan	nan	nan	nan	nan	nan	nan	nan
SACI_RS04270	Saci_0894	Q4JAC3	Saci_0894	Polynucleotide 5'-hydroxyl-kinase	A	0.815586	-1.48799	0.101804	0.00352977	-1.52353	-1.18533	0.938134	0.143801	0.346672	-1.58491	0.880661	-1.57399	-0.245192	-0.415356	-0.617983	0.843704	0.749834	0.651581	0.680509	0.516996	0.238613	-0.245192	-0.415356	-0.617983
SACI_RS04275	Saci_0895	Q4JAC2	Saci_0895	Conserved Archaeal protein	S	-1.35434	-0.429099	0.101804	-0.166395	nan	-0.770297	-2.23179	-0.76309	-1.0159	-0.847942	-2.51166	-0.158951	-0.554572	-1.84508	-0.947254	0.680859	0.27834	0.518619	0.335265	0.00887056	0.0842057	-0.554572	-1.84508	-0.947254
SACI_RS04280	Saci_0896	Q4JAC1	Saci_0896	Conserved protein	L	-0.769377	-2.48799	-1.8982	-0.166395	nan	-1.50726	0.353171	-0.178127	-1.65333	nan	-1.92669	-0.158951	-0.991591	-1.11742	-1.47771	0.502923	0.460917	0.359057	0.132303	0.127411	0.022859	-0.991591	-1.11742	-1.47771
SACI_RS04285	Saci_0897	Q4JAC0	carS	CDP-archaeol synthase	I	-0.38296	0.489981	0.288217	0.232154	-0.858397	0.677162	0.0801525	0.169796	-0.110186	0.82191	-0.0297875	0.0540426	0.118818	-0.0570398	0.179818	1.08585	0.961234	1.13274	0.651754	0.85589	0.395354	0.118818	-0.0570398	0.179818
SACI_RS04290	Saci_0898	Q4JAB9	Saci_0898	Conserved membrane protein	S	0.034226	-0.306927	-0.492939	0.310043	-0.134965	-0.524136	-0.76882	-0.531764	-0.480491	-0.403842	-0.492291	-0.256248	-0.0966404	-0.514637	-0.393547	0.935208	0.699969	0.761256	0.718052	0.0294448	0.0542287	-0.0966404	-0.514637	-0.393547	285.9	308.8	62.3	268.3	357	269.2	242.6	251.1	249.3	231.2	285.3	239.2	136.2	236.7	296.7	233.2	-0.0478191	-0.0174708	0.0858337	0.967
SACI_RS04295	Saci_0899	Q4JAB8	Saci_0899	Conserved protein	S	-1.70379	-1.16606	-3.01367	-1.36433	-2.19491	-1.65482	-1.88784	-3.46353	-2.75766	-2.11098	-3.30521	-2.637	-1.67636	-2.12245	-2.62319	0.31287	0.229657	0.162309	7.52e-10	7.25e-13	2.34e-21	-1.67636	-2.12245	-2.62319	403.5	544.4	182.8	475.4	628.2	508.3	468.7	503.8	382.4	432.1	508.9	481.3	211.6	443	633.4	414.2	0.160476	0.109841	0.314757	1.118
SACI_RS04300	Saci_0900	Q4JAB7	Saci_0900	DNA helicase Gins23 https://www.pnas.org/content/pnas/113/47/13390.full.pdf	L	-0.159385	0.163726	-0.416996	-0.287411	-0.185819	0.307394	-0.0800346	-0.542119	-0.785432	-0.569226	-0.864063	-1.14246	-0.181144	-0.169331	-0.822911	0.882004	0.889255	0.5653	0.444392	0.46748	2.98e-07	-0.181144	-0.169331	-0.822911	617.4	737.2	156.6	594.2	785.4	660.9	620.7	620.8	486.9	564	627.2	588.6	241.6	553.2	648.8	515	0.054731	-0.0165776	0.0802788	1.039
SACI_RS04305	Saci_0901	Q4JAB6	Saci_0901	Gins23	L	-0.184414	-1.38846	-0.576268	-0.166395	-1.52353	-0.992689	-1.06187	-1.76309	-2.23829	nan	-2.92669	nan	-0.520108	-1.26211	-3.20945	0.69732	0.416935	0.108109	0.339418	0.0413863	4.21e-06	-0.520108	-1.26211	-3.20945
SACI_RS04310	Saci_0902	Q4JAB5	Saci_0902	Conserved protein / tRNA modification	J	-0.92138	0.570901	2.90916	-0.903361	-1.2605	1.39963	1.93813	1.08491	1.34667	1.32198	2.39523	0.326476	0.339198	0.716871	1.19494	1.26505	1.64361	2.28935	0.619285	0.257156	0.00933326	0.339198	0.716871	1.19494
SACI_RS04315	Saci_0903	Q4JAB4	cdc6-2	ORC1-type DNA replication protein 2	L	0.115146	0.971439	0.949801	0.696101	0.448456	0.300092	1.49067	0.947404	0.0385496	-0.125476	-0.248622	-0.0334203	0.648709	0.693483	-0.047689	1.56776	1.61718	0.967485	0.057168	0.0645678	0.904129	0.648709	0.693483	-0.047689	1590	1607.1	566.2	1384.2	1796.6	1421.2	1405.9	1356.3	1351.6	1280.2	1398.6	1286	832.6	1163.6	1241.5	1023.5	-0.0302957	-0.0179261	-0.15615	0.979
SACI_RS04320	Saci_0904	Q4JAB3	Saci_0904	Uncharacterized protein	K	1.40055	0.833936	Inf	-0.166395	nan	-0.185334	Inf	1.82187	-0.653328	2.05895	Inf	0.841049
SACI_RS04325	Saci_0905	Q4JAB2	moaC	Probable cyclic pyranopterin monophosphate synthase	H	-2.79107	-2.56599	-2.95405	-3.25386	-2.68273	-1.80099	-2.62868	-2.39112	-3.3271	-3.02548	-2.77104	-2.74391	-2.87388	-2.39487	-2.95271	0.136419	0.19014	0.129165	4.7e-40	8.32e-30	3.06e-49	-2.87388	-2.39487	-2.95271	498.5	585	177.7	516.8	672.2	546	543.1	530.3	495.6	470.6	549.5	518.4	314.9	530.9	590.8	503	0.105906	0.112196	0.28531	1.076
SACI_RS04330	Saci_0906	Q4JAB1	rfcL	Replication factor C large subunit	L	0.52013	-0.0405334	-0.260766	-0.803825	-0.234023	0.0181989	-0.231791	-0.322517	-0.198762	0.216189	-0.433654	-0.743914	-0.149357	-0.231788	-0.262789	0.901652	0.851579	0.833475	0.611047	0.410752	0.26555	-0.149357	-0.231788	-0.262789	2747.2	3109	1067.8	2514.8	3259.7	2706.2	2621.6	2466.4	2516.6	2409	2582.4	2333.1	1621.2	2430.1	2582	2259.7	-0.0101565	0.00287466	0.0635596	0.993
SACI_RS04335	Saci_0907	Q4JAB0	rfcS	Replication factor C small subunit	L	-2.18441	-2.30357	-2.22012	-2.6689	-1.13121	-2.32284	-1.1614	-0.943662	-3.06837	-4.72241	-2.66366	-2.66145	-2.30137	-1.45969	-3.08338	0.20287	0.363572	0.11798	1.58e-09	0.000171086	1.84e-13	-2.30137	-1.45969	-3.08338	5106.4	5898.6	2209.5	5007.1	6428.3	5205.5	5095.9	4979.2	4504	4769.1	4914.7	4710.1	3158.7	4864	5573.6	4679.1	0.0265431	0.0073371	0.180076	1.019
SACI_RS04340	Saci_0908	Q4JAA9	Saci_0908	Universally conserved protein	R	-3.88485	-2.66856	-1.63516	-1.48832	-2.63901	-1.95087	-2.96876	-2.50006	-2.35377	-2.35044	-3.24862	-0.673524	-2.26394	-2.34479	-1.86875	0.208203	0.196856	0.273811	1.36e-06	3.97e-06	1.27e-05	-2.26394	-2.34479	-1.86875	1946.3	2119.2	364.6	1701.2	2359.3	1819.8	1761.9	1726.6	1669	1689.8	1690.8	1612.5	894.6	1716.9	1689.1	1469.8	-0.00380434	-0.0211161	0.023591	0.997
SACI_RS04345	Saci_0909	Q4JAA8	psmB2	Proteasome subunit beta 2	O	1.5764	1.22625	1.06528	0.877999	1.59195	1.11235	0.201168	0.465729	1.40557	1.30181	0.27494	0.841049	1.15854	0.810812	0.990178	2.23232	1.7542	1.98643	1.37e-07	0.00143424	3.91e-06	1.15854	0.810812	0.990178	2235.3	2143.8	1160.5	1815.7	2357.5	1858.5	1780.6	1729.3	1965.1	1710.6	1804.8	1528.4	1708.6	1667.1	1608.1	1359.7	-0.0955712	-0.0570376	-0.155093	0.936
SACI_RS04350	Saci_0910	Q4JAA7	Saci_0910	Glutamyl-tRNA(Gln) amidotransferase subunit A	J	1.00001	0.641291	-0.08106	2.12906	1.5562	0.740665	-0.717218	1.61037	1.81798	0.459487	0.408909	1.87347	0.875333	0.685799	1.09176	1.83443	1.60859	2.13134	0.00743005	0.0435876	1.32e-05	0.875333	0.685799	1.09176	3454.3	3533.3	1226.5	3016.7	3998.3	3192	3162.1	2987.7	2912.5	2903.7	3059.9	2742.4	2015.7	2867.4	3033	2718.1	0.000644479	-0.0167495	0.0502018
SACI_RS04355	Saci_0911	Q4JAA6	adh	Alcohol dehydrogenase	R	0.0172196	-0.470919	0.587231	-0.0839331	-0.353605	0.00731058	0.490675	0.821873	-0.167901	0.2989	0.27494	0.923511	-0.0125107	0.160803	0.354191	0.991366	1.11791	1.27827	0.973737	0.670851	0.205701	-0.0125107	0.160803	0.354191	2008.1	2133.6	975	1749.6	2182.5	1826.1	1820.8	1789.1	1849.6	1699.7	1883.9	1646.4	1432.6	1724.7	1679.4	1514.3	-0.0377468	0.0327764	0.00556514	0.974
SACI_RS04360	Saci_0912	Q4JAA5	Saci_0912	Conserved protein	S	-0.184414	-2.97342	-0.898196	0.833605	0.0614327	-1.40773	-1.23179	nan	-1.39029	-0.485372	-0.926694	-0.158951	-0.68961	-0.919925	-0.735279	0.620021	0.528536	0.600702	0.298872	0.189731	0.216566	-0.68961	-0.919925	-0.735279	266.1	279.8	100.4	248.1	319.3	244.8	255	251.9	243.2	232.1	249.2	234.7	169.7	238.3	248.5	224.8	0.0163674	0.0389332	0.10576	1.011
SACI_RS04365	Saci_0913	Q4JAA4	Saci_0913	Conserved protein	s	-2.18441	-1.16606	0.686767	0.833605	0.383361	-0.600372	1.35317	0.821873	-0.653328	0.0589488	0.658269	-0.158951	-0.62338	0.227054	-0.111091	0.649148	1.17044	0.925888	0.461558	0.793633	0.881957	-0.62338	0.227054	-0.111091	696.8	796.1	271.8	719.8	887.5	738.9	697.2	718.7	642.4	623.3	743.8	659.2	401.6	680.1	850.9	599.9	0.046422	0.0344363	0.196022	1.033
SACI_RS04370	Saci_0914	Q4JAA3	Saci_0914	Uroporphyrin-III C-methyltransferase	H	0.230623	0.293367	0.101804	-0.303899	0.0614327	-0.37798	0.768209	-1.63756	1.08364	0.0589488	1.07331	0.188972	0.0531811	-0.312423	0.548365	1.03755	0.805288	1.46243	0.923902	0.587287	0.156694	0.0531811	-0.312423	0.548365	422.3	375.7	154	322.9	429.5	325.3	336.7	305.4	334.3	296.5	345.9	292.7	253.4	311.6	325.2	248.1	-0.0950007	-0.0506316	-0.0790312	0.936
SACI_RS04375	Saci_0916	Q4JAA1	Saci_0916	Carbon monoxide dehydrogenase medium chain	C	-0.0410501	0.0645486	-0.26296	-0.109812	0.280746	-0.0566012	-0.709565	-0.406946	-0.119504	-0.684443	-0.753362	-0.279245	-0.0854944	-0.236506	-0.421007	0.942462	0.848799	0.746903	0.719745	0.303708	0.0242855	-0.0854944	-0.236506	-0.421007	5062.1	5240.5	2102.7	4282.2	5315.2	4381.3	4162.2	3894.6	4354.6	4088.5	3880.3	3559.1	2933.2	3573.3	3342.5	3032.4	-0.129525	-0.110374	-0.286416	0.914
SACI_RS04380	Saci_0917	Q4JAA0	Saci_0917	Carbon monoxide dehydrogenase small chain	C	-0.592072	-0.0665286	0.0821753	-0.280052	-0.568618	-0.29225	-0.128362	-1.31563	-0.232752	0.177593	0.073306	0.222919	-0.224432	-0.5678	0.0721549	0.855932	0.674645	1.05129	0.332462	0.0127492	0.723026	-0.224432	-0.5678	0.0721549	1431.5	1623.5	470	1433.3	1859.5	1451.3	1383.4	1367.8	1225.5	1247.9	1329.3	1270.1	606.2	1153.2	1227.6	953.1	0.0157555	-0.0564291	-0.171298	1.011
SACI_RS04385	Saci_0918	Q4JA99	Saci_0918	Universally conserved protein	H	0.707771	0.670225	0.258191	0.423544	1.05557	0.874688	0.715509	0.73139	0.283706	0.625213	0.163472	0.388358	0.508061	0.794109	0.380843	1.42214	1.73401	1.3021	0.0336806	0.000193134	0.0469451	0.508061	0.794109	0.380843
SACI_RS04390	Saci_0919	Q4JA98	Saci_0919	Conserved Archaeal protein	C	-0.910849	-0.453346	-1.39296	-0.72161	-0.718441	-0.37798	-0.513562	0.00949989	-0.161123	0.348455	-0.15297	0.478479	-0.863568	-0.463241	0.141542	0.549592	0.725355	1.10308	3.46e-05	0.023676	0.440099	-0.863568	-0.463241	0.141542	2481.3	2706.1	876.9	2265.7	2959.5	2499	2439.2	2343.9	2107	2333.8	2533.2	2292	1347.1	2232	2603.1	2150.2	0.0477465	0.0798794	0.168556	1.034
SACI_RS04395	Saci_0920	Q4JA97	Saci_0920	GTP-binding protein 1	R	0.000503467	0.0629612	-0.7208	-0.384819	-0.067465	0.384031	-0.469433	-0.289635	-0.446877	0.464648	-0.468489	0.0307101	-0.268096	-0.153789	-0.091348	0.830415	0.898887	0.938645	0.213071	0.46914	0.607001	-0.268096	-0.153789	-0.091348
SACI_RS04400	Saci_0921	Q4JA96	Saci_0921	Conserved Archaeal protein	R	4.19471	3.93531	4.26031	4.18339	4.34193	4.8734	4.73134	4.22766	5.52578	6.04453	5.23862	5.57086	4.13681	4.49097	5.6079	17.5915	22.4862	48.7692	7.98e-66	1.99e-80	3.4e-136	4.13681	4.49097	5.6079	nan	nan	nan	nan	nan	nan	nan	nan	nan	nan	nan	nan	nan	nan	nan	nan
SACI_RS04405	Saci_0922	Q4JA95	Saci_0922	Small heat shock protein	O	2.12194	1.83858	2.25762	2.34419	3.0259	2.20565	2.40107	2.85413	3.73761	3.82284	3.04942	3.72259	2.13465	2.57268	3.60152	4.39131	5.94912	12.1385	1.64e-24	1.92e-35	4.26e-75	2.13465	2.57268	3.60152	3068.8	3297	1344.1	2750.4	3866	2869.3	3053.3	2973.4	3794.3	3424.5	4297.2	3432.1	6579.4	8065	9036.3	7791.7	0.0703459	0.476173	1.71359	1.05
SACI_RS04410	Saci_0923	Q4JA94	Saci_0923	Conserved protein	E	1.59986	1.98921	1.42373	1.55943	1.89151	2.26212	0.793744	2.12143	2.5166	3.01906	2.23174	2.61634	1.61729	1.72924	2.59254	3.06798	3.31554	6.0316	2.92e-11	1.64e-11	2.78e-34	1.61729	1.72924	2.59254	nan	nan	nan	nan	nan	nan	nan	nan	nan	nan	nan	nan	nan	nan	nan	nan
SACI_RS04415	Saci_0924	Q4JA93	Saci_0924	Methylmalonyl-CoA mutase	I	1.05121	0.781468	0.887974	1.19889	0.940126	1.2741	0.80455	1.22463	1.5823	1.58788	1.17284	1.56574	0.976725	1.00944	1.49787	1.96799	2.01313	2.82425	1.9e-07	2.31e-08	1.63e-21	0.976725	1.00944	1.49787
SACI_RS04420	Saci_0925	Q4JA92	Saci_0925	Phosphoribosyltransferase	F	0.137514	0.0265808	-1.12059	-0.0143921	0.231358	0.329239	-0.646829	0.973876	-0.483403	-1.48537	-0.734049	-1.32888	-0.184991	0.220415	-0.881795	0.879655	1.16507	0.542692	0.707106	0.667874	0.0456008	-0.184991	0.220415	-0.881795	932.8	999.9	466.3	871	1131.1	919.6	918	863.2	847.2	821.7	879.6	786.4	683	884.4	871.7	792.8	0.0365344	0.0164572	0.126454	1.026
SACI_RS04425	Saci_0926	Q4JA91	Saci_0926	Conserved thermophile protein	R	0.0379782	-0.86121	-0.483158	-0.0620586	0.0125231	-0.102872	-1.04737	-0.799615	-0.238291	0.17312	-0.544823	0.0109739	-0.324127	-0.501302	-0.125298	0.798782	0.706469	0.916815	0.210253	0.0626562	0.590246	-0.324127	-0.501302	-0.125298	384.2	408.4	188.1	367.8	400.8	356.3	348.9	342.3	340	341.2	326.4	297.5	257.8	311.4	291	291.5	-0.0904115	-0.0662242	-0.112526	0.939
SACI_RS04430				NAD(P)/FAD-dependent oxidoreductase Nitrogen metabolism	R	0.815586	-0.00852304	0.101804	0.556071	1.06143	-0.241918	-0.0145608	0.66987	1.0191	0.165864	-0.604766	0.728574	0.340009	0.290829	0.37133	1.26576	1.22334	1.29354	0.227428	0.370305	0.155471	0.340009	0.290829	0.37133
SACI_RS04435	Saci_0929	Q4JA89	Saci_0929	SAV protein-like	O	-1.53086	-1.67149	-1.41277	-1.39331	-1.24438	-1.33929	-0.646829	-0.846748	0.384008	0.381111	0.332327	0.897502	-1.50847	-1.0741	0.514474	0.351484	0.474966	1.42847	4.71e-18	1.17e-09	0.00154272	-1.50847	-1.0741	0.514474
SACI_RS04440	Saci_0930	Q4JA88	Saci_0930	Inositol-1-monophosphatase	G	-1.49268	-1.10576	-2.10765	-1.53097	-1.50234	-0.814966	-1.76882	-1.50708	-1.18588	-0.76255	-1.32308	-0.806533	-1.56248	-1.4423	-1.00469	0.338568	0.367981	0.498378	5.95e-15	4.67e-15	3.75e-10	-1.56248	-1.4423	-1.00469	1077.1	1173.5	407.2	1004.2	1272.2	1028	1020	962	961.3	967.7	1013.5	865.7	610.6	898.9	981.6	825.9	-0.0183813	-0.00781933	-0.00354632	0.987
SACI_RS04445	Saci_0931	Q4JA87	trxR	Thioredoxin reductase	O	0.10189	0.0183603	1.85669	0.0180293	0.431801	0.0556736	1.35317	0.647843	0.647331	0.406872	1.9802	0.703545	0.331213	0.436109	0.781946	1.25807	1.35295	1.71945	0.219915	0.0818155	0.000104728	0.331213	0.436109	0.781946	3636	4209.5	1396.8	3493.4	4382	3742.6	3484.7	3387.8	3282.6	3396.5	3426.1	3288.7	2166.4	3277.8	3498.3	3043.9	-0.00796091	0.00980782	0.0581896	0.994
SACI_RS04450	Saci_0932	Q4JA86	Saci_0932	Conserved Archaeal protein	H	-0.128561	0.24202	0.00622644	-0.0166481	-0.186495	0.62202	0.0677688	0.107275	0.109972	0.41162	-0.00264283	0.364611	0.01486	0.10346	0.239903	1.01035	1.07435	1.18091	0.957473	0.678382	0.202081	0.01486	0.10346	0.239903
SACI_RS04455	Saci_0933	Q4JA85	Saci_0933	Conserved protein	S	0.879407	0.903003	0.42205	0.579277	0.915481	0.988285	0.59859	0.524192	0.739893	0.963766	0.448582	0.51628	0.688819	0.70656	0.682221	1.61196	1.63191	1.60461	0.00191738	0.000591269	0.00013296	0.688819	0.70656	0.682221
SACI_RS04460	Saci_0934	Q4JA84	Saci_0934	Conserved Archaeal protein	H	-0.184414	0.0969701	0.686767	-0.166395	0.0614327	0.300092	0.938134	0.0849073	-1.13875	-0.262979	0.880661	-0.158951	0.0296665	0.223405	-0.256257	1.02078	1.16749	0.837257	0.965998	0.728403	0.640102	0.0296665	0.223405	-0.256257	129.7	148.6	67.7	142.5	158.4	140.4	130	139.7	112.7	125	135.1	135.9	91.4	128.3	171.1	120.5	0.0239616	0.036998	0.24524	1.017
SACI_RS04465	Saci_0935	Q4JA83	Saci_0935	Conserved protein	S	-0.184414	1.15586	-0.898196	-0.751358	0.0614327	1.13659	-0.646829	nan	-0.653328	nan	nan	-0.158951	-0.0303568	-0.1473		0.979178	0.902938		0.973737	0.882576		-0.0303568	-0.1473		301.1	319.9	227.1	269	328.3	287	293.4	262.5	278.4	268.7	247.2	228.3	265.2	246.2	213.8	251.5	-0.0135137	-0.0351063	-0.0596399	0.991
SACI_RS04470	Saci_0936	Q4JA82	Saci_0936	Conserved protein	S	-0.184414	0.0969701	Inf	-1.58143	nan	0.0776999	Inf	nan	0.346672	1.11553	Inf	0.0109739	-0.108227	-0.849775	0.698701	0.927727	0.554871	1.62304	0.881276	0.289794	0.124231	-0.108227	-0.849775	0.698701	339.9	428.9	147.1	349.6	470.8	382.2	383.8	373.1	306.2	348.4	346.7	345.6	193.8	336.1	409.9	327.3	0.118184	0.0391259	0.204406	1.085
SACI_RS04475	Saci_0937	Q4JA81	Saci_0937	Conserved protein	S	-0.991769	-3.16606	0.686767	-0.581433	-0.423994	-2.18533	-0.0618665	0.821873	-3.46068	-2.26298	1.07331	-2.15895	-0.907422	-0.561165	-1.33001	0.533137	0.677755	0.397764	0.13225	0.395547	0.0235525	-0.907422	-0.561165	-1.33001	nan	nan	nan	nan	nan	nan	nan	nan	nan	nan	nan	nan	nan	nan	nan	nan
SACI_RS04480	Saci_0938	Q4JA80	Saci_0938	Conserved protein	S	-0.184414	Inf	-0.898196	-1.1664	nan	nan	-0.646829	-0.178127	-0.653328	Inf	nan	-0.158951
SACI_RS04485	Saci_0939	Q4JA79	mptE	6-hydroxymethyl-7,8-dihydropterin pyrophosphokinase	H	-0.336417	0.174973	-0.090841	0.955595	0.198936	0.662662	-0.254512	0.0563381	1.09083	1.41509	0.465623	1.45403	0.205782	0.132794	1.13635	1.15331	1.09641	2.19824	0.54533	0.72657	9.84e-07	0.205782	0.132794	1.13635
SACI_RS04490	Saci_0940	Q4JA78	Saci_0940	2-isopropylmalate synthase	E	-0.126699	-0.221559	-0.434249	-0.434328	-0.909421	-0.591327	-0.597919	-0.668453	-0.567598	-1.23601	-0.784675	-1.23424	-0.300144	-0.741301	-0.923868	0.812172	0.5982	0.527094	0.185572	0.00121533	8.13e-06	-0.300144	-0.741301	-0.923868	320.6	325.7	110.3	269.7	404.7	323.5	325.1	301.5	296.3	289.7	328.2	281.7	189.1	299	396.8	272.1	0.15202	0.152473	0.328973	1.111
SACI_RS04495	Saci_0941	Q4JA77	Saci_0941	Conserved thermophile protein	R	0.245443	0.782662	-0.175187	0.133578	-1.00604	0.105637	-0.977746	-0.592065	-1.4284	-1.01548	-1.25199	-1.21276	0.239484	-0.668233	-1.21252	1.18057	0.629277	0.431514	0.360915	0.00206768	2.1e-12	0.239484	-0.668233	-1.21252	385.1	457.3	122.7	391.8	488.2	381.9	385.7	366.3	312	405.3	339.7	341.1	174.2	313.9	370.6	328.9	-0.0195408	-0.0573068	-0.0202585	0.987
SACI_RS04500	Saci_0942	Q4JA76	Saci_0942	Conserved protein / CopG/MetJ, RHH domain containing DNA-binding protein, often an antitoxin in Type II toxin-antitoxin systems https://d-nb.info/1220226386/34	K	-0.675401	0.0425223	-0.090841	-0.967086	-0.594613	-0.632793	-0.268317	-1.12566	-1.06837	-2.05439	-0.248622	-1.10648	-0.435802	-0.704034	-1.07696	0.739283	0.613853	0.474026	0.0783268	0.00386942	1.68e-06	-0.435802	-0.704034	-1.07696	nan	nan	nan	nan	nan	nan	nan	nan	nan	nan	nan	nan	nan	nan	nan	nan
SACI_RS04505	Saci_0943	Q4JA75	Saci_0943	Conserved protein	S	0.285071	-1.1136	0.802244	0.014177	-0.469082	-1.61829	0.523096	0.374414	-0.10584	-1.55844	-0.467262	-1.06584	-0.0747866	-0.414723	-0.806513	0.949483	0.750164	0.571762	0.86346	0.323571	0.0144759	-0.0747866	-0.414723	-0.806513
SACI_RS04510	Saci_0944	Q4JA74	Saci_0944	Conserved Archaeal protein	K	0.0733835	-0.593486	-0.129521	0.501029	-0.292204	-0.341454	0.0245483	-0.178127	0.423023	-0.847942	-0.255317	-0.292218	-0.0180168	-0.252098	-0.149666	0.987589	0.839674	0.901459	0.955901	0.347183	0.531543	-0.0180168	-0.252098	-0.149666	2138.3	2337.8	1142	1952.7	2598.4	2072.9	2118.5	2063.8	2008.1	2005.7	2151.5	1949	1677.7	2020.6	2355.1	1879.7	0.0500397	0.103917	0.221296	1.035
SACI_RS04515	Saci_0945	Q4JA73	Saci_0945	Conserved Archaeal protein	C	0.761365	0.443989	0.672827	0.766968	0.461612	0.356815	0.274783	0.841772	0.997135	0.964827	0.726013	0.648404	0.657116	0.434859	0.849487	1.57693	1.35178	1.80186	0.000308771	0.0165288	8.57e-09	0.657116	0.434859	0.849487
SACI_RS04520	Saci_0946	Q4JA72	Saci_0946	ABC transporter, ATP binding	V	0.493658	-0.973419	-0.412769	-1.04086	0.54686	-0.992689	0.616205	0.362441	0.832099	-1.07033	-0.66366	-1.03342	-0.565583	-0.0176582	-0.476609	0.675682	0.987835	0.718665	0.206868	0.971246	0.258291	-0.565583	-0.0176582	-0.476609
SACI_RS04525	Saci_0948	Q4JA70	panB	3-methyl-2-oxobutanoate hydroxymethyltransferase	H	-0.160369	0.552165	-0.551745	-0.0482138	0.211009	0.606424	0.0942527	0.371211	0.291058	0.387686	-0.355537	0.449281	-0.0433275	0.272524	0.225835	0.970414	1.20792	1.16945	0.878075	0.16615	0.187771	-0.0433275	0.272524	0.225835	561.6	658.4	103.7	582.7	759.3	592.2	548.4	549.7	437.1	500.2	547.8	537.7	173.9	535.4	601.6	495.4	0.0237334	-0.0709147	0.118885	1.017
SACI_RS04530	Saci_0949	Q4JA69	Saci_0949	4-phosphopantoate--beta-alanine ligase	H	-0.0144892	-0.303568	0.406659	0.0451089	-0.18368	-0.422374	0.394991	0.3813	0.346672	0.842374	0.818733	1.20783	0.00801129	-0.0601328	0.786402	1.00557	0.959176	1.72477	0.98014	0.866156	0.000243443	0.00801129	-0.0601328	0.786402	1197.9	1171.8	458.2	998.9	1183.7	933.7	960	882.9	927.4	875.1	891.9	817.1	626.8	831.5	867.7	753.1	-0.179778	-0.171859	-0.192592	0.883
SACI_RS04535	Saci_0950	Q4JA68	Saci_0950	Pantoate kinase	H	-1.54698	-0.233179	-1.19776	-0.872664	-0.860565	-0.644766	-1.55937	-1.54736	-1.65333	-1.26298	-2.22625	-1.30579	-0.979892	-1.15868	-1.60923	0.507018	0.447921	0.327774	0.000233096	4.54e-05	5.39e-10	-0.979892	-1.15868	-1.60923	82	76.7	35.5	67	93.6	69	68.8	69.4	83.8	70.7	70.7	65.5	48.2	64.1	72.5	49.3	-0.0023949	0.129238	-0.0297399	0.998
SACI_RS04540	Saci_0951	Q4JA67	Saci_0951	Conserved protein	S	0.815586	-1.16606	0.686767	-1.75136	1.06143	-1.18533	-0.646829	-0.76309	-0.653328	-1.26298	-0.926694	-0.158951
SACI_RS04545	Saci_0952	Q4JA66	Saci_0952	Molybdenum cofactor biosynthesis protein D/E	H	-1.29989	-0.455571	-1.22012	0.0966392	-0.317079	-1.0598	-0.383795	0.0849073	-0.353768	-1.13745	-0.0786971	-0.480879	-0.597118	-0.476436	-0.483602	0.661073	0.718751	0.71519	0.16758	0.311115	0.21211	-0.597118	-0.476436	-0.483602
SACI_RS04550	Saci_0953	Q4JA65	Saci_0953	Conserved protein	H	0.493658	-0.166064	0.217281	0.348178	1.26307	0.136594	0.0901366	-2.98548	0.0247438	0.544376	0.575806	-0.381344	0.234763	0.0635942	0.19314	1.17671	1.04507	1.14325	0.540768	0.903322	0.590246	0.234763	0.0635942	0.19314	nan	nan	nan	nan	nan	nan	nan	nan	nan	nan	nan	nan	nan	nan	nan	nan
SACI_RS04555	Saci_0954	Q4JA64	Saci_0954	5'-deoxynucleotidase	F	-0.184414	-1.5811	-1.63516	-0.903361	2.38336	-1.60037	-1.38379	nan	0.931634	-1.67802	-1.66366	-0.895917	-1.26365	-0.904046	-1.06767	0.416488	0.534386	0.477089	0.0413561	0.192751	0.0690274	-1.26365	-0.904046	-1.06767	525.2	638.7	131.9	533.8	741.8	605.7	554.3	552.5	454.6	531.7	572	529.3	225.2	543	686.5	513.9	0.118131	0.0641685	0.295765	1.085
SACI_RS04560	Saci_0955	P50308	ppa	Inorganic pyrophosphatase	C	1.42702	0.933471	1.3242	0.903994	1.31777	0.229703	1.04123	1.08491	0.130943	0.514628	0.857577	0.689046	1.12364	0.854376	0.538063	2.17895	1.80798	1.45202	4.37e-06	0.00271301	0.0393962	1.12364	0.854376	0.538063	2900.1	3049	892.4	2686.4	3546	2759.3	2777.6	2654.9	2547.7	2576.5	2748.4	2556.7	1703.7	2786.2	3201.1	2518.7	0.0262068	0.0386087	0.236444	1.018
SACI_RS04565	Saci_0956	Q4JA62	Saci_0956	Conserved protein / glycosyltransferases family 2 https://doi.org/10.3389/fmicb.2018.03201	M	0.286118	0.494952	0.101804	0.527092	0.350939	0.789791	0.262568	0.704516	1.53015	1.63815	1.0416	1.6676	0.344643	0.47348	1.48725	1.26984	1.38845	2.80355	0.0767907	0.00806004	2.43e-21	0.344643	0.47348	1.48725
SACI_RS04570	Saci_0957	Q4JA61	Saci_0957	GTPase-like protein	J	-2.28395	-0.90303	-1.78572	-1.88629	-1.84546	-2.21776	-1.76882	-1.52605	-1.97526	-1.5069	-1.61259	-1.87884	-1.68228	-1.87882	-1.73162	0.31159	0.271906	0.301113	8.49e-12	5.21e-14	1.05e-15	-1.68228	-1.87882	-1.73162
SACI_RS04575	Saci_0958	Q4JA60	rnhB	Ribonuclease HII	L	0.663583	1.83394	-0.483158	1.00353	0.324467	1.98459	0.353171	-0.178127	-1.97526	1.05895	0.658269	0.648404	0.797737	0.592942	0.207731	1.73837	1.50832	1.15487	0.139705	0.352082	0.730106	0.797737	0.592942	0.207731
SACI_RS04580	Saci_0959	Q4JA59	Saci_0959	Conserved Archaeal protein	J	-0.669841	-2.16606	-1.8982	1.8336	-0.745922	-0.185334	-1.64683	0.821873	-1.13875	-0.678017	0.880661	1.16298	-0.277923	-0.475252	-0.0924769	0.824777	0.719341	0.937911	0.712719	0.52961	0.882267	-0.277923	-0.475252	-0.0924769	451.7	459.7	146.9	365	400.9	351.8	326	346.7	375.5	327.2	319.4	296	236.8	298.1	224.8	254.1	-0.245849	-0.186222	-0.45474	0.843
SACI_RS04585	Saci_0960	Q4JA58	Saci_0960	Conserved protein	S	nan	-0.166064	nan	-2.48832	0.646395	-0.770297	1.35317	-0.500055	-0.0683656	-0.847942	-0.926694	-1.48088	-1.56465	0.0350575	-0.803221	0.338059	1.0246	0.573068	0.0729214	0.967102	0.281003	-1.56465	0.0350575	-0.803221	245.8	263.9	108.9	235.2	297.8	233.4	225	231.8	214.6	217.2	241.1	239.7	147.9	235.5	266.1	201.9	-0.00913629	0.0575382	0.17329	0.994
SACI_RS04590	Saci_0961	Q4JA57	eif2b	Translation initiation factor 2 subunit beta	J	-1.56293	-2.33599	-2.70555	-0.844467	-0.179575	-1.35526	-1.13226	-0.00820211	-1.18384	-2.11098	-1.41212	-0.989026	-1.61833	-0.676756	-1.36042	0.325712	0.62557	0.389469	5.92e-05	0.100042	0.000162575	-1.61833	-0.676756	-1.36042	447.1	490.3	163.6	423.5	587	449.2	446.8	443	383.2	423.9	443	428.6	259.9	448.1	514.8	390	0.0843688	0.0684243	0.248194	1.06
SACI_RS04595	Saci_0962	Q4JA56	Saci_0962	Probable threonylcarbamoyladenosine tRNA methylthiotransferase	J	0.593193	0.461967	0.189267	0.418567	1.38336	0.677162	0.938134	1.2813	0.787245	0.669907	0.160769	0.233366	0.433111	1.05094	0.508304	1.35014	2.07189	1.42238	0.178905	0.000623907	0.0954213	0.433111	1.05094	0.508304
SACI_RS04600	Saci_0963	Q4JA55	Saci_0963	Acetyl-CoA acetyltransferase	I	0.669735	0.439657	0.814522	0.374173	0.570446	1.12399	0.392699	0.0254063	1.08918	1.36321	1.01191	0.905179	0.559344	0.507082	1.09968	1.4736	1.42117	2.14307	0.0183397	0.0564903	6.44e-08	0.559344	0.507082	1.09968	2501.6	2525.6	1077.5	2242.9	2891.7	2323.5	2356.6	2273.6	2296	1927.4	2281.2	2073	1739.2	2021.6	2017.9	1766.3	0.0238582	0.0019844	-0.0619536	1.017
SACI_RS04605	Saci_0964	Q4JA54	eif1a	Translation initiation factor 1A	J	-1.84738	-0.751027	0.271729	-1.01439	-1.60153	-1.18533	0.160526	0.459303	-0.994365	-0.847942	-0.341731	-0.743914	-0.935856	-0.723009	-0.799015	0.522732	0.605833	0.574741	0.025653	0.120659	0.0317174	-0.935856	-0.723009	-0.799015	1525.9	1610.9	588.2	1369.4	1750.3	1441.6	1427	1403.5	1329.4	1289.6	1403.7	1211.8	935.8	1229.4	1350.2	1093.9	0.00696148	-0.0175601	-0.0335213	1.005
SACI_RS04610	Saci_0965	Q4JA53	Saci_0965	Non-specific serine/threonine protein kinase	T	-0.6539	-1.01406	0.286229	-0.40086	-0.938567	-0.267797	0.141667	-1.17813	-0.0158982	0.152058	0.073306	-0.673524	-0.422695	-0.529811	-0.0894764	0.74603	0.692645	0.939864	0.202133	0.151316	0.776049	-0.422695	-0.529811	-0.0894764
SACI_RS04615	Saci_0966	Q4JA52	Saci_0966	Conserved Archaeal protein	J	-0.928074	-0.71515	-1.4994	-1.29472	-0.8861	-0.699414	-1.22642	-1.31768	-0.0375282	-0.305105	-0.644055	-0.431224	-1.1157	-1.07786	-0.337977	0.461469	0.473731	0.79115	5.41e-08	1.42e-08	0.0617301	-1.1157	-1.07786	-0.337977	709.9	839.6	253	672.7	897.5	741.5	714.5	672.9	610.1	624.9	676.5	635	365.3	581.9	627.4	526.9	0.0348241	-0.0329387	-0.0898988	1.024
SACI_RS04620	Saci_0967	Q4JA51	Saci_0967	Conserved protein	S	1.0943	1.31393	1.11152	1.00607	1.08489	1.56674	1.35317	0.625953	1.91179	2.14014	1.75867	1.47848	1.11621	1.10513	1.82742	2.16777	2.15118	3.54902	2.36e-09	7.52e-09	5.19e-30	1.11621	1.10513	1.82742
SACI_RS04625	Saci_0968	Q4JA50	Saci_0968	Conserved Archaeal protein	S	0.050051	0.477792	-0.544559	0.113713	0.221897	0.768862	-0.0618665	-0.178127	1.18995	1.29161	0.547237	0.964431	0.0302644	0.145598	1.01047	1.0212	1.10619	2.01457	0.933715	0.679772	6.07e-06	0.0302644	0.145598	1.01047
SACI_RS04630	Saci_0969	Q4JA49	Saci_0969	Conserved protein	S	0.400548	-0.194633	0.566472	-0.0116726	-0.0760708	0.0964365	0.616205	0.303406	0.985272	0.751096	1.17092	0.682984	0.169152	0.166811	0.891414	1.1244	1.12257	1.85499	0.496935	0.513929	6.46e-07	0.169152	0.166811	0.891414
SACI_RS04635	Saci_0970	Q4JA48	Saci_0970	Conserved protein	S	0.73828	1.03371	-0.158723	0.514783	0.90943	1.28574	0.712252	0.821873	1.03646	1.61019	0.554245	1.12773	0.526633	0.883261	1.0964	1.44056	1.84454	2.1382	0.0138327	2.34e-07	8.4e-13	0.526633	0.883261	1.0964
SACI_RS04640	Saci_0971	Q4JA47	Saci_0971	Cystathionine beta-lyases/cystathionine gamma-synthase	E	-1.87231	-1.07295	-2.50971	-1.66159	-3.33348	-1.73574	-3.1343	-2.45583	-6.3317	-5.89234	-5.66415	-5.70514	-1.78113	-2.70907	-5.88223	0.290956	0.152929	0.016954	4.28e-13	7.52e-30	1.84e-154	-1.78113	-2.70907	-5.88223	1294.3	1511.9	660.9	1219.4	1527.9	1400.2	1295.7	1245.7	1236	1240.4	1404.3	1150.5	1128	1225	1322.9	1087.7	0.0350625	0.0890227	0.117653	1.025
SACI_RS04645	Saci_0972	Q4JA46	thrB	Homoserine kinase	E	-0.454503	-0.340094	-0.20305	0.0262499	-1.20866	-0.737876	-0.791219	-0.60697	-1.20353	-1.19885	-0.511656	-1.20077	-0.249843	-0.895452	-1.02754	0.840988	0.537579	0.490547	0.325953	0.000561611	7.18e-06	-0.249843	-0.895452	-1.02754	994.9	1049.1	391.7	884.7	1152.2	981.6	919.9	890.3	846.7	837.8	895.3	801.7	517.6	756.2	790.6	694.7	0.0170291	-0.0250251	-0.120938	1.012
SACI_RS04650	Saci_0973	Q4JA45	Saci_0973	Molybdopterin biosynthesis protein	H	-0.851839	-1.31291	-0.050199	-0.104995	-0.605992	-1.55457	-0.268317	-0.379761	-1.16029	-1.21718	-0.341731	-0.512588	-0.606907	-0.809949	-0.848578	0.656603	0.570402	0.555332	0.0448912	0.0136786	0.00214391	-0.606907	-0.809949	-0.848578	883.5	1039.4	353.1	834.3	1066.7	926.9	860.5	861.8	815.1	786.9	997	809.3	536.7	809.3	848.2	689.4	0.022511	0.0706402	0.0316147	1.016
SACI_RS04655	Saci_0974	Q4JA44	Saci_0974	Conserved protein	S	-2.57673	-3.78077	-1.79128	-2.64444	-3.74592	-3.47812	-2.34727	-2.87857	-2.87572	-2.55576	-1.81978	-2.637	-2.6946	-3.21483	-2.51519	0.15447	0.107706	0.174925	5.72e-19	8.85e-20	1.19e-19	-2.6946	-3.21483	-2.51519	630.5	767.2	236.1	673.7	782.6	738	628.2	645.9	566.5	626.6	619.3	570	391.9	599.3	578.6	516.3	0.0222026	-0.0298209	-0.0247507	1.016
SACI_RS04660	Saci_0975	Q4JA43	Saci_0975	Single strand DNA binding protein	L	-4.01223	-3.49826	-1.82605	-2.84757	-2.84039	-3.23742	-3.6103	-2.62982	-3.24849	-3.64764	-2.45721	-2.94322	-3.03488	-3.09749	-3.10192	0.122014	0.116832	0.116474	3.52e-25	1.66e-54	1.41e-68	-3.03488	-3.09749	-3.10192	5368.8	6558.1	1976.7	5097.6	6160.9	5535.9	4826.3	4760.6	4063.5	4637.6	4632	4289.3	1809.3	3599.3	3942.8	3118.2	-0.0860636	-0.17867	-0.410049	0.942
SACI_RS04665	Saci_0976	Q4JA42	Saci_0976	Conserved Archaeal protein	R	-0.897132	-1.10466	-1.16123	-1.28187	-0.329357	-1.12393	-1.1614	-1.11303	-1.17842	-1.51352	-0.833585	-0.933391	-1.10565	-0.943462	-1.10944	0.464693	0.519984	0.463473	1.16e-07	3.44e-05	2.62e-08	-1.10565	-0.943462	-1.10944	2520.1	3100.7	901.2	2509.5	3273.8	2720.8	2573.2	2543.8	2095	2443.7	2607	2432.5	1300.4	2474.7	3154	2340.2	0.0415582	0.00416266	0.229164	1.029
SACI_RS04670	Saci_0977	Q4JA41	Saci_0977	Conserved Archaeal protein	S	1.46766	1.48325	1.34973	1.54025	1.43541	1.58911	1.53904	1.23979	2.01041	2.1473	1.62789	2.07248	1.45492	1.39895	1.98493	2.74142	2.6371	3.95842	7.43e-16	9.9e-17	1.13e-35	1.45492	1.39895	1.98493	2425.6	2700.2	843	2220.9	2743.5	2330.1	2193.9	2108.7	2043	2062.7	2203.7	2002.8	1400	1983.8	2062.6	1845.2	-0.0596222	-0.0531161	-0.0520485	0.96
SACI_RS04675	Saci_0979	Q4JA40	sdhD	Succinate dehydrogenase subunit D	G	-1.32192	-0.551354	-0.953691	-0.97375	-0.697559	-0.0355874	-0.467859	-1.19699	-0.384839	-0.19689	-1.13105	-0.567757	-0.95597	-0.596313	-0.524461	0.515495	0.661442	0.695219	2.91e-06	0.00483252	0.00419793	-0.95597	-0.596313	-0.524461	2507.7	2729.9	980.9	2245	3021.5	2344.4	2259	2183.4	2107.1	2173.2	2328	2106.5	1624.8	2253.5	2161.5	1977.9	-0.02596	-0.0116124	0.0387135	0.982
SACI_RS04690	Saci_0982	Q4JA37	sdhA	Succinate dehydrogenase subunit A	G	-0.77633	-0.280397	-0.341803	-0.322514	-0.509724	-0.456637	-0.537895	-0.190511	-1.20402	-1.39226	-0.955263	-0.984922	-0.431133	-0.47547	-1.122	0.741679	0.719232	0.459455	0.0307841	0.0135878	6.4e-11	-0.431133	-0.47547	-1.122	5124.7	5739.1	2433.2	4770.2	6031	5057.4	4852.4	4723.7	4597.4	4617.8	4881.2	4497.7	3349.6	4530.8	5187.3	4295.1	-0.00876502	0.0187735	0.105	0.994
SACI_RS04695	Saci_0983	Q4JA36	Saci_0983	Conserved Archaeal protein / acetyltransferase	F	-0.991769	-1.97342	-0.576268	0.833605	-2.74592	-0.670761	-1.06187	0.821873	-0.653328	-1.48537	-2.92669	1.42601	-0.911732	-1.11324	-0.923584	0.531547	0.462256	0.527198	0.13225	0.0960198	0.110419	-0.911732	-1.11324	-0.923584	133	171.9	32.9	145.4	183.3	155.5	148.1	161.1	112.3	144.8	159.9	149.9	51.6	132.5	177.7	146.2	0.120068	0.0930821	0.280085	1.087
SACI_RS04700	Saci_0984	Q4JA35	Saci_0984	Conserved protein	S	-1.18441	0.833936	-0.898196	-0.166395	0.0614327	-0.185334	-0.646829	nan	-1.65333	0.737021	nan	nan
SACI_RS04705	Saci_0985	Q4JA34	Saci_0985	Conserved membrane protein	I	0.494011	0.788248	0.0361913	0.238081	0.721337	1.12555	0.633062	0.642856	0.604756	1.06643	0.40404	0.668424	0.382026	0.730419	0.701287	1.30317	1.65912	1.62595	0.139319	0.000939941	0.000264345	0.382026	0.730419	0.701287	nan	nan	nan	nan	nan	nan	nan	nan	nan	nan	nan	nan	nan	nan	nan	nan
SACI_RS04710	Saci_0986	Q4JA33	Saci_0986	Digeranylgeranylglycerophospholipid reductase	M	-0.392731	-0.0395319	0.51168	-0.178269	-0.0260302	-0.0154095	0.715741	-0.0214016	-0.918789	-0.777552	0.21081	-0.460332	-0.0653496	0.0660009	-0.529146	0.955714	1.04681	0.692965	0.790681	0.78221	0.00254782	-0.0653496	0.0660009	-0.529146	4070.1	4464.1	1654.8	3722.6	3297.4	2845.9	2461.4	2450.8	2341.6	2278	2279.1	2228.4	1453.5	1778.1	1822.8	1534.4	-0.564515	-0.656539	-0.991893	0.676
SACI_RS04715	Saci_0987	Q4JA32	Saci_0987	Conserved protein	S	-0.184414	-1.16606	nan	Inf	-0.938567	-0.600372	-0.646829	nan	-1.65333	-1.26298	0.073306	Inf
SACI_RS04720	Saci_0988	Q4JA31	Saci_0988	Uncharacterized protein	S	-0.611656	-0.610849	-0.970841	-0.776984	-1.08653	-0.542656	-0.767683	-0.970322	0.671722	0.669205	0.0988411	0.349513	-0.750527	-0.886479	0.463723	0.594386	0.540933	1.3791	4.79e-05	2.17e-07	0.00550834	-0.750527	-0.886479	0.463723
SACI_RS04725	Saci_0989	Q4JA30	Saci_0989	Conserved protein	S	-2.58069	-1.92062	-3.33116	-2.70861	-3.41323	-2.61138	-3.58005	-2.86522	-5.44626	-4.95015	-5.20096	-4.97342	-2.63648	-3.16386	-5.1278	0.16082	0.111579	0.0286008	1.43e-26	3e-48	5.59e-132	-2.63648	-3.16386	-5.1278	66.5	69.4	37.2	61.9	83.4	60.5	63.5	71.9	52.1	56.5	71	62.3	49.6	72.8	77.7	75	0.0793529	0.0473456	0.453471	1.057
SACI_RS04730	Saci_0990	Q4JA29	Saci_0990	Conserved protein	S	-1.18441	-0.618577	-0.898196	0.225922	-1.3536	-0.798311	0.22764	0.143801	0.0471116	-0.963419	-0.0522249	0.0109739	-0.540562	-0.463908	-0.244745	0.687503	0.72502	0.843965	0.106782	0.21091	0.422343	-0.540562	-0.463908	-0.244745
SACI_RS04735	Saci_0991	Q4JA28	Saci_0991	Conserved Archaeal protein	C	-0.137109	-0.403104	-0.0168404	-0.166395	0.324467	0.0181989	0.353171	-0.225433	0.393978	-0.0219712	0.147307	0.313117	-0.191181	0.0797835	0.229885	0.875888	1.05686	1.17274	0.488704	0.804309	0.322264	-0.191181	0.0797835	0.229885	2209.1	2459	1036.9	2164.7	2568.7	2193.8	2039.5	2020.7	1973.2	1937.9	1994.9	1773.9	1424.3	1773.6	1747.6	1478.4	-0.0445172	-0.0655554	-0.189902	0.97
SACI_RS04740	Saci_0992	Q4JA27	Saci_0992	AsnC family transcriptional regulator	K	0.879052	1.4969	0.402974	0.686379	0.929643	2.05625	1.02963	1.15666	1.06288	1.83154	1.00742	1.20959	0.856164	1.23463	1.28351	1.81022	2.35322	2.4343	2.54e-05	1.2e-11	8.88e-17	0.856164	1.23463	1.28351	282.5	322.2	137.1	261.9	400.8	296.8	272.1	306.8	218.5	266	311	283.7	115.5	271	446	285.4	0.139708	0.0751196	0.440999	1.102
SACI_RS04745	Saci_0994	Q4JA26	Saci_0994	Ribosomal protein S6 modification protein	J	-0.506342	0.595776	-0.265928	-0.33632	0.40247	0.500557	-0.509325	0.17551	-0.350765	0.167655	-0.161159	-0.199593	-0.125043	0.130152	-0.1313	0.916976	1.09441	0.913008	0.687383	0.67772	0.600106	-0.125043	0.130152	-0.1313	70.9	69.1	53.1	59.6	66.1	63.8	58.2	57.1	77.9	57.8	68	54.9	57.2	54.2	61.1	42.6	-0.110419	0.12894	-0.086522	0.926
SACI_RS04750	Saci_0995	Q4JA25	Saci_0995	Polyprenyl synthetase	H	-1.03241	-1.25917	-0.383623	-0.97375	-0.649061	-0.863406	-0.869221	-0.52605	-1.43094	-1.09305	-1.27462	-0.966306	-0.940125	-0.780854	-1.1791	0.521188	0.582022	0.441626	0.000327234	0.00701828	4.76e-06	-0.940125	-0.780854	-1.1791
SACI_RS04755	Saci_0996	Q4JA24	Saci_0996	Conserved protein	S	1.03798	0.59947	1.80224	1.37417	0.47647	0.814666	1.7224	1.26933	0.498675	0.585018	0.575806	0.773935	1.20006	1.02372	0.624368	2.29749	2.03315	1.54154	9.97e-05	0.00381975	0.0638969	1.20006	1.02372	0.624368	463.7	469.5	312	379.2	473.6	395.3	404.6	365.4	417.7	349	385.2	314.4	359.1	321.6	341.8	283.6	-0.0879478	-0.0763405	-0.205033	0.941
SACI_RS04760	Saci_0997	Q4JA23	mtnP	S-methyl-5'-thioadenosine phosphorylase	F	0.00823083	-0.166064	-1.31323	0.418567	0.424003	-0.600372	-2.64683	-0.178127	-0.87572	-2.26298	-0.604766	-0.158951	-0.156699	-0.447488	-0.917928	0.897076	0.733319	0.529269	0.787437	0.469675	0.0786916	-0.156699	-0.447488	-0.917928	1312.5	1503.6	459.7	1298	1644.3	1312	1308.3	1289.8	1110.4	1202.1	1266.8	1190.1	753	1222.4	1465.9	1155.1	0.0200077	-0.0200069	0.160797	1.014
SACI_RS04765	Saci_0998	Q4JA22	Saci_0998	Purine phosphoribosyltransferase	F	0.929918	1.25102	0.976273	0.737578	1.66119	1.65444	1.87483	1.36994	2.87862	2.90695	2.75683	2.55987	0.962804	1.58213	2.78667	1.94909	2.99411	6.90034	7.7e-08	1.91e-20	4.95e-54	0.962804	1.58213	2.78667	2548.8	2628.2	929.3	2188.9	2817.4	2306.1	2265.3	2083.5	2230.5	2130.4	2099.2	1937	1500.1	1937.6	2012.1	1872.5	-0.0504037	-0.0432187	-0.0720873	0.966
SACI_RS04770	Saci_0999	Q4JA21	prf1	Peptide chain release factor subunit 1	J	-0.383194	-0.629036	-0.724167	-0.891288	-0.53069	-0.185334	-0.393072	-0.26559	-1.14161	-0.913037	-1.12463	-1.00937	-0.661248	-0.390951	-1.02985	0.632331	0.762627	0.48976	0.000469901	0.0412725	4.07e-10	-0.661248	-0.390951	-1.02985	1996.1	2211.8	920.6	1874.3	2380.6	1903.4	1914.5	1850.3	1751.3	1783.8	1976.1	1732.3	1317.3	1748.3	1973.3	1660.5	-0.00876454	0.0185379	0.086441	0.994
SACI_RS04775	Saci_1000			trna13-LeuGAG	J	-0.769377	-0.166064	-2.70555	-1.58143	-1.52353	nan	-1.86922	-0.178127	-2.23829	-1.26298	-2.73405	-1.57399	-1.50209	-1.2533	-1.91427	0.353041	0.419488	0.265305	0.0161367	0.0720687	0.00229644	-1.50209	-1.2533	-1.91427
SACI_RS04785	Saci_1002	Q4JA20	Saci_1002	Uncharacterized protein	S	-0.878311	-0.138584	-1.14612	-0.491122	-0.576969	-0.213349	-1.00399	-0.488915	-1.14929	-0.348709	-1.15967	-0.442258	-0.671268	-0.621359	-0.7664	0.627954	0.650058	0.587883	0.000951938	0.000592109	2e-06	-0.671268	-0.621359	-0.7664
SACI_RS04790	Saci_1003	Q4JA19	Saci_1003	Conserved Archaeal membrane protein / Permease of the major facilitator superfamily DOI: 10.1128/AEM.01273-17	G	-0.579716	-0.484594	-0.724167	-0.256593	-0.431166	-0.48699	-0.393072	0.0504973	-0.324264	0.0425233	0.0452917	-0.0334203	-0.514581	-0.375798	-0.0576853	0.699996	0.770679	0.960804	0.00757573	0.0529935	0.747146	-0.514581	-0.375798	-0.0576853
SACI_RS04795	Saci_1004	Q4JA18	Saci_1004	Uncharacterized protein	S
SACI_RS04800	Saci_1005	Q4JA17	Saci_1005	Transcriptional regulator PadR-like family	K	2.47855	0.641291	3.1018	2.33611	2.56393	0.515105	3.35317	2.55884	1.34667	1.19645	2.39523	2.71552	1.8123	1.83074	1.73852	3.51202	3.55719	3.33692	2.29e-05	5.93e-05	2.14e-05	1.8123	1.83074	1.73852
SACI_RS04805	Saci_1006	Q4JA16	Saci_1006	ABC transporter ATP-binding protein	V	1.36578	1.4662	1.06116	0.72669	1.20827	1.77814	0.883686	1.33645	1.26724	2.27307	0.603821	1.20362	1.11482	1.25819	1.39374	2.16568	2.39196	2.62758	2.94e-05	7.96e-06	2.22e-08	1.11482	1.25819	1.39374	425.2	477.9	154.2	401	480.4	413.6	390	366.6	422.3	391.8	366	354.1	240.8	363.4	336.1	320.4	-0.0722825	5.46698e-05	-0.0894102	0.951
SACI_RS04810	Saci_1007	Q4JA15	Saci_1007	Conserved membrane protein	V	1.40055	1.38413	1.36678	1.74309	1.77331	1.38235	0.808366	1.36731	2.05093	2.11949	1.27898	1.92622	1.47451	1.28385	1.86326	2.7789	2.43489	3.63829	2.21e-13	4.41e-10	2.81e-25	1.47451	1.28385	1.86326
SACI_RS04815	Saci_1009	Q4JA14	Saci_1009	Carbon monoxide dehydrogenase	C	0.419657	0.0374691	-0.0106706	0.359674	0.224931	0.162589	-0.21387	0.26548	-0.904867	-0.847942	-0.604766	0.58951	0.19713	0.0588289	-0.371777	1.14642	1.04162	0.77283	0.473561	0.8614	0.166555	0.19713	0.0588289	-0.371777	7783.5	8034.8	3546.7	6720.5	8554.1	7043.9	6803.4	6419.2	6736	6382.8	6582.8	5963.9	5322.6	6186.5	6608.5	5594.8	-0.0583432	-0.0447145	-0.0292726	0.96
SACI_RS04820	Saci_1010	Q4JA10	Saci_1010	Conserved Archaeal protein	J	0.593193	0.681933	2.1018	-0.166395	-0.423994	0.492737	-0.646829	0.014518	-0.653328	-0.262979	0.073306	-0.381344	0.688628	-0.102691	-0.358002	1.61175	0.931294	0.780244	0.133295	0.882576	0.495067	0.688628	-0.102691	-0.358002	318.5	388.7	84.6	330	413.6	351.5	305.2	323.7	252	291	343.4	281.5	132.4	271.2	354.6	277.8	0.0137345	-0.0671629	0.0590263	1.01
SACI_RS04825	Saci_1011	Q4JA13	Saci_1011	Glycosyl transferase	M	0.806762	0.709947	-0.0706631	0.911607	-0.208656	0.503307	-0.492795	0.517018	-1.39617	-1.28005	-2.32155	-0.492375	0.587692	0.0299469	-1.32476	1.50284	1.02097	0.399216	0.00479359	0.904239	4.75e-11	0.587692	0.0299469	-1.32476	668.3	669.5	355.3	584.4	760.5	592.5	600.5	594	643.1	530.8	587.8	513.6	496.8	524.7	544.6	494.4	-0.00791771	0.00555914	-0.0327562	0.995
SACI_RS04830	Saci_1012	Q4JA12	Saci_1012	Conserved protein, Sul12a	L	-0.662462	-1.25721	-1.45619	-0.635881	-0.52353	-0.0451568	-1.20482	-0.685087	-1.08075	-1.41826	-1.84726	-1.2134	-1.00953	-0.647604	-1.3772	0.496707	0.63834	0.384964	9.69e-06	0.00589219	5.9e-11	-1.00953	-0.647604	-1.3772	504.4	419.6	86.3	367.9	490	376.8	312	308.4	317.5	273.8	254.7	253.6	73.7	162.6	150	115.9	-0.219736	-0.461382	-1.33128	0.859
SACI_RS04835	Saci_1013	Q4JA11	Saci_1013	Ornithine cyclodeaminase/mu-crystallin family protein	E	-1.18441	-1.65149	-0.576268	-1.1664	-3.2605	-1.40773	-0.646829	-2.17813	-1.97526	-2.48537	-0.341731	0.30048	-1.19774	-1.66771	-0.999183	0.435956	0.314752	0.500283	0.00707955	0.00145334	0.0244166	-1.19774	-1.66771	-0.999183	nan	nan	nan	nan	nan	nan	nan	nan	nan	nan	nan	nan	nan	nan	nan	nan
SACI_RS04840	Saci_1014	Q4JA09	Saci_1014	Aminotransferase	K	0.513113	0.773182	0.298051	0.406184	0.215056	0.901253	0.413713	0.218295	0.0206856	0.706964	0.141731	0.426011	0.490715	0.389318	0.337375	1.40514	1.30977	1.26346	0.0132546	0.0455703	0.03831	0.490715	0.389318	0.337375	373.9	375.7	266.1	318.6	386.8	348.1	336.9	299.4	325.8	323.7	345.9	288.9	368.2	293.2	317.3	276.4	-0.0502922	0.032008	-0.00319687	0.966
SACI_RS04845	Saci_1015	Q4JA08	Saci_1015	X-prodipeptidase	E	-0.527898	-0.841225	-0.197756	-0.15204	-0.51743	0.00548785	-0.237438	-0.178127	-0.12658	0.0963488	0.139395	0.139707	-0.430645	-0.283223	0.0704369	0.74193	0.821753	1.05003	0.03403	0.161657	0.690793	-0.430645	-0.283223	0.0704369	1314.8	1633.9	447.2	1437.4	1723.7	1493	1381.6	1405.4	1085	1293	1343.8	1288.4	692.9	1222.7	1376	1120.1	0.0443827	-0.0420201	0.0258176	1.031
SACI_RS04850	Saci_1016	Q4JA06	Saci_1016	Conserved protein	Q	0.137514	-0.429099	0.686767	0.418567	-0.201602	-0.448369	0.0312429	0.0849073	-0.0683656	-1.26298	-0.0786971	-0.480879	0.170696	-0.22799	-0.415898	1.1256	0.853824	0.749553	0.683705	0.639109	0.284621	0.170696	-0.22799	-0.415898	254.4	252	56.4	218.1	305.7	225.6	232.6	225.7	217.7	241.9	230.3	220	132	226.7	227.2	235.5	0.0323612	0.0960475	0.194954	1.023
SACI_RS04855	Saci_1017	Q4JA01	Saci_1017	Conserved Prokaryal protein metallopeptidase activity	O	-0.277524	-0.818141	-0.782719	-0.0923946	-0.0316767	-1.32284	-0.231791	0.274385	-0.193896	-1.91506	-0.604766	-0.319416	-0.467009	-0.375547	-0.657168	0.723463	0.770813	0.634122	0.145747	0.321616	0.035801	-0.467009	-0.375547	-0.657168	5309	5639.1	2018.1	4876.6	6090.9	5020.5	4997.2	4716.3	4399.6	4423.7	4889.8	4421	2832.1	4252.2	4609.2	3849.3	-0.0169481	-0.037291	-0.0541866	0.988
SACI_RS04860	Saci_1018	Q4J9Z9	Saci_1018	Conserved Archaeal protein metallopeptidase activity	O	0.194097	-0.731661	-0.650268	-0.42943	0.263067	-0.750932	-0.00297281	-1.34805	0.451009	-1.013	0.358708	-0.158951	-0.411517	-0.485135	-0.0927717	0.751832	0.71443	0.937719	0.135397	0.120037	0.730828	-0.411517	-0.485135	-0.0927717	1972.8	2070.6	758.5	1826.5	2167.1	1792.7	1830.7	1730.1	1761.5	1661.3	1725.7	1629.6	1196.6	1566	1620.5	1466.2	-0.0548408	-0.0261453	-0.0712904	0.963
SACI_RS04865	Saci_1019	Q4J9Z8	Saci_1019	Uncharacterized protein	S	0.0565939	1.74083	0.172193	1.88423	0.409356	1.98459	-0.161402	0.59948	0.58768	1.98495	0.27494	1.67755	0.893374	0.577687	1.04004	1.85752	1.49245	2.05629	0.0198739	0.179088	0.00164773	0.893374	0.577687	1.04004
SACI_RS04870	Saci_1020	Q4J9Z7	Saci_1020	Aldehyde oxidase	C	-0.406807	-1.32361	-0.898196	0.364119	-0.745922	-2.23596	-1.1874	-0.348052	-0.586214	-0.728643	-1.46726	-0.0809486	-0.535246	-1.19907	-0.655915	0.690041	0.435555	0.634673	0.100436	0.000523289	0.0199391	-0.535246	-1.19907	-0.655915	714.1	873.8	315.3	696.5	793	713.9	651.4	642.2	585.6	630.7	658.2	590.9	515.5	579.7	606.6	490.4	-0.112452	-0.118998	-0.181214	0.925
SACI_RS04875	Saci_1021	Q4J9Z6	Saci_1021	Conserved Crenarchaeal protein	O	0.318086	-0.0348198	1.06528	0.871079	0.0614327	0.229703	0.78613	0.966263	0.594599	0.929666	0.921303	1.05255	0.528529	0.415404	0.86747	1.44246	1.33367	1.82446	0.0587641	0.186438	0.000206053	0.528529	0.415404	0.86747	975.1	1298.5	387.1	953.8	1210.1	1147.1	974.1	951.2	881.4	1085.3	995.3	916.9	636.1	1114.1	1030	884.8	0.00635772	0.0403673	0.179873	1.004
SACI_RS04880	Saci_1022	Q4J9Z5	Saci_1022	Uncharacterized protein	S	-0.184414	0.833936	0.686767	-0.42943	-0.52353	-0.600372	2.5231	-1.76309	1.08364	0.906946	1.65827	0.256086	0.184364	-0.0362355	0.806574	1.13632	0.975196	1.74905	0.793374	0.963735	0.113457	0.184364	-0.0362355	0.806574
SACI_RS04885	Saci_1023	Q4J9Z2	Saci_1023	Threonine synthase	E	1.11242	1.12517	1.7764	1.82126	0.788414	1.47363	1.54512	1.40684	3.34044	3.46351	3.31186	3.68654	1.45024	1.24237	3.46535	2.73253	2.36587	11.0452	5.09e-14	1.74e-12	6.63e-75	1.45024	1.24237	3.46535	927.1	1075.1	362	909.5	1084.2	950.9	875.2	877.8	773	799.7	819.4	791.8	486.1	642.9	698.2	568.6	-0.0305631	-0.102216	-0.346217	0.979
SACI_RS04890	Saci_1024	Q4J9Z4	Saci_1024	Protease	O	0.612052	0.181859	0.652001	1.056	1.13543	0.30943	0.246256	0.821873	1.28857	1.20833	1.19669	1.86095	0.623681	0.588866	1.40839	1.5408	1.50406	2.65441	0.0194477	0.0444903	1.2e-10	0.623681	0.588866	1.40839	2443.6	2638.8	1064.3	2210.9	2906.7	2351.8	2346.8	2240.9	2217.3	2241.6	2315.2	2134.2	1597.6	2205.1	2494.1	2127.9	0.0204689	0.056809	0.16839	1.014
SACI_RS04895	Saci_1025	P80143	sepP	Undecaprenyl-diphosphatase	I	-0.416588	-0.355889	-0.867822	-0.186024	-0.393133	-0.468268	-0.87949	-0.343186	-0.470464	-0.149023	-0.141433	-0.613517	-0.439966	-0.563219	-0.328886	0.737152	0.67679	0.796151	0.0384255	0.00633764	0.076381	-0.439966	-0.563219	-0.328886
SACI_RS04900	Saci_1026	F2Z5W9	Saci_1026	Conserved membrane protein	S	-0.464522	-1.33599	-1.8982	-0.706964	-1.02603	-0.185334	-1.28426	-1.17813	-0.653328	-0.847942	-0.564124	-0.458511	-1.02821	-0.862545	-0.610136	0.490319	0.549981	0.655135	0.00257296	0.0187504	0.0473531	-1.02821	-0.862545	-0.610136
SACI_RS04905	Saci_1027	Q4JA04	Saci_1027	ABC transporter	V	0.493658	0.181859	0.101804	-0.0789324	0.198936	0.262124	0.0052477	-0.856199	-0.390294	0.084944	0.073306	-0.69952	0.158301	-0.10759	-0.236314	1.11597	0.928137	0.848912	0.687383	0.825928	0.521303	0.158301	-0.10759	-0.236314	1253.7	1316.2	509.5	1146.6	1434	1197.2	1221.4	1124.7	1069.3	1076.3	1172	1060.3	704.5	1027.7	1134.9	942.1	0.00913196	0.00251265	0.00196747	1.006
SACI_RS04910	Saci_1028	Q4JA07	Saci_1028	Aminotransferase	E	-0.949949	0.374504	0.342812	0.196175	-0.218675	0.110121	0.141667	0.751484	-0.740791	-0.552486	-0.216201	-0.644378	-0.0434284	0.104433	-0.562487	0.970346	1.07507	0.677134	0.911839	0.771142	0.0383918	-0.0434284	0.104433	-0.562487	1539.9	1707.6	1545.8	1473.4	1824.8	1504.5	1519.9	1392.9	1427.5	1381.2	1400.4	1327.9	1360	1396.1	1439.5	1202.7	-0.010216	-0.00261001	0.0363967	0.993
SACI_RS04915	Saci_1029	Q4JA05	Saci_1029	Conserved protein	S	-0.184414	-0.166064	0.324197	0.833605	1.06143	-0.507263	0.575563	1.82187	0.0247438	5.51e-05	0.073306	1.6484	0.106788	0.626543	0.359623	1.07683	1.54386	1.28309	0.882539	0.302762	0.512323	0.106788	0.626543	0.359623
SACI_RS04920	Saci_1030	Q4JA03	Saci_1030	Conserved Archaeal protein	Q	0.194097	-0.613523	0.303438	-0.42943	0.0614327	-0.0922251	-0.268317	-0.348052	1.06914	5.51e-05	0.27494	0.426011	-0.154036	-0.214687	0.464017	0.898733	0.861733	1.37938	0.68867	0.610675	0.122668	-0.154036	-0.214687	0.464017	282.7	330.3	81.3	284.2	319.1	262.4	251.7	246	222.9	241.2	237.9	224.9	133.7	210.7	209.7	181.6	-0.146287	-0.184976	-0.311925	0.904
SACI_RS04925	Saci_1031	Q4JA02	Saci_1031	Conserved Archaeal protein	S	0.796477	1.03387	0.516842	1.15553	0.879594	1.3734	1.06099	1.34125	2.08174	2.17142	1.57581	2.58521	0.871962	1.10814	2.12713	1.83015	2.15567	4.36847	3.59e-05	4.45e-08	1.63e-34	0.871962	1.10814	2.12713	nan	nan	nan	nan	nan	nan	nan	nan	nan	nan	nan	nan	nan	nan	nan	nan
SACI_RS04930	Saci_1032	Q4JA00	Saci_1032	HIT family protein	F	-0.769377	-0.668565	-0.635161	-0.166395	0.0614327	-0.272797	0.616205	-2.17813	1.3862	-0.350442	1.21081	0.30048	-0.48909	-0.35484	0.580096	0.712474	0.781956	1.49495	0.200851	0.432432	0.0681034	-0.48909	-0.35484	0.580096	243.7	200.7	174.9	181	203.9	184.8	179.8	190.3	180.4	174.4	185.7	157.1	178.6	151.2	143.3	131.7	-0.120258	-0.0690391	-0.281162	0.92
SACI_RS04935	Saci_1033	Q4J9Z0	Saci_1033	Acyl-CoA dehydrogenase	I	-0.251528	-1.08806	-0.691745	-0.803825	-0.0056815	-0.962942	-0.177344	-0.285042	-0.864832	-1.11098	-0.539671	-1.64438	-0.724205	-0.454877	-1.02806	0.605331	0.729573	0.490369	0.00852623	0.151256	0.00013542	-0.724205	-0.454877	-1.02806	4362.2	4738.4	1849.3	4167.7	5120.4	4206	4231.3	4065.3	3959.9	3997.9	4209.7	3893	3031.6	3841.4	4316.7	3643.1	-0.00328039	0.0420331	0.0926398	0.998
SACI_RS04940	Saci_1034	Q4J9Y9	Saci_1034	ABC transporter	E	-0.184414	-0.538033	-0.16123	-1.71072	0.213436	-0.000909924	-0.324901	-0.60697	-0.179397	-0.722411	-0.0522249	-0.644378	-0.680915	-0.224707	-0.409744	0.62377	0.855769	0.752757	0.0312432	0.517658	0.137942	-0.680915	-0.224707	-0.409744	3777.2	4313.4	1504.5	3597.4	4786.7	3901	3617	3602.3	3293.7	3415.2	3737.8	3479.6	2006.8	3392.6	3937.5	3068.6	0.0302778	0.0206074	0.0913512	1.021
SACI_RS04945	Saci_1035	Q4J9Y8	Saci_1035	ABC transporter	E	0.00823083	0.144276	0.440606	-0.133228	-0.102066	0.563127	0.219904	-0.604392	0.561685	0.485482	0.570806	-0.337288	0.0833963	-0.0160634	0.308104	1.05951	0.988927	1.23808	0.776806	0.960912	0.186783	0.0833963	-0.0160634	0.308104	4006	4633.3	1614.5	3900.7	5167.8	4047	4001.7	3900.2	3277.7	3615.9	3846.5	3665.4	2149.8	3722.5	4314.3	3362.2	0.0346592	-0.033064	0.122256	1.024
SACI_RS04950	Saci_1036	Q4J9Y7	Saci_1036	Peptide transport system permease protein	E	-0.501271	-0.257987	-0.525152	-0.795752	-0.306955	-0.594447	-0.533172	-0.283922	-0.896185	-0.769939	-0.791342	-0.85757	-0.525884	-0.482405	-0.812262	0.694534	0.715783	0.569488	0.00836834	0.0153237	3.08e-06	-0.525884	-0.482405	-0.812262	403.8	410	207.4	396.1	525.6	393.3	404.7	406	375.2	362.1	439.9	363.1	274	425.7	519	394.4	0.0966022	0.108797	0.4	1.069
SACI_RS04955	Saci_1037	Q4J9Y5	Saci_1037	Peptide transport system permease protein	E	-0.184414	0.155864	-0.898196	-0.100807	0.0614327	0.168302	-0.601025	0.349804	-0.0546906	0.181806	-0.295928	-0.0933628	-0.233931	-0.0426479	-0.0462662	0.850315	0.970871	0.968439	0.381559	0.887368	0.844531	-0.233931	-0.0426479	-0.0462662	1576.1	1610.8	804.1	1392	1827.1	1500.2	1466	1451.4	1452	1411	1502.3	1280.4	1198.1	1351.5	1484.3	1275.4	0.0352416	0.0676422	0.107966	1.025
SACI_RS04960	Saci_1038	Q4J9Y4	Saci_1038	Universally conserved protein	E	0.124914	0.618923	-0.341803	-0.341967	-0.00269765	0.0211164	-0.704544	-0.239528	-0.701157	-0.176823	-0.429194	-0.721546	0.0197851	-0.257548	-0.503816	1.01381	0.836509	0.705239	0.945743	0.232812	0.00459137	0.0197851	-0.257548	-0.503816
SACI_RS04965	Saci_1039	Q4J9Y3	Saci_1039	Uncharacterized protein	S	-0.406807	-0.803494	-0.450737	0.418567	-0.423994	-0.29225	-0.936336	-0.178127	-0.87572	-0.748406	-1.0642	0.30048	-0.342488	-0.521246	-0.612624	0.78868	0.69677	0.654006	0.377139	0.210057	0.0872904	-0.342488	-0.521246	-0.612624	460.3	445.7	217.6	405.4	500.9	406.2	399.6	401.2	429.8	387.5	415.2	357	354.2	406	382.5	357.8	-0.0322701	0.0410092	0.0693328	0.978
SACI_RS04970	Saci_1040	Q4J9Y2	Saci_1040	Uncharacterized protein	S	0.247302	0.396872	0.0758089	0.149107	0.127021	0.677162	0.695563	-0.348052	1.02893	0.0324766	0.532738	0.671124	0.220261	0.284425	0.608637	1.16494	1.21792	1.52482	0.348614	0.256736	0.00186416	0.220261	0.284425	0.608637	647	793.9	242.6	646.2	891.2	716.4	683.4	686.2	550.7	629.7	681.4	602.8	375.7	651	747.8	589.6	0.101731	0.00756924	0.193414	1.073
SACI_RS04975	Saci_1041	Q4J9X9	Saci_1041	Kinase	T	-0.849066	-1.12219	-1.17268	-0.978008	-0.979595	-1.03265	-1.09588	-0.98974	-0.509099	-0.426067	-0.829206	-0.573044	-1.0361	-1.07432	-0.56734	0.487642	0.474894	0.67486	6.73e-08	4.22e-09	0.000812786	-1.0361	-1.07432	-0.56734	2609.2	3009.9	1158	2615.1	3201.8	2605.7	2573.3	2525.6	2210.4	2366.6	2546.2	2358.4	1500	2220	2764.3	2158.3	-0.00686638	-0.029968	0.0523597	0.995
SACI_RS04980	Saci_1042	Q4J9Y1	Saci_1042	NOL1/NOP2/sun family protein	J	-0.821844	-0.90303	-0.483158	-1.62583	-0.938567	-0.699908	-0.816754	-0.315631	-1.65333	-0.584907	-1.28926	-0.811028	-0.888843	-0.757025	-1.06935	0.540047	0.591715	0.476532	0.0220901	0.0800637	0.00482998	-0.888843	-0.757025	-1.06935
SACI_RS04985	Saci_1044	Q4J9X8	Saci_1044	tRNA uridine(34) acetyltransferase	J	-0.506342	1.4189	-0.313233	-0.33632	0.54686	2.2741	0.0901366	-0.76309	0.346672	1.05895	-0.704302	-1.00695	-0.0929181	0.414453	-0.196914	0.937624	1.33279	0.872415	0.882539	0.456532	0.702615	-0.0929181	0.414453	-0.196914
SACI_RS04990	Saci_1045	Q4J9X7	Saci_1045	Conserved Archaeal membrane protein	G	-0.298282	-0.00859853	-0.0857521	-0.0469551	-0.228253	0.178451	-0.142231	0.0682079	-0.858912	-0.442239	-0.8258	-0.680402	-0.117085	-0.0813147	-0.686641	0.922049	0.945196	0.621299	0.648457	0.752729	8.5e-05	-0.117085	-0.0813147	-0.686641	95.5	101.4	263.5	87.4	107.3	93.5	95.8	83.6	104.3	95.4	91.9	78.4	179.4	93.9	89.7	93.4	0.00764172	0.140296	0.228145	1.005
SACI_RS04995	Saci_1046	Q4J9X6	Saci_1046	Uncharacterized protein	S	2.13751	-1.48799	0.686767	-0.751358	0.0614327	-0.9223	0.938134	-0.178127	0.6686	-2.58491	1.24323	0.578014	0.192182	-0.116403	0.268224	1.14249	0.922485	1.20432	0.790057	0.883825	0.641263	0.192182	-0.116403	0.268224	82.9	93.1	36.2	72.6	88	67.7	70.2	74.5	83.3	65.4	70.8	75.6	60.9	64.3	67.3	58.4	-0.135702	0.0141704	-0.11961	0.91
SACI_RS05000	Saci_1047	Q4J9X5	Saci_1047	Uncharacterized protein	S	-0.321918	-0.27298	0.143624	-0.295678	-0.52353	-0.719671	-0.0338521	-1.13749	-0.890367	-0.900409	-0.621839	-0.895917	-0.211256	-0.637927	-0.829735	0.863785	0.642636	0.562633	0.423585	0.0210718	0.000383016	-0.211256	-0.637927	-0.829735
SACI_RS05005	Saci_1048	Q4J9Y6	Saci_1048	Conserved protein	S	-2.29989	-0.581102	-4.06812	-2.58143	-1.31708	-1.18533	-1.49483	-3.17813	-3.35377	-2.26298	-3.09662	-4.15895	-2.08969	-1.62181	-3.09133	0.234931	0.324928	0.117332	8.2e-06	0.000436307	3.31e-10	-2.08969	-1.62181	-3.09133	562.6	854.5	56.6	630.3	851.2	739.4	713.7	631.1	461.9	700.7	688.6	635.8	217.9	750.6	753.3	732.4	0.125847	0.0495203	0.413524	1.091
SACI_RS05010	Saci_1049	Q4J9X3	Saci_1049	Conserved Archaeal protein	S	0.0868878	-0.429099	-0.776205	-0.44203	0.110342	-0.448369	-0.979404	-0.309372	0.132547	-0.082407	-0.399447	-0.775623	-0.402935	-0.456581	-0.268319	0.756318	0.728711	0.830286	0.110513	0.0892753	0.242269	-0.402935	-0.456581	-0.268319
SACI_RS05015	Saci_1050	Q4J9X4	Saci_1050	ParA, chromosome partitioning ATPase	D	-1.56908	-0.876558	-1.8982	-1.3039	-1.6858	-0.65482	-2.43532	-1.63756	-3.03799	-1.97347	-1.85269	-2.61838	-1.40688	-1.57824	-2.30301	0.377126	0.334891	0.20264	3.66e-09	2.32e-09	5e-21	-1.40688	-1.57824	-2.30301	934.9	1003.6	595.3	846	1034.6	841.9	824.3	814.6	877.9	781.7	827.9	753.8	738.5	759.1	818.9	689.9	-0.0760529	-0.0146742	-0.0327729	0.949
SACI_RS05020	Saci_1051	Q4J9X2	Saci_1051	Conserved membrane protein	M	0.941117	-0.581102	-0.281525	-1.01439	0.186964	0.399628	-0.85328	-1.93301	1.05717	-0.0405868	-0.926694	-1.2134	-0.244782	-0.509715	-0.242072	0.843943	0.702361	0.84553	0.524477	0.198193	0.483305	-0.244782	-0.509715	-0.242072
SACI_RS05025	Saci_1052	Q4J9X1	Saci_1052	Uncharacterized protein	S	-0.949949	-0.706633	-0.635161	0.138459	-1.02603	-0.600372	-0.968757	-0.095665	-1.57087	-1.94105	-0.926694	-1.24641	-0.474889	-0.706958	-1.37238	0.719522	0.61261	0.386254	0.176415	0.0626562	5.63e-05	-0.474889	-0.706958	-1.37238	122.6	125.4	45.7	106.2	119.9	113	113.7	97.5	113.6	101.2	105.3	91.9	74.8	104.5	94.2	87.5	-0.0827148	-0.0171974	-0.0442414	0.944
SACI_RS05030	Saci_1053	Q4J9W8	Saci_1053	Uncharacterized protein	S	0.985511	-1.6255	-0.16123	0.57057	0.646395	-1.64477	-0.646829	0.821873	-0.3314	-1.13745	-0.926694	0.841049	-0.148143	-0.432551	-0.46314	0.902411	0.740951	0.725406	0.82919	0.516996	0.388963	-0.148143	-0.432551	-0.46314	211.9	238	121.2	203.7	231.4	202.5	200.2	203.3	184.6	154.7	224.3	189.5	121.9	163.4	160.7	124.7	-0.050593	-0.0397789	-0.286551	0.966
SACI_RS05035	Saci_1054	Q4J9W4	Saci_1054	Medium-chain-fatty-acid-CoA ligase	I	0.0635133	0.0403866	1.82427	-1.08393	0.383361	-0.798311	1.35317	-1.45824	-0.193896	-0.793494	1.27494	-0.786982	0.0486655	-0.281089	-0.306781	1.03431	0.822969	0.808443	0.917937	0.498451	0.307853	0.0486655	-0.281089	-0.306781
SACI_RS05040	Saci_1055	Q4J9X0	Saci_1055	Conserved membrane protein	S	1.81559	0.681933	1.90916	1.51168	0.868788	0.952169	1.6751	0.821873	0.516597	1.58502	2.24323	0.689046	1.43444	0.958291	1.25005	2.70277	1.94301	2.37849	0.000709016	0.0645678	0.00339946	1.43444	0.958291	1.25005
SACI_RS05045	Saci_1057	Q4J9W7	Saci_1057	Decarboxylase	E	-1.26077	-0.868384	-1.73047	-1.38099	-1.29055	-1.21571	-1.13621	-1.03318	-1.72968	-1.38851	-2.16232	-2.19458	-1.30038	-1.21782	-1.83081	0.406018	0.429932	0.281106	5.12e-11	8.28e-11	4.96e-24	-1.30038	-1.21782	-1.83081	2221	2665.2	920.7	2271	2804.6	2434.6	2333.7	2282.3	1896.6	2174.7	2299.6	2126.9	1399.4	2222.5	2446.4	2003.4	0.0528832	0.0141071	0.162137	1.037
SACI_RS05050	Saci_1058	Q4J9W6	Saci_1058	Sugar kinase	G	-0.501271	0.196506	-0.763266	-0.581433	-0.230333	-0.231877	-0.21073	-0.0176624	-0.279513	0.045143	-0.554725	-0.0175953	-0.401632	-0.22734	-0.177915	0.757002	0.854208	0.88398	0.0771632	0.306873	0.353728	-0.401632	-0.22734	-0.177915
SACI_RS05055	Saci_1059	Q4J9W5	Saci_1059	Universally conserved protein	G	0.871439	0.121218	0.287671	0.525482	1.02296	0.471181	0.075637	0.536471	0.653333	0.121164	0.465623	0.784465	0.432953	0.473314	0.507037	1.34999	1.3883	1.42113	0.0501627	0.0310256	0.00762736	0.432953	0.473314	0.507037
SACI_RS05060	Saci_1060	Q4J9W3	Saci_1060	Conserved protein	S	0.0993787	1.05633	0.646125	0.833605	0.122833	1.03706	-0.0618665	0.374414	-0.17689	0.67562	-0.119339	0.182086	0.615096	0.317012	0.126507	1.53166	1.24575	1.09165	0.031219	0.37283	0.683562	0.615096	0.317012	0.126507	205.1	210	78.9	185	229.5	185.5	198.9	197.6	172.5	176.5	205	192.2	110.7	155.4	173.5	167.5	0.0243842	0.0781525	-0.00975327	1.017
SACI_RS05065	Saci_1061	Q4J9W1	Saci_1061	Uncharacterized protein	S	-1.64385	-1.10466	-1.38362	-1.60697	-1.66103	-0.316579	-1.71722	-0.725615	-1.79083	-1.32711	-2.31901	-1.94745	-1.44892	-1.0905	-1.80463	0.366295	0.469598	0.286254	4.42e-08	0.000282284	3.96e-11	-1.44892	-1.0905	-1.80463
SACI_RS05070	Saci_1062	Q4J9W2	Saci_1062	Uncharacterized protein	S	Inf	nan	-0.898196	0.833605	Inf	-0.770297	nan	1.82187	Inf	-0.847942	-1.92669	nan
SACI_RS05075	Saci_1063	Q4J9W0	Saci_1063	Conserved protein	V	0.0379782	-0.90303	-0.675803	0.00352977	-0.201602	-0.9223	-1.64683	-0.593165	-0.0683656	-1.99994	-0.704302	-0.573989	-0.377053	-0.863316	-0.739144	0.770009	0.549688	0.599095	0.43155	0.103121	0.101191	-0.377053	-0.863316	-0.739144	1097.1	1313.4	459.9	1108.3	1379.9	1148.6	1122.4	1098.8	997.1	1012.4	1138	1036.9	700.4	1048	1304.6	1002.2	0.0229524	0.0180841	0.189655	1.016
SACI_RS05080	Saci_1064	Q4J9V9	Saci_1064	Hydrolase	R	0.400548	0.744668	0.964301	1.41857	0.363995	0.492737	0.385592	0.158908	1.37052	1.07044	1.00619	1.91505	0.860056	0.324058	1.3529	1.81511	1.25185	2.55424	0.000256007	0.248874	2.6e-11	0.860056	0.324058	1.3529	167.6	202.8	64	177.4	200.7	196.6	193.6	183.6	162.1	171.8	186.5	169.2	92.4	146.9	187.5	161.6	0.0947887	0.0999602	0.117322	1.068
SACI_RS05085	Saci_1065	Q4J9V8	Saci_1065	Conserved membrane protein	S	2.63871	2.53829	2.11021	2.41462	2.48142	2.29097	1.75126	2.30899	3.05683	2.94968	2.14241	2.6484	2.41484	2.15494	2.71082	5.33262	4.45349	6.54695	1.36e-32	4.06e-31	3.61e-49	2.41484	2.15494	2.71082
SACI_RS05090	Saci_1066	Q4J9V7	Saci_1066	ABC transporter	P	0.815586	-0.90303	0.423732	-0.751358	1.6464	-2.50726	-0.0618665	0.23691	-0.0683656	-0.584907	-1.92669	1.42601	-0.142203	-0.0601328	0.120295	0.906135	0.959176	1.08696	0.86346	0.943444	0.859847	-0.142203	-0.0601328	0.120295
SACI_RS05095	Saci_1067	Q4J9V6	Saci_1067	Conserved membrane protein	S	0.275017	0.0969701	1.33884	1.33611	0.383361	0.399628	0.130779	1.23691	1.73899	0.415093	0.353414	1.06344	0.773127	0.437386	0.971009	1.70897	1.35415	1.96021	0.0373333	0.328365	0.00429905	0.773127	0.437386	0.971009
SACI_RS05100	Saci_1068	Q4J9V5	Saci_1068	Transcriptional regulator ArsR family	K	nan	-0.166064	-0.898196	-0.751358	1.06143	2.39963	0.353171	0.23691	-0.653328	-0.262979	1.88066	0.578014		0.952657	0.692501		1.93543	1.61608		0.270043	0.372087		0.952657	0.692501	534.4	656.1	42.5	543.8	687.9	577.2	519.7	543	365.3	519.8	547.9	518.3	107.2	504.9	577	451.1	0.0138347	-0.076177	0.0843345	1.01
SACI_RS05105	Saci_1069	Q4J9V4	ivd	Isovaleryl-CoA dehydrogenase	I	-1.15404	-1.28805	-0.60274	-0.369929	-0.405693	-0.750932	-0.405821	-1.42605	-0.653328	-0.114881	0.073306	0.400476	-0.839358	-0.716753	-0.0693942	0.558892	0.608465	0.953038	0.00075396	0.006034	0.774545	-0.839358	-0.716753	-0.0693942	1299.9	1508.5	523.1	1208.7	1600.6	1260.2	1296.7	1179.9	1185.1	1180.6	1284.2	1162.7	822.5	1164.6	1289.8	1068.1	-0.00221678	0.0308379	0.075652	0.998
SACI_RS05110	Saci_1070	Q4J9V3	Saci_1070	Conserved Prokaryal protein	I	0.202609	-0.407072	-0.576268	-0.794426	0.315189	-0.563846	-0.476904	0.821873	-0.0318397	0.496013	0.0119055	1.27715	-0.342606	-0.0602547	0.434205	0.788616	0.959095	1.35117	0.244336	0.872141	0.0726292	-0.342606	-0.0602547	0.434205	1132.7	1354.2	512.3	1127.9	1440.6	1180.4	1189.6	1122.4	1084.2	1055.4	1176.8	1107	727.2	1104.8	1298.3	1014.5	0.038467	0.06048	0.180077	1.027
SACI_RS05115	Saci_1071	Q4J9V2	Saci_1071	Conserved protein	I	0.35832	0.511662	-0.565762	-0.226768	0.432455	0.998648	0.0294444	0.230986	-0.407349	0.228751	-0.579113	-0.407864	0.0131295	0.372333	-0.277071	1.00914	1.29444	0.825265	0.969187	0.0989797	0.140669	0.0131295	0.372333	-0.277071	953.1	1066.6	446.9	857.2	1178.3	891.4	906.6	858.9	825	782.2	932.4	817.2	634.7	843.6	917.7	747.5	1.05021e-05	-0.00973412	0.0664492
SACI_RS05120	Saci_1072	Q4J9V1	Saci_1072	Cytosine deaminase	F	-0.321918	-0.706633	-0.0237268	-1.38879	0.0614327	-0.37798	-0.424437	-0.178127	-0.527797	-1.26298	0.073306	-1.38134	-0.620975	-0.283846	-0.769876	0.650231	0.821399	0.586468	0.104728	0.516996	0.0346391	-0.620975	-0.283846	-0.769876	102.8	124.9	39.3	108.1	115.6	106.5	114	109.1	103.8	101.6	116.5	93.3	76	115.6	121.8	102.2	0.00233987	0.0716954	0.280656	1.002
SACI_RS05125	Saci_1073	Q4J9V0	Saci_1073	zinc_ribbon_2 domain-containing protein	S	1.87144	1.62897	2.68677	2.0886	1.95101	1.79739	2.44313	1.83781	5.23714	4.75648	4.65937	4.90532	2.05998	1.95381	4.90645	4.16981	3.87397	29.9908	1.97e-20	1.6e-22	4.04e-116	2.05998	1.95381	4.90645	808.7	811.3	335.1	560.6	848.8	714	660.2	610	616.4	641	706.5	565.4	470.3	644.3	579.2	448.1	-0.021342	-0.00479011	-0.115766	0.985
SACI_RS05130	Saci_1074	Q4J9U9	Saci_1074	Conserved Crenarchaeal protein	S	0.147429	0.488161	-0.457623	-0.221537	0.110342	0.258968	-0.621294	-0.412592	1.27659	0.54775	0.587879	1.45576	-0.0124105	-0.19838	1.01277	0.991435	0.871529	2.01778	0.967756	0.396752	1.48e-09	-0.0124105	-0.19838	1.01277	178.4	228.2	75.7	173.7	195.8	173.3	146.7	139.1	167.5	194.2	183.6	147.4	215.7	328.8	607.9	367.7	-0.23643	0.02394	1.38915	0.849
SACI_RS05135	Saci_1075	Q4J9U8	Saci_1075	Conserved Archaeal protein	S	0.476099	0.361183	-0.090841	0.886072	0.392639	-0.063344	-0.244731	0.651948	0.732326	0.349998	0.0988411	0.919051	0.407445	0.114791	0.545833	1.32634	1.08282	1.45986	0.0988686	0.704127	0.00974552	0.407445	0.114791	0.545833	2480.8	2832.4	965	2438.8	2807.1	2518.2	2448.5	2427.3	2272.4	2305.7	2481.9	2334.4	1597.3	2481	2418.7	2247.7	-0.011823	0.0447546	0.148167	0.992
SACI_RS05140	Saci_1076	Q4J9U7	Saci_1076	Conserved protein	S	-0.349473	-0.310454	-0.970346	-0.614985	-0.13307	0.136594	-0.375024	-0.153465	-0.180957	0.453228	-0.261878	-0.248748	-0.562744	-0.179532	-0.04644	0.677013	0.882989	0.968323	0.00443168	0.388712	0.801588	-0.562744	-0.179532	-0.04644
SACI_RS05145				hypothetical protein	S	-0.461254	0.0832952	-0.64543	-0.434884	-0.187927	0.131139	-0.394063	-0.262191	0.498675	0.516895	0.148074	0.881313	-0.364148	-0.216459	0.53308	0.776927	0.860675	1.44702	0.107344	0.361252	0.00276946	-0.364148	-0.216459	0.53308
SACI_RS05150	Saci_1078	Q4J9U3	Saci_1078	3-hydroxybutyryl-CoA dehydrogenase	I	2.95024	2.50831	3.07738	3.05193	2.50941	2.66232	2.93951	2.45008	3.47129	3.10425	3.0515	3.28351	2.88951	2.58809	3.24359	7.41017	6.01303	9.47147	5.34e-38	2.78e-36	9.17e-65	2.88951	2.58809	3.24359	7017.6	7761.7	2729.5	6609.6	8518.9	6913.5	6740.2	6603.6	6198.4	6282.4	6934.5	6296.6	4195.4	6446.9	7162.7	5933.2	0.0147241	0.0323654	0.131968	1.01
SACI_RS05155	Saci_1079	Q4J9U5	gdh	Glucose 1-dehydrogenase	G	-0.390865	-0.346637	1.35556	-0.1404	-0.00415565	-0.813366	0.652731	-0.435925	-1.10079	-0.89101	0.327063	-1.03342	0.0240571	-0.280003	-0.765607	1.01681	0.823589	0.588206	0.944421	0.311744	0.000585965	0.0240571	-0.280003	-0.765607	3745.9	4161.7	1345.1	3613.1	4497.9	3694.4	3630.3	3481.6	3040.5	3317.8	3845.3	3307.7	1976	3486.2	3868.4	3076.1	-0.00363644	-0.00760016	0.116224	0.997
SACI_RS05160	Saci_1080	Q4J9U4	Saci_1080	Conserved Archaeal protein	R	-0.51699	-0.0140612	0.160698	0.718128	-0.271143	0.168302	-0.77236	0.821873	-1.04035	-1.84794	-0.704302	0.310534	0.0129709	-0.0858762	-0.763449	1.00903	0.942212	0.589086	0.973192	0.830521	0.0119044	0.0129709	-0.0858762	-0.763449	nan	nan	nan	nan	nan	nan	nan	nan	nan	nan	nan	nan	nan	nan	nan	nan
SACI_RS05165	Saci_1082				S	3.09445	2.94641	3.22223	3.13434	3.02925	2.89523	3.05361	2.83682	3.94921	3.86072	3.63882	3.83163	3.089	2.89181	3.83618	8.50906	7.42203	14.2825	1.85e-54	1.38e-55	1.74e-94	3.089	2.89181	3.83618
SACI_RS05170	Saci_1084	Q4J9U1	acs	Acyl-CoA synthetase	I	-0.949949	-1.05915	-1.48316	-1.90336	-2.02603	-0.185334	-0.816754	-0.915093	-1.57087	-0.963419	-2.09662	-1.48088	-1.23553	-0.934181	-1.445	0.424686	0.523339	0.367293	0.00116681	0.0276554	0.000119585	-1.23553	-0.934181	-1.445	600.1	638.2	204.5	551.7	656.8	532.1	536.4	541.4	512.4	524.5	535	476	349	493.5	508.8	467.4	-0.0712462	-0.0395777	-0.0194633	0.952
SACI_RS05175	Saci_1085	Q4J9U0	Saci_1085	Conserved Prokaryal protein	I	0.552551	0.0969701	Inf	1.24864	0.798398	0.492737	Inf	1.55884	0.931634	0.222448	Inf	1.25609	0.844262	1.09809	0.841596	1.79535	2.14071	1.79203	0.166052	0.077236	0.143005	0.844262	1.09809	0.841596	659.6	874.5	202.6	569.3	814.2	862.2	607.5	548.1	581.9	688.5	583.7	533.9	344.1	602.7	503.9	458.8	0.0175994	-0.0347978	-0.148966	1.012
SACI_RS05180	Saci_1086	Q4J9T7	Saci_1086	CoA-transferase family III	C	-1.18441	-1.6255	-0.483158	1.64096	-0.260495	-0.322838	0.353171	0.821873	-2.39029	-0.552486	-1.51166	1.42601	-0.61611	-0.146798	-0.781711	0.652428	0.903253	0.581676	0.277764	0.806842	0.124238	-0.61611	-0.146798	-0.781711
SACI_RS05185	Saci_1087	Q4J9T9	Saci_1087	Dehydrogenase	C	-0.14002	-0.346637	-0.760692	-0.581433	-0.294711	-0.102872	-1.09429	-0.647612	-0.367926	-0.306048	-1.02623	-0.37468	-0.459685	-0.552042	-0.487746	0.727145	0.682054	0.713138	0.0652861	0.0403278	0.0325613	-0.459685	-0.552042	-0.487746	1871.7	1920.8	1039	1661	2025.8	1683.5	1685	1637.3	1717.7	1546.3	1600.8	1431.3	1431	1547.1	1575.9	1419.7	-0.0445338	-0.0279062	0.00103966	0.97
SACI_RS05190	Saci_1088	Q4J9T8	Saci_1088	Conserved Archaeal protein	C	0.815586	0.833936	-0.120588	0.418567	0.739505	1.46674	-0.753744	-1.17813	0.832099	1.51463	0.220147	0.841049	0.42134	0.155828	0.810778	1.33917	1.11406	1.75416	0.233665	0.750266	0.00671971	0.42134	0.155828	0.810778
SACI_RS05195	Saci_1090	Q4J9T6	Saci_1090	ATP-dependent helicase	L	0.105092	-0.291595	0.101804	-0.903361	-0.301137	-0.185334	0.22764	-0.500055	-0.653328	-0.847942	-0.341731	-1.31095	-0.329456	-0.268713	-0.830352	0.795837	0.830059	0.562392	0.403338	0.545892	0.0230457	-0.329456	-0.268713	-0.830352
SACI_RS05200	Saci_1091	Q4J9T5	Saci_1091	Membrane protein	S	0.649576	1.29337	0.471038	1.41857	0.895423	1.72156	1.29177	1.08491	1.60447	1.95941	1.57581	1.76705	0.954885	1.17286	1.72315	1.93842	2.25457	3.30156	0.000378514	1.15e-05	8.68e-15	0.954885	1.17286	1.72315
SACI_RS05205	Saci_1092	Q4J9T4	Saci_1092	Conserved membrane protein	G	0.722476	0.270035	0.849038	1.0466	0.383361	0.371059	0.755269	0.362441	1.06549	1.45691	1.4157	1.6484	0.747017	0.416416	1.40319	1.67832	1.33461	2.64486	0.00301292	0.167213	6.08e-11	0.747017	0.416416	1.40319
SACI_RS05210	Saci_1093	Q4J9T3	Saci_1093	Uncharacterized protein	S	-0.506342	-1.48799	-2.70555	0.833605	-1.2605	-3.50726	nan	1.55884	-1.97526	-1.99994	-2.73405	0.578014	-0.949454	-1.61046	-1.47775	0.517828	0.327494	0.359047	0.0956822	0.0273869	0.00635929	-0.949454	-1.61046	-1.47775
SACI_RS05215	Saci_1094	Q4J9T2	Saci_1094	Conserved protein	S	-0.698987	0.196506	-0.313233	1.15553	-0.0905704	0.177236	-1.64683	0.406835	0.484175	0.514628	-0.511656	1.74794	0.0281619	-0.273636	0.58904	1.01971	0.827232	1.50425	0.962896	0.634156	0.132	0.0281619	-0.273636	0.58904
SACI_RS05220	Saci_1095	Q4J9T0	Saci_1095	Conserved protein	S	3.13751	1.74083	Inf	1.51168	3.96832	0.984591	Inf	1.49994	3.43413	0.737021	Inf	0.519121	2.04719	1.99912	1.79323	4.13299	3.99757	3.46589	1.95e-05	0.000203409	0.000253239	2.04719	1.99912	1.79323	122.4	134.4	152.3	114.3	121	126.7	102.2	97.3	110.8	98.8	95	88.9	115.6	79.3	115.6	87.8	-0.145241	-0.151846	-0.144745	0.904
SACI_RS05225	Saci_1096	Q4J9T1	uvdE	UV damage endonuclease	L	Inf	0.248973	-0.898196	Inf	Inf	0.551631	1.35317	nan	Inf	-0.262979	0.073306	Inf	1.55906	1.04922		2.94661	2.06942		0.0636982	0.276452		1.55906	1.04922		nan	nan	nan	nan	nan	nan	nan	nan	nan	nan	nan	nan	nan	nan	nan	nan
SACI_RS05230	Saci_1097				S	0.888486	1.06971	0.705145	0.816531	1.08758	0.991543	0.8719	0.84711	1.5166	1.69459	1.40077	1.65566	0.864776	0.900539	1.58388	1.82106	1.86676	2.99775	2.51e-06	7.5e-08	7.78e-23	0.864776	0.900539	1.58388
SACI_RS05235	Saci_1099	Q4J9S9	Saci_1099	glyceraldehyde : ferredoxin oxidoreductase	G	-0.435953	0.10957	-0.251833	-1.04086	-0.582423	-0.0409446	0.0390624	-0.76309	0.317526	0.296448	-0.202328	-0.296455	-0.419962	-0.341086	0.0402886	0.747444	0.789447	1.02832	0.136976	0.278476	0.880304	-0.419962	-0.341086	0.0402886	343.5	345.5	110	270.2	356.5	316	297	296.1	302.9	274.5	322.1	280.9	201.5	285.5	282.3	239.5	-0.00375096	0.0707378	0.019207	0.997
SACI_RS05240	Saci_1100	Q4J9S8	pckG	Phosphoenolpyruvate carboxykinase [GTP]	C	0.111979	-0.262926	-0.491571	-0.356498	-0.247895	-0.452121	-0.518505	-0.76309	-0.0267865	-0.85734	-0.12414	-0.544605	-0.248719	-0.538367	-0.37323	0.841643	0.68855	0.772052	0.263828	0.0105383	0.0518479	-0.248719	-0.538367	-0.37323	2797.7	3472.6	1056.6	2875.9	3692.8	3163.2	3017.3	3015.2	2469.4	2819.3	3124.7	2887.9	1793.9	2852.4	3442.7	2669.4	0.0878093	0.0719943	0.23262	1.063
SACI_RS05245	Saci_1101	Q4J9S7	Saci_1101	6-hydroxymethyl-7,8-dihydropterin pyrophosphokinase	H	0.194097	0.205904	-0.691745	0.00352977	0.324467	0.11952	0.559622	0.728763	-0.3314	0.603754	0.327063	0.595936	-0.0247401	0.368019	0.309153	0.982998	1.29058	1.23898	0.949134	0.267463	0.275717	-0.0247401	0.368019	0.309153
SACI_RS05250	Saci_1102	Q4J9S6	Saci_1102	Dehydrogenase	I	-0.447449	-0.844136	1.1018	0.418567	-0.353605	-1.60037	1.93813	-0.178127	-0.653328	0.321983	1.65827	-0.158951	-0.0925952	-0.143538	0.102197	0.937834	0.905296	1.07341	0.872166	0.819314	0.821051	-0.0925952	-0.143538	0.102197
SACI_RS05255	Saci_1103	Q4J9S5	Saci_1103	Hydroxylase	I	1.70311	1.33144	1.77851	1.75299	1.63675	1.39963	1.42772	0.942167	2.0735	1.76504	1.92373	2.01793	1.6302	1.31784	1.95869	3.09556	2.49293	3.8871	4.09e-18	2.05e-12	7.21e-34	1.6302	1.31784	1.95869	1347	1493.9	458.5	1297.8	1620.2	1343.5	1308.6	1286.9	1123.4	1200.4	1241.7	1173.5	723.1	1230.2	1322.8	1170.2	0.0132193	-0.0378945	0.111413	1.009
SACI_RS05260	Saci_1104	Q4J9S4	gdh	Glucose 1-dehydrogenase	I	0.538052	0.257147	-0.0681209	0.336105	0.805594	0.136594	0.0577151	0.366193	0.792928	0.231785	0.447702	0.559867	0.282153	0.305194	0.532479	1.21601	1.23558	1.44641	0.224839	0.208378	0.00606554	0.282153	0.305194	0.532479	2060.9	2248.1	764.1	2017.3	2457.6	2059.2	2041.8	2007.6	1876.4	1953.6	2000.7	1922.2	1323	1953.9	2117.8	1886.3	0.0251898	0.0596483	0.176658	1.018
SACI_RS05265	Saci_1105	Q4J9S2	Saci_1105	Esterase/lipase	I	1.11104	0.708405	0.500353	1.32837	1.35689	0.62202	0.215667	0.947404	1.17264	1.15206	0.257731	0.905179	0.91441	0.743623	0.907617	1.8848	1.67438	1.87594	0.00198477	0.0302665	0.00156822	0.91441	0.743623	0.907617	83.7	94.8	53.6	76.6	99.1	83.2	76.6	72.2	86.3	77.8	77.8	68.8	82.8	76	73.6	78	-0.0374534	0.05045	0.103873	0.974
SACI_RS05270	Saci_1106	Q4J9S3	Saci_1106	Hydrolase_4 domain-containing protein / lipase	I	0.754185	-0.513988	0.165934	-0.882602	0.868788	-0.822764	-0.405821	-0.00124935	0.6686	0.0171287	-0.685686	-0.158951	-0.120393	-0.0750775	0.0221968	0.919937	0.949291	1.0155	0.766124	0.868939	0.948465	-0.120393	-0.0750775	0.0221968
SACI_RS05275	Saci_1107	Q4J9S1	Saci_1107	Transcriptional regulator TetR family FadR	K	0.985511	2.64129	2.1018	1.09664	0.646395	1.39963	0.938134	1.08491	1.34667	1.90695	2.32123	1.32648	1.58199	0.913866	1.62979	2.99382	1.88409	3.09468	0.000530236	0.126736	0.000170582	1.58199	0.913866	1.62979
SACI_RS05280	Saci_1108	Q4J9S0	acd	Acyl-CoA dehydrogenase	I	-0.584952	-0.979651	-0.281525	-0.882602	-0.661033	-1.23596	-0.305792	-0.701689	-0.743526	-1.72864	-0.746122	-1.03866	-0.738416	-0.852904	-1.09022	0.599397	0.553669	0.469689	0.00186589	0.00113166	2.66e-06	-0.738416	-0.852904	-1.09022	809.9	997.3	388.1	873.6	1034.4	878.8	875.8	855.3	735.8	824.2	796.5	788.1	500.6	790.8	900.5	738.8	0.0354042	-0.000548761	0.122126	1.025
SACI_RS05285	Saci_1109	Q4J9R9	Saci_1109	Enoyl-CoA hydratase	I	-0.724983	-0.522999	-0.144836	-0.443929	-0.768642	-1.16571	-0.0481916	-0.412592	-1.06837	-0.452804	-0.698425	-0.92629	-0.477573	-0.665952	-0.777903	0.718185	0.630273	0.583214	0.0211875	0.00235255	2.63e-05	-0.477573	-0.665952	-0.777903	5542	6174.3	2808.8	5149.4	6538.8	5484.5	5279.4	5016.4	5039	4913.1	5119.3	4702	3966.1	4918.9	5281.5	4404.4	-0.00784577	-0.00217184	0.0556804	0.995
SACI_RS05290	Saci_1110	Q4J9R8	Saci_1110	Conserved protein	S	-0.506342	0.949413	1.17219	-0.0288917	0.324467	0.814666	1.42356	-1.50006	0.779631	0.959413	1.07331	0.767048	0.372811	0.424207	0.877352	1.29487	1.34183	1.837	0.389653	0.370159	0.00954117	0.372811	0.424207	0.877352	65.6	53.3	54.1	51.6	56.1	54.2	49.7	53.5	57.5	52.2	49.1	52.1	63.1	40.3	44.5	38.1	-0.0773012	0.0778627	-0.203642	0.948
SACI_RS05295	Saci_1111	Q4J9R7	Saci_1111	Medium-chain-fatty-acid-CoA ligase	I	-0.377059	-0.346637	0.686767	-0.581433	-0.436067	-0.102872	0.867744	-0.500055	-0.3314	-0.102515	0.725383	0.377102	-0.22832	-0.144551	0.113804	0.853628	0.904661	1.08208	0.50515	0.722481	0.711176	-0.22832	-0.144551	0.113804
SACI_RS05300	Saci_1112	Q4J9R6	Saci_1112	Uncharacterized protein	F	-0.184414	-0.564614	-0.428711	-1.01439	-0.494961	-0.795388	-0.347269	-0.933015	-0.975256	-0.951035	-0.720243	-0.328876	-0.538088	-0.693377	-0.719092	0.688683	0.618405	0.60748	0.0547783	0.0261189	0.00716015	-0.538088	-0.693377	-0.719092	133.8	141.2	45.9	136.1	97.1	103.5	83.8	88.5	82.5	79.8	83.5	69.5	70.3	72.6	67.4	66.9	-0.553845	-0.621088	-0.727882	0.681
SACI_RS05305	Saci_1113	Q4J9R5	Saci_1113	Acyl-CoA dehydrogenase	I	-0.184414	-0.751027	1.34973	-0.346967	0.45375	-0.355259	0.812603	0.193842	0.300868	0.267535	0.395234	0.841049	-0.125943	0.12926	0.477755	0.916405	1.09373	1.39258	0.758749	0.765788	0.10893	-0.125943	0.12926	0.477755	2068.3	2431	894.8	2048.1	2532.1	2202.5	2144.4	2049.9	1844.8	1999.3	2076.4	1871.8	1262.4	1794.2	2002.4	1648.7	0.0388038	0.0190494	-0.00266089	1.027
SACI_RS05310	Saci_1114	Q4J9R4	Saci_1114	Thiolase	I	0.842386	1.1857	1.04186	0.656067	0.939177	1.33354	1.40264	0.573945	1.82887	1.91411	2.05643	1.5096	0.916294	1.00375	1.82513	1.88726	2.0052	3.5434	7.28e-07	3.74e-08	2.23e-32	0.916294	1.00375	1.82513	4808.1	4967.4	2160.4	4360.3	5407.7	4475.5	4397.5	4217.6	4286.8	4139.2	4364.2	3950.9	3175.7	4115.4	4189.4	3593.3	-0.0252559	0.0102685	0.0135332	0.983
SACI_RS05315	Saci_1115	Q4J9R3	adh	Alcohol dehydrogenase	I	-0.110067	-0.0413686	0.402974	0.346055	-0.00238241	-0.0514787	0.611905	0.210143	1.13005	1.21455	1.48189	1.61157	0.135377	0.130222	1.36646	1.09838	1.09446	2.57838	0.53269	0.543586	3.34e-18	0.135377	0.130222	1.36646	2583.1	2792.3	803.5	2380.5	3015.8	2523.7	2470.7	2452.6	2286.3	2317.1	2446.5	2282.4	1412.3	2288	2511.3	2112.9	0.0208842	0.0344865	0.0966076	1.015
SACI_RS05320	Saci_1116	Q4J9R2	Saci_1116	Acetyl esterase	I	0.214135	-0.248526	0.101804	0.418567	-0.697559	-0.267797	-0.187397	-0.178127	0.441829	0.737021	0.430858	0.31498	0.133018	-0.382445	0.498026	1.09659	0.767136	1.41228	0.676834	0.273936	0.0465715	0.133018	-0.382445	0.498026	2130.7	2231.1	1190.6	1820.7	2378.1	1965	1892.3	1824.2	2032.1	1826.4	1844.4	1731	1762.5	1806.8	1941.9	1672.7	-0.0285927	0.0339332	0.0764692	0.98
SACI_RS05325	Saci_1117	Q4J9R1	glpK1	Glycerol kinase 1	C	0.313085	-0.455571	-0.791281	-1.06686	0.143895	-1.0598	-0.646829	-0.40052	0.11719	-1.55249	-1.04217	-0.0594155	-0.478526	-0.524735	-0.464447	0.71771	0.695087	0.724749	0.134103	0.12879	0.119612	-0.478526	-0.524735	-0.464447	133.6	168	65.4	142.3	177.2	162	131.3	132	131.6	144.7	148.7	131.2	90.6	132.3	187.9	129.5	0.0265854	0.0950192	0.267104	1.019
SACI_RS05330	Saci_1118	Q4J9Q8	Saci_1118	Glycerol-3-phosphate dehydrogenase	C	0.0635133	-0.713552	0.381912	-0.310785	0.584995	-0.526371	0.130779	-0.570445	-0.746437	-0.423444	0.513879	-0.743914	-0.188792	-0.129741	-0.394643	0.87734	0.913995	0.760677	0.593089	0.762704	0.217176	-0.188792	-0.129741	-0.394643	665.5	696.5	344.7	593.5	742.4	636.5	598.9	577.4	576.8	567.8	603.1	522.9	418.9	503.1	525.6	471.6	-0.0263791	-0.0180644	-0.117179	0.982
SACI_RS05335	Saci_1119	Q4J9R0	Saci_1119	Conserved Archaeal protein	S	0.622941	-0.751027	-0.898196	2.24864	1.96832	-3.35526	0.575563	0.821873	1.15403	0.152058	0.295698	1.57801	0.435601	0.239083	0.726029	1.35247	1.18024	1.65408	0.472604	0.758164	0.10467	0.435601	0.239083	0.726029
SACI_RS05340	Saci_1120	Q4J9Q9	Saci_1120	Conserved Archaeal protein	I	-0.28063	0.133496	0.139279	-0.369212	0.721946	0.284151	0.353171	-0.938939	1.1204	1.18633	1.20042	0.018836	-0.134795	0.0665197	0.833326	0.910799	1.04719	1.78179	0.621914	0.845571	4.61e-05	-0.134795	0.0665197	0.833326	1202.6	1396.9	526.7	1153.5	1485.8	1203.8	1142.5	1103.8	982	1036.8	1100	1048.6	593.6	960.1	1107.9	939.5	-0.0184274	-0.0800504	-0.0551518	0.987
SACI_RS05345	Saci_1121	Q4J9Q7	Saci_1121	Acetyl-CoA thiolase	I	0.163509	0.0969701	-0.675803	-0.528965	0.731284	-1.00476	-1.23179	-0.026124	-0.305405	-0.526014	-1.77469	-0.743914	-0.198109	-0.353594	-0.719525	0.871692	0.782632	0.607297	0.513695	0.312473	0.00686789	-0.198109	-0.353594	-0.719525	399.6	401.7	184.6	353.1	417.6	338	322.2	339	303.7	303.6	328.6	299.5	206.8	279.7	341.8	261.7	-0.118157	-0.135548	-0.129969	0.921
SACI_RS05350	Saci_1122	Q4J9Q6	Saci_1122	Acyl-CoA synthetase	I	0.570473	0.418898	-0.246119	0.229533	0.868788	-0.837411	0.353171	1.32883	-0.845973	-0.262979	-1.73405	0.178084	0.268622	0.421847	-0.502166	1.20466	1.33964	0.706046	0.375124	0.224361	0.104632	0.268622	0.421847	-0.502166	6705.5	7201.2	2319.2	6007.4	7510.1	6233.3	5711.6	5635.8	5564.8	5744.2	5690.8	5239	3294.3	5026.2	5017.9	4362.1	-0.0811084	-0.0725756	-0.20295	0.945
SACI_RS05355	Saci_1123	Q4J9Q5	Saci_1123	Acyl-CoA dehydrogenase	I	0.567658	1.32426	0.886075	0.650741	1.48593	0.94591	1.64268	1.51702	0.491062	1.47399	1.36281	1.25609	0.87609	1.30992	1.16161	1.83539	2.47928	2.23708	0.00072587	1.55e-07	5.3e-07	0.87609	1.30992	1.16161	3779.9	4121.8	1143.4	3415.3	4459	3711.9	3528.8	3352.9	3258.7	3366.6	3470.7	3057.9	2134.9	3249.3	3311.5	2958.6	-0.00151532	-0.0152634	0.0162642	0.999
SACI_RS05360	Saci_1124	Q4J9Q4	Saci_1124	CopG transcription regulator https://doi.org/10.1038/s41467-019-0	R	2.09569	0.196506	0.851826	0.64096	0.576006	0.762198	0.353171	0.696342	2.93163	1.60209	1.34179	1.89994	0.913933	0.547006	1.93064	1.88417	1.46105	3.81225	0.00426407	0.133869	8.95e-15	0.913933	0.547006	1.93064
SACI_RS05365	Saci_1125	Q4J9Q3	Saci_1125	Peroxiredoxin	O	-0.133788	0.26457	0.165934	0.106623	0.00896527	-0.00845673	0.478702	-0.178127	-0.290758	-0.699078	0.073306	-0.837023	0.0880675	0.00475992	-0.425416	1.06295	1.0033	0.744624	0.78238	0.989205	0.123629	0.0880675	0.00475992	-0.425416	3193.1	3595.1	1468	3011.3	3999.1	3309.5	3201	3092	2876.4	2979	3079.1	2851.8	2019.4	2791.7	3455.1	2730.5	0.0608759	0.0346855	0.13252	1.043
SACI_RS05370	Saci_1126	Q4J9Q2	Saci_1126	Medium-chain-fatty-acid-CoA ligase	I	-0.184414	0.525813	0.938305	0.389998	-0.186495	0.436154	1.24626	0.73441	-0.200816	-0.378456	0.725383	0.00151352	0.361523	0.457438	0.0163721	1.28478	1.3731	1.01141	0.265503	0.195955	0.962613	0.361523	0.457438	0.0163721
SACI_RS05375	Saci_1127	Q4J9Q1	Saci_1127	Amino acid permease	E	0.11992	-0.327056	0.401364	-0.1013	-0.0287651	-0.696072	0.353171	-0.277663	0.472203	0.085584	0.549455	0.283567	0.00804963	-0.222107	0.354086	1.0056	0.857312	1.27818	0.973737	0.29855	0.0230457	0.00804963	-0.222107	0.354086	1505.9	1607.4	726	1408.6	1466.3	1321.4	1317.7	1273.3	1300.4	1234.3	1198	1100.2	979.2	1084.8	1052.2	969	-0.158332	-0.139503	-0.278104	0.896
SACI_RS05380	Saci_1128	Q4J9Q0	Saci_1128	Conserved Archaeal protein / ATPase	R	0.959976	0.702691	0.749502	0.867552	1.09891	0.2453	0.14672	0.59948	1.50814	0.941379	0.97377	1.53619	0.812094	0.486771	1.26998	1.75576	1.4013	2.41158	0.000753216	0.100818	5.39e-09	0.812094	0.486771	1.26998
SACI_RS05385	Saci_1129	Q4J9P9	Saci_1129	Conserved Crenarchaeal protein	S	-0.077499	-0.166064	0.0278035	-0.259505	-0.639007	0.274097	-0.161402	-0.593165	0.169794	0.737021	0.073306	0.233366	-0.125605	-0.319275	0.294208	0.916619	0.801473	1.22621	0.754958	0.461706	0.368005	-0.125605	-0.319275	0.294208
SACI_RS05390	Saci_1130	Q4J9P8	Saci_1130	Uncharacterized protein	S	-0.406807	0.0563281	0.324197	0.155533	-2.74592	-1.18533	-1.23179	-1.17813	nan	nan	-2.51166	-1.15895	-0.0124572	-1.54871	-2.97953	0.991403	0.341815	0.126786	0.983913	0.02389	4.1e-05	-0.0124572	-1.54871	-2.97953
SACI_RS05395	Saci_1131	Q4J9P7	Saci_1131	Phospholipase	M	1.14985	1.30408	1.25317	1.11822	0.984168	1.18314	0.899314	0.925496	1.93605	2.06367	1.71051	1.68306	1.19719	0.946636	1.86241	2.29292	1.92737	3.63614	5.12e-11	1.3e-08	2.99e-28	1.19719	0.946636	1.86241
SACI_RS05400	Saci_1132	Q4J9P6	Saci_1132	Metallophos_2 domain-containing protein	R	-0.0913048	-0.568163	0.143624	-0.566933	-0.938567	-1.07286	-0.341974	-0.900593	-0.859779	-1.1505	-1.2068	-1.03342	-0.292216	-0.877514	-1.02968	0.816647	0.544304	0.489819	0.279176	0.00205325	2.87e-05	-0.292216	-0.877514	-1.02968
SACI_RS05405	Saci_1133	Q4J9P4	Saci_1133	ATPase of the AAA superfamily	R	-0.184414	0.641291	0.101804	1.8336	-0.201602	0.399628	0.675099	1.40684	0.221141	-1.26298	1.24323	1.16298	0.545661	0.347423	0.380387	1.45969	1.27229	1.30169	0.360915	0.616949	0.50029	0.545661	0.347423	0.380387
SACI_RS05410	Saci_1134	Q4J9P5	Saci_1134	Enoyl-CoA hydratase	I	0.0565939	-0.558382	-0.0402149	-0.903361	0.186964	-1.05409	-0.0618665	-0.96954	-0.790832	-0.954857	-1.46726	-1.40288	-0.418069	-0.56201	-1.11293	0.748426	0.677358	0.462355	0.117552	0.0555256	5.89e-06	-0.418069	-0.56201	-1.11293	1297.5	1415.8	544.8	1229	1614.8	1327	1269	1239.3	1148.6	1226.1	1331.1	1227	881.6	1328.8	1489.7	1259.2	0.0529031	0.0889235	0.310905	1.037
SACI_RS05415	Saci_1136	Q4J9P3	Saci_1136	Sugar transporter	G	1.58112	0.274508	0.93638	0.715768	1.5261	0.762198	0.694208	0.641301	1.02474	0.554157	0.414343	0.338549	0.850964	0.833222	0.578102	1.80371	1.78166	1.49288	0.000129316	8.89e-05	0.0033472	0.850964	0.833222	0.578102
SACI_RS05420	Saci_1137	Q4J9P1	Saci_1137	2-oxoacid oxidoreductase (ferredoxin)	H	1.05262	0.79741	1.27173	1.09664	0.77764	0.350718	1.03124	0.374414	0.998749	0.80741	0.880661	0.689046	1.02422	0.568333	0.849775	2.03386	1.48281	1.80222	6.64e-05	0.0781362	0.000898319	1.02422	0.568333	0.849775	2164.8	2322.6	1001	1963.3	2557.3	2096	2050.6	1988.2	1924.7	1904.4	2077.8	1854.5	1452.9	1943.9	2137.5	1852.4	0.0176873	0.0340383	0.143639	1.012
SACI_RS05425	Saci_1138	Q4J9P0	Saci_1138	Conserved Crenarchaeal membrane protein	R	0.428563	-0.335989	0.259345	0.155533	0.143895	-0.547905	-0.440378	-0.370772	-0.155828	0.321983	0.372866	0.541489	0.134289	-0.332144	0.285143	1.09755	0.794355	1.21853	0.692834	0.379175	0.318889	0.134289	-0.332144	0.285143
SACI_RS05430	Saci_1139	Q4J9N8	Saci_1139	Hypothetical membrane protein	S	1.34846	1.05872	0.847872	0.74129	1.14347	1.10265	0.777311	0.760991	1.62813	1.34967	1.06415	1.28851	0.991072	0.896943	1.35243	1.98766	1.86212	2.55342	5.71e-08	1.53e-07	1.82e-19	0.991072	0.896943	1.35243
SACI_RS05440	Saci_1141	Q4J9N6	Saci_1141	Conserved Archaeal protein	L	-0.336417	-0.706633	-0.898196	-0.33632	-0.0905704	-2.18533	0.0901366	-1.34805	-0.167901	-1.67802	-0.511656	-0.158951	-0.553313	-0.827442	-0.606279	0.681453	0.563527	0.656889	0.168054	0.0823563	0.11888	-0.553313	-0.827442	-0.606279
SACI_RS05445	Saci_1142	Q4J9N7	Saci_1142	DNA repair protein	L	-0.525451	0.0749438	0.101804	-0.166395	-0.186495	-0.474841	1.42356	0.0442653	-0.653328	0.862552	0.451818	0.715518	-0.19008	0.106397	0.303021	0.876557	1.07654	1.23373	0.63341	0.82495	0.3727	-0.19008	0.106397	0.303021	nan	nan	nan	nan	nan	nan	nan	nan	nan	nan	nan	nan	nan	nan	nan	nan
SACI_RS05450	Saci_1143	Q4J9N5	Saci_1143	LigB domain-containing protein	Q	2.13751	-0.751027	0.101804	-1.1664	2.6464	-2.7703	0.353171	2.40684	1.93163	-0.526014	1.65827	1.16298	0.00251731	0.639101	0.684633	1.00175	1.55736	1.60729	0.997176	0.432388	0.27227	0.00251731	0.639101	0.684633
SACI_RS05455				hypothetical protein	S
SACI_RS05460				xanthine dehydrogenase family protein molybdopterin-binding subunit	H	0.815586	-0.166064	0.480316	0.833605	1.28383	-0.185334	-1.96876	2.1438	1.22114	1.54438	0.21081	1.6484	0.512158	0.378002	1.02211	1.42618	1.29954	2.03089	0.408197	0.625606	0.0460962	0.512158	0.378002	1.02211
SACI_RS05465	Saci_1147	Q4J9N4	Saci_1147	Conserved protein	O	-0.176509	-0.484594	-0.640595	-0.494582	-0.575997	-0.564527	-0.736327	-0.506314	-0.932304	-1.12053	-0.772523	-0.933885	-0.452851	-0.645948	-0.924616	0.730598	0.639073	0.526821	0.0168475	0.000155671	3.76e-10	-0.452851	-0.645948	-0.924616	nan	nan	nan	nan	nan	nan	nan	nan	nan	nan	nan	nan	nan	nan	nan	nan
SACI_RS05470	Saci_1148	Q4J9N3	Saci_1148	Conserved Archaeal protein / asparagine amidase	M	-0.112264	0.100011	-0.180926	-0.184097	-0.39108	-0.0461717	-0.748112	-0.213751	-0.238291	-0.500671	-0.317484	-0.346578	-0.0982044	-0.389202	-0.331483	0.934195	0.763552	0.794719	0.667975	0.0585509	0.0638038	-0.0982044	-0.389202	-0.331483	503.4	500.9	246.6	428.8	527	430.2	428.6	415.6	493.3	399.2	439.3	356.8	411.2	387.1	399	352.3	-0.0814381	-0.00459379	-0.0669114	0.945
SACI_RS05475	Saci_1149				S	-0.787755	-0.361615	-0.705551	-0.587859	-1.24235	-0.843229	-0.994752	-0.947514	-1.70918	-0.684806	-1.06162	-0.659849	-0.613975	-1.05243	-0.999086	0.653394	0.482157	0.500317	0.0021272	2.17e-07	1.04e-07	-0.613975	-1.05243	-0.999086
SACI_RS05480	Saci_1151	Q4J9N0	Saci_1151	Conserved protein aminoacyl-tRNA editing activity	J	1.07862	1.4189	0.686767	0.0966392	0.324467	2.98459	-0.0618665	-1.50006	0.346672	1.73702	0.395234	-1.48088	0.594436	0.242113	-0.0770776	1.50988	1.18272	0.947976	0.249094	0.741078	0.895903	0.594436	0.242113	-0.0770776	836.2	1064.6	279.8	912.7	1180.1	944.2	934.4	873.8	756.3	888	944.7	907.4	435.5	905.5	1082.6	869.7	0.0720722	0.0808112	0.286444	1.051
SACI_RS05485	Saci_1152	Q4J9N2	Saci_1152	Uncharacterized protein	S	1.10509	1.64129	0.423732	3.47746	-0.786564	1.90213	0.0901366	-0.178127	0.820603	1.43746	1.01191	3.16298	1.50759	0.359257	1.41549	2.84336	1.28277	2.66751	0.000158031	0.540417	0.000119585	1.50759	0.359257	1.41549
SACI_RS05490	Saci_1153	Q4J9N1	Saci_1153	Epimerase domain-containing protein	M	1.16003	0.78331	0.914177	1.30007	1.38012	1.00835	1.15044	1.66642	2.80463	2.62275	2.2799	2.94213	1.0352	1.25054	2.68002	2.0494	2.3793	6.40866	1.03e-08	3.88e-13	8.95e-52	1.0352	1.25054	2.68002
SACI_RS05495	Saci_1154	Q4J9M9	Saci_1154	Conserved protein	F	-0.406807	0.0749438	-0.675803	0.155533	-0.423994	-0.837411	-0.531352	-0.76309	-0.0683656	-0.0219712	-0.811217	-0.284482	-0.217118	-0.641765	-0.262325	0.860282	0.640928	0.833743	0.575449	0.116971	0.447489	-0.217118	-0.641765	-0.262325
SACI_RS05500	Saci_1155	Q4J9M8	Saci_1155	Conserved Archaeal protein acetate decarboxylase	Q	-0.464522	-0.429099	-2.0357	-0.844467	-0.566599	-0.310865	-0.936336	-0.00820211	-1.57087	-0.678017	-1.80116	-1.15895	-0.826294	-0.49643	-1.26198	0.563976	0.708859	0.416972	0.0221871	0.2068	0.000277283	-0.826294	-0.49643	-1.26198	2252.6	2560.5	1042.1	2100.1	2648.2	2452.1	2170	2123.4	2102.3	2199.8	2135.3	2002	1623.2	2277.8	2114.1	1945.9	0.0326137	0.0569228	0.139849	1.023
SACI_RS05505	Saci_1156	Q4J9M7	Saci_1156	Uncharacterized protein	S	-1.05888	-1.09567	-0.728271	-0.903361	-0.661033	-0.863406	-0.70823	-0.789562	-1.17416	-1.49744	-0.811217	-1.23987	-0.942911	-0.811639	-1.16276	0.520182	0.569734	0.446656	4.72e-05	0.00123603	2.64e-07	-0.942911	-0.811639	-1.16276	1056.5	977	465	853.1	1017.1	833.2	848.1	860.1	884.6	823.6	822.4	805.6	628.1	769.7	781.9	726.2	-0.105987	-0.0214375	-0.0735827	0.929
SACI_RS05510	Saci_1157	Q4J9M6	Saci_1157	Uncharacterized protein	S	-0.599452	-0.973419	0.0278035	-1.35402	-0.497995	-1.53326	0.118706	-2.21375	-0.87572	-1.48537	-0.78919	-2.34658	-0.800466	-1.02126	-1.35893	0.574164	0.492687	0.389872	0.00390171	0.00203902	1.09e-06	-0.800466	-1.02126	-1.35893	1019	1170.8	312.6	983.3	1199	1010.4	981.4	948.2	817.2	911.8	992.7	893	471.1	756	884.4	733.6	-0.0272204	-0.046247	-0.156053	0.981
SACI_RS05515	Saci_1158	Q4J9M5	Saci_1158	Uncharacterized protein	S	-2.50634	-0.166064	0.686767	-0.581433	-1.2605	-0.185334	1.93813	-0.178127	-0.390294	-1.84794	0.658269	-2.15895	-0.649136	-0.0575486	-0.73565	0.637662	0.960895	0.600547	0.382163	0.943444	0.275979	-0.649136	-0.0575486	-0.73565	140.6	167.6	140.3	156.2	145	124.5	148.5	139.6	143.5	121.4	118.3	109.8	161.7	113.7	117.6	105.1	-0.144351	-0.152025	-0.199744	0.905
SACI_RS05520	Saci_1159	Q4J9M4	Saci_1159	Conserved protein	S	-0.506342	-1.16606	-0.483158	-1.1664	-0.260495	-0.600372	-1.23179	nan	0.0247438	-0.262979	-0.926694	-1.15895	-0.75628	-0.91153	-0.414722	0.592021	0.531621	0.750164	0.245729	0.20919	0.485547	-0.75628	-0.91153	-0.414722
SACI_RS05525	Saci_1160	Q4J9M3	malA	Alpha-glucosidase	G	-0.377059	-0.381793	-1.47219	-0.870002	-0.625409	-0.627339	-1.1104	-0.737999	-1.5892	-0.909342	-1.83083	-1.42706	-0.760162	-0.817384	-1.42278	0.59043	0.56747	0.372994	0.000237554	2.01e-06	3.21e-20	-0.760162	-0.817384	-1.42278	285.3	318	125.1	284.6	347.7	273.5	278.1	284.2	251.1	237	294	248.7	158	260.5	270.6	221.7	0.000822844	-0.0225288	0.0218369	1.001
SACI_RS05530	Saci_1161	Q4J9M1	Saci_1161	HTH domain protein (mal regulon activator MalR) https://journals.asm.org/doi/pdf/10.1128/AEM.03050-13	K	-0.900621	-0.544576	-1.38362	-1.75136	-0.654774	-0.715849	-0.869221	-1.57044	-1.59193	-0.0565284	-0.0336092	-2.55127	-1.08714	-0.932396	-0.999431	0.470693	0.523987	0.500197	0.00152408	0.0134824	0.00343381	-1.08714	-0.932396	-0.999431
SACI_RS05535	Saci_1162	D2PJA0	LD85_1179	Glycoside hydrolase, family 57 amyA, alpha-amylase https://journals.asm.org/doi/pdf/10.1128/AEM.03050-13	G	-0.0209155	-0.438437	-0.684792	-0.620961	-0.236649	-0.658404	-0.295922	-0.580226	0.680096	-0.0742176	0.0628137	0.0910271	-0.447902	-0.491447	0.209867	0.733108	0.711311	1.15658	0.0278437	0.0127027	0.230495	-0.447902	-0.491447	0.209867
SACI_RS05540	Saci_1163	Q4J9M0	Saci_1163	Sugar transport system permease protein malF permease https://journals.asm.org/doi/pdf/10.1128/AEM.03050-13	G	0.728123	0.670437	0.686767	1.08736	0.497532	0.814666	0.616205	1.29136	1.06656	1.35593	1.36609	1.22807	0.788704	0.735067	1.25017	1.72752	1.66447	2.37869	0.00445631	0.0201241	3.65e-07	0.788704	0.735067	1.25017
SACI_RS05545	Saci_1164	Q4J9L9	Saci_1164	Conserved Archaeal transport protein malG permease https://journals.asm.org/doi/pdf/10.1128/AEM.03050-13	G	0.722476	0.681933	-0.296745	0.686763	1.00003	0.635695	-0.0453784	0.867677	1.15403	0.83013	0.463253	0.81759	0.451798	0.556067	0.827255	1.36774	1.47026	1.77431	0.0755771	0.0238741	4.42e-05	0.451798	0.556067	0.827255
SACI_RS05550	Saci_1165	Q4J9L8	Saci_1165	Sugar-binding periplasmic protein malE, maltose binding protein https://journals.asm.org/doi/pdf/10.1128/AEM.03050-13	G	-0.184414	0.00386068	-0.16123	-0.209464	0.015629	-0.114945	-0.181165	-0.26559	0.0471116	-0.630711	0.265951	0.277148	-0.133725	-0.180702	0.00416761	0.911475	0.882274	1.00289	0.621403	0.531481	0.988223	-0.133725	-0.180702	0.00416761	77.6	80.6	60	64.6	77.2	66.3	65	67	67.3	55.8	59	58.8	69.2	69.9	66.8	53	-0.0992409	-0.119164	0.0275538	0.934
SACI_RS05555	Saci_1166	Q4J9L5	Saci_1166	ABC transporter ATPase component malK, ATP binding protein of the maltose ABC transporter. https://journals.asm.org/doi/pdf/10.1128/AEM.03050-13	G	-0.92138	-0.973419	-0.728271	-0.581433	-1.2605	-1.40773	-1.64683	-2.17813	-0.752864	-0.847942	-1.11934	-0.458511	-0.803252	-1.56492	-0.743566	0.573056	0.337997	0.597261	0.0163422	9.28e-05	0.0221866	-0.803252	-1.56492	-0.743566	48	59.5	45.5	52.5	55.7	47	47.8	49.4	53.6	49.5	46.1	33.2	36.3	39.8	42.7	34.4	-0.0851189	-0.062902	-0.189643	0.943
SACI_RS05560	Saci_1167	Q4J9L7	Saci_1167	Conserved Archaeal CBS domain protein	R	0.260371	1.10402	-0.945502	-0.284232	0.698863	0.936656	0.305865	-0.326991	1.23203	1.59207	0.833355	0.707782	0.069142	0.388236	1.10333	1.04909	1.30879	2.14851	0.860462	0.112475	1.73e-09	0.069142	0.388236	1.10333	nan	nan	nan	nan	nan	nan	nan	nan	nan	nan	nan	nan	nan	nan	nan	nan
SACI_RS05565	Saci_1168	Q4J9L6	Saci_1168	Alanyl-tRNA like protein	J	0.815586	-1.16606	-0.313233	1.41857	1.6464	0.399628	nan	0.821873	1.6686	nan	-0.341731	-0.158951	0.159305		-0.0339532	1.11675		0.97674	0.882539		0.970943	0.159305		-0.0339532	nan	nan	nan	nan	nan	nan	nan	nan	nan	nan	nan	nan	nan	nan	nan	nan
SACI_RS05570	Saci_1169	Q4J9L4	trxB	Thioredoxin reductase	O	0.0786202	0.833936	Inf	0.319032	0.0614327	0.814666	Inf	-0.500055	-0.167901	1.05895	Inf	0.326476	0.546887	0.573548	0.790678	1.46093	1.48818	1.72989	0.392882	0.422736	0.156707	0.546887	0.573548	0.790678
SACI_RS05575	Saci_1170	Q4J9L3	msrA	Peptide methionine sulfoxide reductase MsrA	O	0.301013	-0.751027	0.101804	0.0262499	-0.675533	-1.7703	0.353171	0.821873	-0.167901	-1.11098	0.395234	-1.38134	-0.133029	-0.355635	-0.630218	0.911915	0.781526	0.646079	0.826478	0.589163	0.219973	-0.133029	-0.355635	-0.630218	253.3	315.5	113.2	265.7	270.4	242.6	211.5	219.5	176.5	183.7	197.8	184.7	121.1	146.8	175.8	138.6	-0.23096	-0.397758	-0.593224	0.852
SACI_RS05580	Saci_1171	Q4J9L2	arnR1	HTH-type transcriptional activator ArnR1	K	0.318086	-0.166064	0.516842	0.248642	0.47647	0.162589	0.768209	-0.026124	-0.0683656	0.525517	0.736271	1.47848	0.215483	0.311917	0.688782	1.16109	1.24136	1.61192	0.591629	0.467911	0.03831	0.215483	0.311917	0.688782	156.4	239	98.4	148.3	147.6	165.2	168.7	205.5	150.3	118.1	220	194.1	95.5	172	193.3	123.5	-0.0473837	0.0870585	0.118964	0.968
SACI_RS05585	Saci_1172	Q4J9L1	flaJ	FlaJ	N	0.717022	0.740826	-0.0693078	-0.0706362	0.708552	0.993469	0.471566	0.849887	1.50139	1.56145	0.773746	0.975978	0.308919	0.706926	1.20653	1.23878	1.63232	2.30781	0.168938	7.98e-05	1.26e-14	0.308919	0.706926	1.20653
SACI_RS05590	Saci_1173	Q4J9K6	Saci_1177	FlaI	N	-0.184414	0.196506	-0.705551	-0.407403	-0.616639	0.329239	0.452707	-0.0712119	-2.06837	0.0995908	0.265951	-1.05204	-0.280305	0.0258163	-0.501505	0.823417	1.01806	0.706369	0.530551	0.959699	0.229326	-0.280305	0.0258163	-0.501505
SACI_RS05595	Saci_1174	Q4J9K9	Saci_1174	FlaH	N	-0.184414	-0.166064	0.101804	-0.166395	0.0614327	-0.185334	-0.0618665	-0.178127	1.6686	-1.84794	nan	-0.158951	-0.089524	-0.153553	-0.457235	0.939833	0.899034	0.728381	0.928182	0.882576	0.583976	-0.089524	-0.153553	-0.457235
SACI_RS05600	Saci_1175	Q4J9K8	Saci_1175	FlaF	N	1.40055	-1.75103	Inf	Inf	nan	-1.7703	nan	Inf	0.346672	nan	Inf	Inf
SACI_RS05605	Saci_1176	Q4J9K7	Saci_1176	FlaG	N	2.62294	0.248973	1.68677	1.92107	2.86879	0.0370579	0.353171	-0.178127	3.6686	1.05895	1.07331	1.54149	1.39881	0.537358	1.64627	2.63685	1.45131	3.13024	0.00422563	0.432432	0.000190306	1.39881	0.537358	1.64627
SACI_RS05610	Saci_1177	Q4J9K6	Saci_1177	FlaX	N	-0.184414	-2.48799	-0.898196	-1.75136	-1.93857	-1.50726	-2.64683	nan	-1.65333	-2.58491	-0.604766	-0.158951	-1.06031	-2.05277	-1.03983	0.479529	0.24102	0.486386	0.111346	0.00960799	0.0962978	-1.06031	-2.05277	-1.03983
SACI_RS05615	Saci_1178	Q4J9K5	Saci_1178	FlaB	N	0.330159	0.570901	-0.270165	0.113713	0.576006	0.892668	-0.521298	0.336446	0.539317	-0.110976	-0.216201	-0.158951	0.153266	0.268233	0.00958054	1.11208	1.20433	1.00666	0.70916	0.537616	0.980708	0.153266	0.268233	0.00958054
SACI_RS05620	Saci_1179	Q4J9K3	Saci_1179	Conserved membrane protein	S
SACI_RS05625	Saci_1180	Q4J9J9	arnR	HTH-type transcriptional activator ArnR, ArnR, archaellum activator	K	1.58112	-0.166064	1.51684	0.0400556	1.54686	-0.185334	1.76821	-0.0712119	1.19467	0.321983	2.07331	-0.0520359	0.592606	0.588974	0.728112	1.50797	1.50418	1.65647	0.149094	0.193153	0.0442468	0.592606	0.588974	0.728112
SACI_RS05630	Saci_1181	Q4J9K4	arnS	Serine/threonine-protein kinase ArnS, starvation-induced Ser/Thr protein kinase	T	-1.24854	-1.16606	-1.0357	-0.562324	-0.292204	-0.944326	-0.298906	-0.500055	-0.854962	-1.26298	-0.685686	-1.80281	-0.958455	-0.563237	-1.109	0.514608	0.676782	0.463614	0.00139101	0.0944672	0.000174133	-0.958455	-0.563237	-1.109
SACI_RS05635	Saci_1182	Q4J9K2	Saci_1182	The Major Facilitator Superfamily (MFS) Secondary Transporter multidrug efflux	V	0.936772	1.13299	1.31971	1.45637	0.783448	1.09382	0.917072	1.04609	1.1218	1.41611	1.1196	1.30164	1.20765	0.908864	1.25639	2.30961	1.87757	2.38897	3.08e-11	8.59e-08	3.22e-17	1.20765	0.908864	1.25639
SACI_RS05640	Saci_1183	Q4J9K1	Saci_1183	Conserved Archaeal membrane protein	R	0.284261	0.481634	0.295815	0.288171	0.571627	0.34518	0.331145	0.333772	0.184921	0.127811	0.0175966	0.225713	0.331223	0.34743	0.159134	1.25808	1.27229	1.11662	0.0881609	0.0659082	0.350295	0.331223	0.34743	0.159134	816.3	922.1	377.1	739.6	923.7	766.5	707.4	694.5	720.8	708.4	738.8	644.2	552.8	685.4	658.6	593.3	-0.0928732	-0.048433	-0.0885861	0.938
SACI_RS05645	Saci_1184	Q4J9J7	Saci_1184	Acetyl-coenzyme A synthetase	I	1.29558	1.13879	0.876244	1.0639	1.33707	1.21906	0.390646	1.07563	2.34667	2.26427	1.75612	2.10639	1.08154	0.961046	2.13262	2.1163	1.94672	4.38512	2.37e-06	0.000131256	3.01e-27	1.08154	0.961046	2.13262	279	269.7	133.9	230.5	289.3	240.7	239.1	212.4	243.3	215.2	211.4	206.7	173.2	176.9	182.7	178.1	-0.079749	-0.0630381	-0.26713	0.946
SACI_RS05650	Saci_1185	Q4J9K0	Saci_1185	Conserved membrane protein The Major Facilitator Superfamily (MFS) Secondary Transporter	R	-0.406807	-0.0816721	0.649292	-0.0125899	-0.226548	-0.472911	0.460086	0.0235067	0.179321	0.316178	0.987576	0.627645	0.00613214	-0.131266	0.509308	1.00426	0.91303	1.42337	0.981998	0.582855	0.00240317	0.00613214	-0.131266	0.509308
SACI_RS05655	Saci_1186	Q4J9J8	Saci_1186	Transcriptional regulator MarR family	K	-1.47392	-0.27298	0.101804	-0.680968	-1.398	-0.407727	0.22764	-1.50006	-0.205869	-1.07033	-0.341731	0.326476	-0.644091	-0.757678	-0.266278	0.639896	0.591447	0.831462	0.0920542	0.0682184	0.442373	-0.644091	-0.757678	-0.266278
SACI_RS05660	Saci_1187	Q4J9J6	iunH	Inosine-uridine preferring nucleoside hydrolase	F	0.0204055	-1.31807	0.0587354	0.171774	-0.297648	-0.600372	0.0470679	-0.205608	0.232213	-0.262979	0.214662	0.113128	-0.232556	-0.326886	0.0897598	0.851125	0.797256	1.06419	0.393269	0.167328	0.66283	-0.232556	-0.326886	0.0897598
SACI_RS05665	Saci_1188	Q4J9J5	Saci_1188	Alkyldihydroxyacetonephosphate synthase	C	-0.839211	-0.377794	-1.51487	-0.541565	-1.61854	-0.657127	-1.75946	-1.02362	-3.86834	-3.61519	-3.3551	-3.23185	-0.814834	-1.30778	-3.50378	0.568474	0.403942	0.0881569	0.000158841	1.76e-12	2.49e-98	-0.814834	-1.30778	-3.50378	2081	2534.2	533	2024.9	2696.1	2208.1	2080.1	2036.5	1700.8	1870.5	2054.9	1937.9	830.2	1807.7	1935.9	1569.8	0.0315501	-0.0429771	-0.0563395	1.022
SACI_RS05670	Saci_1189	Q4J9J4	Saci_1189	Conserved protein	C	-0.281711	0.0108134	-0.779551	0.300731	-0.707242	-0.0650403	-0.528184	-0.358699	0.16296	0.383384	-0.12524	1.07551	-0.179902	-0.449123	0.39369	0.882763	0.732488	1.31375	0.501166	0.0690306	0.0544814	-0.179902	-0.449123	0.39369
SACI_RS05675	Saci_1190	Q4J9J3	purE	N5-carboxyaminoimidazole ribonucleotide mutase	F	0.368127	1.11404	-1.06812	-0.825358	0.363995	1.17724	-1.35732	-0.0850177	-0.859779	-0.0703342	-1.51166	-1.89592	-0.0588772	0.0802565	-1.03669	0.960011	1.05721	0.487445	0.894254	0.836011	0.000250305	-0.0588772	0.0802565	-1.03669	123.5	136.6	52.7	108.6	150.4	125.3	127.4	115.1	112.8	116.2	121.8	110.3	82.9	115.7	133	108.9	0.0817768	0.0930258	0.220408	1.058
SACI_RS05680	Saci_1191	Q4J9J2	purK	N5-carboxyaminoimidazole ribonucleotide synthase	F	-0.506342	0.544429	-0.728271	-0.33632	0.0614327	0.603161	-0.187397	-0.540697	-0.653328	-0.722411	-0.467262	-1.52152	-0.208016	-0.0252064	-0.816228	0.865727	0.98268	0.567925	0.594287	0.954338	0.0184712	-0.208016	-0.0252064	-0.816228	132.4	124.8	49	98.7	141.7	119	113.8	99.7	121.7	99.1	112.7	98.1	94.6	91	92.8	81.4	0.0051075	0.0486693	-0.152169	1.004
SACI_RS05685	Saci_1192	Q4J9J1	Saci_1192	Conserved Archaeal HTH domain protein	K	-2.31231	-1.41578	-2.51159	-2.25168	-3.54219	-2.27399	-3.46833	-3.1565	-6.4496	-6.50138	-7.02121	-6.52964	-2.11456	-3.10514	-6.52985	0.230916	0.116215	0.0108223	2.86e-25	4.23e-55	1.19e-171	-2.11456	-3.10514	-6.52985	107.5	143.1	127.8	138.6	173.1	147.7	125.4	160.7	116.1	122.2	139.3	144.7	99.9	126.3	168.1	124.4	0.23353	0.194981	0.366257	1.176
SACI_RS05690	Saci_1193	Q4J9J0	Saci_1193	ArnC kinase	T	-0.349947	-0.253807	-0.730301	-0.609178	-0.261473	-0.132547	-0.487085	-0.14418	-0.0515221	0.324967	-0.439312	-0.118309	-0.493023	-0.306699	-0.054998	0.710535	0.80849	0.962596	0.0163386	0.13797	0.777407	-0.493023	-0.306699	-0.054998	269.9	278.7	146.1	213.5	270.6	223.5	225.9	214.5	257.8	215.5	233.1	194.2	223.9	197.9	209.3	187	-0.11052	0.0080924	-0.0873643	0.926
SACI_RS05695	Saci_1195	Q4J9I8	Saci_1195	Endoribonuclease L-PSP 2-iminobutanoate/2-iminopropanoate deaminase	G	1.14721	0.828882	0.992364	1.238	1.21141	1.02548	1.20533	1.3073	1.86388	2.10853	1.82333	2.06101	1.04637	1.13784	1.97855	2.06533	2.20052	3.94098	2.22e-08	1.49e-10	3.57e-30	1.04637	1.13784	1.97855	2014.3	2533.4	592.3	2174.7	2873.1	2213.7	2184.6	2252.4	1606.7	2037.7	2313.5	2209.1	873.5	2102.2	2817.9	2005.5	0.0909151	0.0388636	0.29607	1.065
SACI_RS05700	Saci_1196	Q4J9I7	Saci_1196	CBS domain protein	G	-0.454503	-1.38846	-0.576268	-0.451797	-1.04819	-0.670761	-0.373811	-0.656174	-0.203525	-0.0347103	-0.226254	-0.920791	-0.674427	-0.735878	-0.306716	0.626581	0.600452	0.80848	0.00659216	0.00479203	0.178946	-0.674427	-0.735878	-0.306716	237.4	240.3	150.4	218.8	229.9	210.5	225.9	202.8	201.5	182.9	195.4	185.6	169	193.8	194.4	156.6	-0.0899509	-0.0986986	-0.0970631	0.94
SACI_RS05705	Saci_1197	Q4J9I6	Saci_1197	glgX Conserved protein doi.org/10.3389/fmicb.2021.661053	G	-0.026873	0.336436	-0.191927	0.0559972	0.360993	-0.185334	0.0594398	-0.277663	-0.0683656	-0.0405868	0.147307	-0.310954	0.0488576	-0.0375609	-0.055365	1.03445	0.974301	0.962351	0.882539	0.910498	0.83559	0.0488576	-0.0375609	-0.055365
SACI_RS05710	Saci_1198	Q4J9I5	Saci_1198	gaa Glycosyl hydrolase doi.org/10.3389/fmicb.2021.661053	G	0.161361	-0.193031	-0.665535	-0.395214	0.383361	-0.132867	-0.296332	-0.197492	-0.653328	-0.769939	-0.856305	-1.06584	-0.269174	-0.105824	-0.822754	0.829795	0.929274	0.565362	0.249094	0.679772	2.35e-05	-0.269174	-0.105824	-0.822754	663.8	670.1	308.9	596.2	711	608.7	603.7	603.5	616.6	553.5	603.9	530.6	474.4	580.4	542.9	506.5	-0.0216188	0.0201817	0.0190913	0.985
SACI_RS05715	Saci_1199	Q4J9I2	Saci_1199	glgC Glucose-1-phosphate adenylyltransferase doi.org/10.3389/fmicb.2021.661053	G	-1.07194	-0.417603	-1.1097	-0.625827	-1.14802	-0.507263	-1.29891	-0.315631	-1.16234	-0.514518	-1.68569	-0.881417	-0.803029	-0.85929	-1.01376	0.573145	0.551224	0.495255	0.00180331	0.00261757	4.25e-05	-0.803029	-0.85929	-1.01376	3358.9	3632.9	1437.6	3122	3909.9	3301.7	3232.2	3145.5	2770.1	2931.6	3138.6	2899.2	1890.4	2631.7	3096.1	2586.7	0.0148397	-0.0185674	-0.0213741	1.01
SACI_RS05720	Saci_1200	Q4J9I4	Saci_1200	amyA Alpha-amylase doi.org/10.3389/fmicb.2021.661053	G	-0.862486	-1.01406	-0.898196	-0.372846	0.30936	-0.267797	-1.02534	0.914982	-0.483403	-0.526014	-1.1677	0.0216211	-0.780593	-0.0206439	-0.485607	0.582127	0.985793	0.714197	0.0176636	0.960551	0.127432	-0.780593	-0.0206439	-0.485607	2596.4	2911.5	857.6	2437.3	3081.9	2622	2561	2478.4	2253.1	2443.5	2475.9	2323.3	1479.2	2411.1	2790.4	2293.2	0.0252947	0.0251699	0.177955	1.018
SACI_RS05725	Saci_1201	F2Z6E6	Saci_1201	glgA Glycosyl transferase doi.org/10.3389/fmicb.2021.661053	G	-0.607626	-0.789501	-1.0502	-1.28669	-0.691927	-0.888941	-0.924363	-0.298421	-0.754611	-0.810467	-1.03917	-0.41049	-0.911832	-0.766604	-0.730214	0.53151	0.587799	0.602815	2.17e-05	0.000582952	0.000212013	-0.911832	-0.766604	-0.730214	1013.6	1134.4	646.1	961.6	1205	1001.5	1031.4	989	983.8	940.3	1001.4	921.8	863.6	935.2	1047.3	908.8	0.0329816	0.0748436	0.15901	1.023
[truncated: 1,224 more rows]
[truncated: 5 more columns]

## Sheet: RNA-Seq_norm.CPMs
new_genes	old_genes	Normalized CPM_BR1_75	Normalized CPM_BR3_75	Normalized CPM_BR4_75	Normalized CPM_BR5_75	Normalized CPM_BR1_15	Normalized CPM_BR3_15	Normalized CPM_BR4_15	Normalized CPM_BR5_15	Normalized CPM_BR1_30	Normalized CPM_BR3_30	Normalized CPM_BR4_30	Normalized CPM_BR5_30	Normalized CPM_BR1_60	Normalized CPM_BR3_60	Normalized CPM_BR4_60	Normalized CPM_BR5_60	Normalized CPM_avg 75C	Normalized CPM_avg 15	Normalized CPM_avg 30	Normalized CPM_avg 60	Normalized CPM_stdev 75C	Normalized CPM_stdev 15	Normalized CPM_stdev 30	Normalized CPM_stdev 60
[truncated: 2,277 more rows]

[truncated: 11 more sheets: MS_abundances, Transcription, DiffExprTFs, Translation, Chaperones_Proteasome, NAPs_DNAtopos, DNAreplic_division, DNArepair, S-layer_appendages, PTMs, TAsystems]
